# Supplementary material for: Multi-omics reveals age-related differences in the diaphragm response to mechanical ventilation: a pilot study
Source: Skelet Muscle. 2021 May 3;11:11. doi: 10.1186/s13395-021-00267-4 (PMC8089133; doi:10.1186/s13395-021-00267-4)
Supplement: Supplementary file 2 — Additional file 2. Supplemental Table 1: CMV-induced DEGs and DEPs in the diaphragm. [file 13395_2021_267_MOESM2_ESM.xlsx]

## Sheet: Table E1A
CMV-induced DEGs in the diaphragm of young rats
Gene	Y5DDia.value	Y0DDia.value	log2foldchange	pvalue	padjust	significance	gene_name	gene_description
ENSRNOG00000015049	54.2232139305493	0.15437668361667	8.45329494133217	5.29618418422202e-75	8.59517731257392e-71	TRUE	Scn5a	sodium voltage-gated channel alpha subunit 5 [Source:RGD Symbol;Acc:3637]
ENSRNOG00000018598	1330.14668127076	3.31807167313736	8.64743192076527	5.2327644102384e-63	4.24612668068795e-59	TRUE	Ankrd1	ankyrin repeat domain 1 [Source:RGD Symbol;Acc:61989]
ENSRNOG00000032857	65.9977875265836	0.0933202765280682	9.44741005312797	1.18890296535556e-62	6.43156874158513e-59	TRUE	Klk1b3	kallikrein 1-related peptidase C9 [Source:RGD Symbol;Acc:727805]
ENSRNOG00000042634	56.8847044382474	0.346739155776679	7.35612399210771	5.46102936605388e-58	2.21567613954221e-54	TRUE	Serpina12	serpin family A member 12 [Source:RGD Symbol;Acc:708485]
ENSRNOG00000016962	0.884099180401135	67.303272943095	-6.25034487800614	1.04902049404228e-53	3.40491071956245e-50	TRUE	Neu2	neuraminidase 2 [Source:RGD Symbol;Acc:3164]
ENSRNOG00000026087	11.6660387104259	0.0271827913776849	8.73702353880565	2.12740735486395e-48	5.75428232701449e-45	TRUE	Igfn1	immunoglobulin-like and fibronectin type III domain containing 1 [Source:RGD Symbol;Acc:1565384]
ENSRNOG00000008816	196.456212623604	2.83839403062174	6.11315845388839	2.52623247453222e-47	5.8568895470262e-44	TRUE	Gpnmb	glycoprotein nmb [Source:RGD Symbol;Acc:71008]
ENSRNOG00000018371	284.15321611552	3.6268658066455	6.2913596513302	1.8094628819663e-46	3.67072163892889e-43	TRUE	Tubb6	tubulin, beta 6 class V [Source:RGD Symbol;Acc:1305887]
ENSRNOG00000008210	0.482262797068311	31.5816620371241	-6.03313001978271	6.49149583219877e-46	1.17056095400838e-42	TRUE	Ky	kyphoscoliosis peptidase [Source:RGD Symbol;Acc:1305407]
ENSRNOG00000057139	2.54580313053532	109.270630625454	-5.42365709478027	2.67642126073151e-42	4.34356406404117e-39	TRUE	Myoz3	myozenin 3 [Source:RGD Symbol;Acc:1594778]
ENSRNOG00000016368	78.0950764737318	1.94130503979464	5.32970125373338	1.80334990208506e-39	2.66059686917622e-36	TRUE	Ppp1r14c	protein phosphatase 1, regulatory (inhibitor) subunit 14c [Source:RGD Symbol;Acc:620538]
ENSRNOG00000018286	297.988446248171	6.937593300774	5.42448777260038	4.73994476729846e-37	6.41038030237389e-34	TRUE	Chrna1	cholinergic receptor nicotinic alpha 1 subunit [Source:RGD Symbol;Acc:69277]
ENSRNOG00000042497	141.304623321477	0.129214512289353	10.0774508279324	9.08535486366204e-37	1.13420172371055e-33	TRUE	Mymx	myomixer, myoblast fusion factor [Source:RGD Symbol;Acc:11426996]
ENSRNOG00000012827	15.1866258014015	578.406930298949	-5.25121424752696	1.19737366929133e-35	1.38801266278065e-32	TRUE	Mlf1	myeloid leukemia factor 1 [Source:RGD Symbol;Acc:1306854]
ENSRNOG00000013564	24.7723500588504	0.756114052692735	5.03237007321277	1.86787195526228e-35	2.02091293079677e-32	TRUE	Dok3	docking protein 3 [Source:RGD Symbol;Acc:1311840]
ENSRNOG00000021789	0.128077964492095	20.24375907255	-7.30447941741398	6.26493794963739e-35	6.35460487404158e-32	TRUE	RGD1565323	similar to OTTMUSP00000000621 [Source:RGD Symbol;Acc:1565323]
ENSRNOG00000050123	9.58699650109037	0.0389292322606575	7.91998031025227	7.50068689439441e-34	7.16050868288981e-31	TRUE	Gdf5	growth differentiation factor 5 [Source:RGD Symbol;Acc:620102]
ENSRNOG00000038047	209.092874270868	3.14835934919479	6.05347234132178	1.49607713221549e-32	1.34887976548474e-29	TRUE	Mt1	metallothionein 1 [Source:RGD Symbol;Acc:3117]
ENSRNOG00000005451	0.0287851990903951	0.955373372383443	-5.05281313931884	5.28890619158909e-32	4.51756097806838e-29	TRUE	Dnah11	dynein, axonemal, heavy chain 11 [Source:RGD Symbol;Acc:621088]
ENSRNOG00000026548	14.8947469725635	488.022334092484	-5.0340756810638	1.0503640669983e-31	8.52317922165772e-29	TRUE	Dhrs7c	dehydrogenase/reductase 7C [Source:RGD Symbol;Acc:1306989]
ENSRNOG00000019527	320.296067146179	16.87803037594	4.24613815256139	1.49383953651748e-31	1.15445342086391e-28	TRUE	Chrnd	cholinergic receptor nicotinic delta subunit [Source:RGD Symbol;Acc:2352]
ENSRNOG00000010047	8.34519627589125	410.685624905941	-5.62095139034918	5.91381939582757e-31	4.36251704431298e-28	TRUE	Ddit4l	DNA-damage-inducible transcript 4-like [Source:RGD Symbol;Acc:2322961]
ENSRNOG00000030743	532.248516407344	16.5835131582439	5.00416138037928	3.81315515412307e-30	2.69059543462015e-27	TRUE	Myog	myogenin [Source:RGD Symbol;Acc:620432]
ENSRNOG00000007102	2.53820599200474	59.8414972189115	-4.55927841167754	5.79170535837397e-30	3.9163994275438e-27	TRUE	Acss1	acyl-CoA synthetase short-chain family member 1 [Source:RGD Symbol;Acc:1306246]
ENSRNOG00000025764	773.588329251358	15.6444617758616	5.62780579444541	7.11120866283204e-30	4.61631221556405e-27	TRUE	AC128848.1	-
ENSRNOG00000052389	0.21010331975049	11.569151516251	-5.7830887506022	1.42543394329376e-29	8.89744902527478e-27	TRUE	AABR07031489.1	-
ENSRNOG00000001704	32.5088621356951	1.04136533531208	4.96340200725906	2.31734828480247e-29	1.39289797459479e-26	TRUE	Runx1	runt-related transcription factor 1 [Source:RGD Symbol;Acc:2283]
ENSRNOG00000006142	11.0291566207339	0.11035220486755	6.65257064037078	8.04064159004991e-29	4.66041329874714e-26	TRUE	Mymk	myomaker, myoblast fusion factor [Source:RGD Symbol;Acc:1306074]
ENSRNOG00000004757	69.671592147945	1.52415272634661	5.51211031563339	1.58661918148281e-28	8.87904920561536e-26	TRUE	Tmem158	transmembrane protein 158 [Source:RGD Symbol;Acc:708473]
ENSRNOG00000043098	1096.22281855545	16.0532870135603	6.09343809809477	8.12675398196941e-28	4.39630301244605e-25	TRUE	Mt2A	metallothionein 2A [Source:RGD Symbol;Acc:1592345]
ENSRNOG00000046155	16.0677124212967	0.576891054920016	4.79627652519138	1.18559514210894e-27	6.20678179396322e-25	TRUE	LOC498675	hypothetical LOC498675 [Source:RGD Symbol;Acc:1589651]
ENSRNOG00000005615	993.852443138917	30.328187827483	5.03420814230679	2.29316917911462e-27	1.16299508149535e-24	TRUE	Gadd45a	growth arrest and DNA-damage-inducible, alpha [Source:RGD Symbol;Acc:2654]
ENSRNOG00000002917	0.089333376487433	4.89643549912582	-5.77661752243811	3.16154449970504e-27	1.55480926320343e-24	TRUE	Sec14l5	SEC14-like lipid binding 5 [Source:RGD Symbol;Acc:1564638]
ENSRNOG00000009431	1.02355389216653	14.380048828406	-3.81244065164983	3.97657238074729e-27	1.89811156373964e-24	TRUE	Tbc1d4	TBC1 domain family, member 4 [Source:RGD Symbol;Acc:1561609]
ENSRNOG00000013949	109.060501447922	1596.97154560952	-3.87213740444482	1.11627524699663e-26	5.17600885243097e-24	TRUE	Idh2	isocitrate dehydrogenase (NADP(+)) 2, mitochondrial [Source:RGD Symbol;Acc:1597139]
ENSRNOG00000017637	1.18363699013688	35.4996003170818	-4.90657377392424	1.6413387927835e-26	7.39924646335649e-24	TRUE	Fbp2	fructose-bisphosphatase 2 [Source:RGD Symbol;Acc:620930]
ENSRNOG00000007516	32.6638986666835	541.229022416022	-4.05047129807526	2.47005441783054e-26	1.08341927424248e-23	TRUE	Smtnl1	smoothelin-like 1 [Source:RGD Symbol;Acc:1311701]
ENSRNOG00000047225	73.8124467675455	3.73883842431512	4.30185201648593	2.87414421015082e-26	1.22748648385626e-23	TRUE	Tma7	translation machinery associated 7 homolog [Source:RGD Symbol;Acc:1584795]
ENSRNOG00000050841	1.44176301531022	27.0571752566251	-4.23015788344672	3.50051921152933e-26	1.4566647765105e-23	TRUE	Ache	acetylcholinesterase [Source:RGD Symbol;Acc:69313]
ENSRNOG00000020467	3.7341351371747	86.2115407355498	-4.52908612928519	4.49847814666837e-26	1.82514504605702e-23	TRUE	Nrep	neuronal regeneration related protein [Source:RGD Symbol;Acc:631411]
ENSRNOG00000009951	31.0908841612494	1.4600686133289	4.41172816867634	1.33598692104051e-25	5.28822725404059e-23	TRUE	Aif1l	allograft inflammatory factor 1-like [Source:RGD Symbol;Acc:1305081]
ENSRNOG00000042980	9.12495390420867	0.717203258493535	3.66932093179213	3.13416040956158e-25	1.21105450682797e-22	TRUE	Adam19	ADAM metallopeptidase domain 19 [Source:RGD Symbol;Acc:1585017]
ENSRNOG00000018262	46.1367613873058	3.55858565083529	3.69653843252754	3.44409667764088e-25	1.29986616235893e-22	TRUE	Ampd3	adenosine monophosphate deaminase 3 [Source:RGD Symbol;Acc:2111]
ENSRNOG00000019202	39.6855846668329	2.76517011284781	3.84309052758251	7.21512705747036e-25	2.66123402308378e-22	TRUE	PVR	poliovirus receptor [Source:RGD Symbol;Acc:3813]
ENSRNOG00000001827	9.7746187533602	146.376836791427	-3.90450935911965	1.23101604600908e-24	4.43959098015143e-22	TRUE	Masp1	mannan-binding lectin serine peptidase 1 [Source:RGD Symbol;Acc:620213]
ENSRNOG00000024960	0.478859531169531	10.9681701246662	-4.51759741346895	1.36288713917342e-23	4.80832508296638e-21	TRUE	Smco1	uncharacterized LOC100911042 [Source:RGD Symbol;Acc:6495363]
ENSRNOG00000019557	2.203345180079	43.6850357263619	-4.30939451087247	1.84912355649886e-23	6.38498429753617e-21	TRUE	Asb18	ankyrin repeat and SOCS box-containing 18 [Source:RGD Symbol;Acc:1310850]
ENSRNOG00000043031	0.0769651165444678	3.52729676702634	-5.51854352487353	4.30077247894933e-23	1.4541090950181e-20	TRUE	Rd3l	retinal degeneration 3-like [Source:RGD Symbol;Acc:1305627]
ENSRNOG00000013196	0.752488382033309	11.3550755750887	-3.9156757614115	3.5408637111145e-22	1.17274851362607e-19	TRUE	Dok5	docking protein 5 [Source:RGD Symbol;Acc:1562846]
ENSRNOG00000051548	2.46542256399508	55.1352238667875	-4.48307783049062	7.75491105158404e-22	2.51708902912315e-19	TRUE	Lmod1	leiomodin 1 [Source:RGD Symbol;Acc:1307236]
ENSRNOG00000013744	53.13964085047	2.81531891588202	4.23776072571814	9.51640782653981e-22	3.02827024739048e-19	TRUE	Akip1	A-kinase interacting protein 1 [Source:RGD Symbol;Acc:1306959]
ENSRNOG00000055564	86.7545044172895	4.11563495670049	4.3972870060613	1.15308246147634e-21	3.5987260129422e-19	TRUE	RGD1564664	similar to LOC387763 protein [Source:RGD Symbol;Acc:1564664]
ENSRNOG00000000406	0.0473809471753406	1.2368707781843	-4.70650813172962	1.31296280285648e-21	4.02039119387884e-19	TRUE	Ros1	ROS proto-oncogene 1 , receptor tyrosine kinase [Source:RGD Symbol;Acc:3591]
ENSRNOG00000015117	4.50605008397519	49.1766126025136	-3.44804947093769	1.85191587728138e-21	5.56569310599992e-19	TRUE	Lrrc39	leucine rich repeat containing 39 [Source:RGD Symbol;Acc:1585106]
ENSRNOG00000002753	0.219108829018783	7.73351690981628	-5.1414984164722	2.60439384702222e-21	7.57404000340564e-19	TRUE	Adam11	ADAM metallopeptidase domain 11 [Source:RGD Symbol;Acc:1307515]
ENSRNOG00000053974	2.4952900942838	52.1991832355482	-4.38686310685153	2.61350816557222e-21	7.57404000340564e-19	TRUE	Tmem233	transmembrane protein 233 [Source:MGI Symbol;Acc:MGI:3651514]
ENSRNOG00000027066	0.0102426567050887	0.932161768511888	-6.50805481518672	3.75154578095604e-21	1.0681374820901e-18	TRUE	Stk32a	serine/threonine kinase 32A [Source:RGD Symbol;Acc:1308338]
ENSRNOG00000024990	0.486052882771694	8.10923528146755	-4.06052323812023	4.95861744504045e-21	1.38747245716485e-18	TRUE	Ppp1r1c	protein phosphatase 1, regulatory (inhibitor) subunit 1C [Source:RGD Symbol;Acc:1562095]
ENSRNOG00000004459	1.99969701998766	0.0113662184183127	7.44399853094339	5.20705594005193e-21	1.43229340425598e-18	TRUE	Sdr9c7	short chain dehydrogenase/reductase family 9C, member 7 [Source:RGD Symbol;Acc:628716]
ENSRNOG00000000521	1108.62749510536	71.8782587124602	3.94704054984874	6.24971388784253e-21	1.69044344476327e-18	TRUE	Cdkn1a	cyclin-dependent kinase inhibitor 1A [Source:RGD Symbol;Acc:69328]
ENSRNOG00000003452	8.80867413845749	156.814834994181	-4.15400959364209	7.63079103347257e-21	1.99742109164881e-18	TRUE	Asb11	ankyrin repeat and SOCS box containing 11 [Source:RGD Symbol;Acc:1566298]
ENSRNOG00000055811	0.0287368206045289	2.07247818153852	-6.17274409705607	7.53333689287919e-21	1.99742109164881e-18	TRUE	AABR07030501.1	-
ENSRNOG00000019278	3.84765625097822	55.0248752826517	-3.83804161263472	8.79892931223302e-21	2.26663212394015e-18	TRUE	Fsd2	fibronectin type III and SPRY domain containing 2 [Source:RGD Symbol;Acc:1305167]
ENSRNOG00000006767	35.6066852706273	1.70939917385426	4.37923532566115	2.14204652240954e-20	5.43176140815381e-18	TRUE	Cst7	cystatin F [Source:RGD Symbol;Acc:1309154]
ENSRNOG00000011425	3.22364193082939	35.8531425653987	-3.47534698950057	4.28492452645169e-20	1.0698467713813e-17	TRUE	Ptpn3	protein tyrosine phosphatase, non-receptor type 3 [Source:RGD Symbol;Acc:1311363]
ENSRNOG00000054142	24.2965723586594	0.7356483694177	5.04439741303365	7.33589634505806e-20	1.80385245127193e-17	TRUE	Slc30a2	solute carrier family 30 member 2 [Source:RGD Symbol;Acc:3707]
ENSRNOG00000061857	115.636891277154	4.13204411676203	4.80460644749386	1.15864657436557e-19	2.80651869483265e-17	TRUE	Mgst2	microsomal glutathione S-transferase 2 [Source:RGD Symbol;Acc:1311218]
ENSRNOG00000026745	1.2701443561732	13.3629691816714	-3.39521347748928	1.17993955316918e-19	2.81606456005626e-17	TRUE	Acsl6	acyl-CoA synthetase long-chain family member 6 [Source:RGD Symbol;Acc:69403]
ENSRNOG00000039388	2.56965769034587	0.0810142789044794	4.97508662792971	2.26849395369387e-19	5.33556353253591e-17	TRUE	Prrt4	proline-rich transmembrane protein 4 [Source:RGD Symbol;Acc:1559885]
ENSRNOG00000007378	0.548245555421072	7.68875010987364	-3.80990358285804	2.60346875450517e-19	6.03595634526634e-17	TRUE	Acox2	acyl-CoA oxidase 2 [Source:RGD Symbol;Acc:628684]
ENSRNOG00000024885	5.78888584891464	70.0794881430047	-3.59765960137315	3.1107252462887e-19	7.11041690450977e-17	TRUE	Asb10	ankyrin repeat and SOCS box-containing 10 [Source:RGD Symbol;Acc:1562922]
ENSRNOG00000025994	8.31195883078203	0.357040649200267	4.53897248431888	3.9976912169017e-19	9.01090704987468e-17	TRUE	Krt80	keratin 80 [Source:RGD Symbol;Acc:1359177]
ENSRNOG00000060365	13.416352580302	0.699090828534384	4.26037496479435	8.77509809410968e-19	1.95083653382611e-16	TRUE	AABR07016845.1	-
ENSRNOG00000020244	6.04932030115072	101.622189690515	-4.07029899654584	1.06662421807425e-18	2.33922222096311e-16	TRUE	Perm1	PPARGC1 and ESRR induced regulator, muscle 1 [Source:RGD Symbol;Acc:1304931]
ENSRNOG00000013586	0.280254893702973	5.29205832039057	-4.23911847890722	1.69113842382745e-18	3.65939806403943e-16	TRUE	Snai3	snail family transcriptional repressor 3 [Source:RGD Symbol;Acc:1309658]
ENSRNOG00000038625	1.60903388384882	16.5415543598436	-3.36185249024635	2.86859419222882e-18	6.12558094022126e-16	TRUE	Sbk2	SH3 domain binding kinase family, member 2 [Source:RGD Symbol;Acc:1563279]
ENSRNOG00000003887	0.142891595016669	5.11720447134702	-5.16241485721622	3.61174187819701e-18	7.61233233003367e-16	TRUE	Lgi2	leucine-rich repeat LGI family, member 2 [Source:RGD Symbol;Acc:1310391]
ENSRNOG00000009726	0.14199948237167	2.63599760156796	-4.2146142848126	1.20537255205962e-17	2.50794758299687e-15	TRUE	Grip2	glutamate receptor interacting protein 2 [Source:RGD Symbol;Acc:621668]
ENSRNOG00000007541	31.2806504563691	250.303346858227	-3.00033909298386	1.28571728150887e-17	2.64125389387436e-15	TRUE	Fhl3	four and a half LIM domains 3 [Source:RGD Symbol;Acc:1307180]
ENSRNOG00000014327	1026.44006057357	33.5937418230492	4.93342844870591	1.35624949881421e-17	2.75132163953198e-15	TRUE	Csrp3	cysteine and glycine rich protein 3 [Source:RGD Symbol;Acc:71092]
ENSRNOG00000008235	34.5265808092878	337.800576016212	-3.29039236484536	1.50828304225654e-17	3.02196611021992e-15	TRUE	Mylk2	myosin light chain kinase 2 [Source:RGD Symbol;Acc:620934]
ENSRNOG00000011360	1.33326585693456	11.3122490098736	-3.08488563738781	1.94795990695642e-17	3.85529772317022e-15	TRUE	Dkk2	dickkopf WNT signaling pathway inhibitor 2 [Source:RGD Symbol;Acc:1308639]
ENSRNOG00000026344	9.20054489605192	0.675120817183836	3.7682933873998	2.1389222235103e-17	4.18223720064442e-15	TRUE	Togaram2	TOG array regulator of axonemal microtubules 2 [Source:RGD Symbol;Acc:1310677]
ENSRNOG00000014383	0.0995540510025891	2.67817894219274	-4.75015633591555	2.74797670596018e-17	5.30915642393189e-15	TRUE	AABR07070456.1	-
ENSRNOG00000050349	0.0586365166656196	4.00756000958108	-6.09546775919624	3.05232977033833e-17	5.82779527562597e-15	TRUE	Mylk4	myosin light chain kinase family, member 4 [Source:RGD Symbol;Acc:6494757]
ENSRNOG00000012095	15.0742435747993	222.725212946426	-3.88510949621821	3.61852491135401e-17	6.82849311469352e-15	TRUE	Pkia	cAMP-dependent protein kinase inhibitor alpha [Source:RGD Symbol;Acc:621021]
ENSRNOG00000015718	2.87008230840422	34.8389731835194	-3.6015743552418	4.30914395792225e-17	8.03828704518624e-15	TRUE	RGD1307461	similar to RIKEN cDNA 6430571L13 gene; similar to g20 protein [Source:RGD Symbol;Acc:1307461]
ENSRNOG00000022691	1.52130324439869	14.6313408022131	-3.26581797049754	4.90429307607568e-17	9.04451958314003e-15	TRUE	St8sia5	ST8 alpha-N-acetyl-neuraminide alpha-2,8-sialyltransferase 5 [Source:RGD Symbol;Acc:1302934]
ENSRNOG00000012950	0.141104781452304	2.80572152905101	-4.31371216258451	7.36693048458308e-17	1.34334735768875e-14	TRUE	Efr3b	EFR3 homolog B [Source:RGD Symbol;Acc:1310845]
ENSRNOG00000048363	0.00164249839190151	0.451358375517496	-8.10278852354474	7.54036575433106e-17	1.35969550918932e-14	TRUE	Dnah5	dynein, axonemal, heavy chain 5 [Source:RGD Symbol;Acc:1560828]
ENSRNOG00000061215	4.49708965855757	83.8295474935921	-4.2204293325616	9.60824959924752e-17	1.71354156863943e-14	TRUE	Crym	crystallin, mu [Source:RGD Symbol;Acc:620943]
ENSRNOG00000031391	7.03699196487744	0.522843165729027	3.74745081717647	1.09379929509595e-16	1.9294857347948e-14	TRUE	Ceacam16	carcinoembryonic antigen-related cell adhesion molecule 16 [Source:RGD Symbol;Acc:1306386]
ENSRNOG00000020779	6.82920834722772	71.6640776288389	-3.39146808315199	1.19152088968838e-16	2.07926801276911e-14	TRUE	Kcna7	potassium voltage-gated channel subfamily A member 7 [Source:RGD Symbol;Acc:1309632]
ENSRNOG00000032922	5.29744856581197	0.499645158473065	3.40536004027997	1.34854585556204e-16	2.32825007339536e-14	TRUE	Dclk1	doublecortin-like kinase 1 [Source:RGD Symbol;Acc:68437]
ENSRNOG00000022331	0.049171893034416	2.6811796314402	-5.76930698103849	1.57098433555524e-16	2.68373734544484e-14	TRUE	Ccdc78	coiled-coil domain containing 78 [Source:RGD Symbol;Acc:1560244]
ENSRNOG00000004404	2.92646851365248	0.103756200530869	4.81405594804041	1.86440202551929e-16	3.15181046584923e-14	TRUE	Tac4	tachykinin 4 [Source:RGD Symbol;Acc:628842]
ENSRNOG00000015906	25.6044034156005	2.42246842214342	3.40111451362957	1.99041389477947e-16	3.33014712354392e-14	TRUE	Tgif1	TGFB-induced factor homeobox 1 [Source:RGD Symbol;Acc:1310517]
ENSRNOG00000019057	5.28511630183441	46.3513607531009	-3.13261574088437	2.10242695853893e-16	3.48166195001309e-14	TRUE	Prkcq	protein kinase C, theta [Source:RGD Symbol;Acc:620968]
ENSRNOG00000027891	3.51453768638105	31.8183985118655	-3.17848909930773	2.17471891480107e-16	3.56500134023299e-14	TRUE	Dhrs11	dehydrogenase/reductase 11 [Source:RGD Symbol;Acc:1307935]
ENSRNOG00000009571	2.65023497752493	24.4174155501982	-3.20374695416905	2.31517909574255e-16	3.75730415448059e-14	TRUE	Wipf3	WAS/WASL interacting protein family, member 3 [Source:RGD Symbol;Acc:708559]
ENSRNOG00000032443	32.6610737245409	279.105531167709	-3.09516836656171	2.50396420702236e-16	4.02344902136295e-14	TRUE	Lmod3	leiomodin 3 [Source:RGD Symbol;Acc:1564924]
ENSRNOG00000004245	29.8842179916664	375.143363870296	-3.64999230724944	3.53531887815792e-16	5.62496961506126e-14	TRUE	Mgst3	microsomal glutathione S-transferase 3 [Source:RGD Symbol;Acc:1306373]
ENSRNOG00000017766	0.0640141801615215	1.98819998465747	-4.95732850786034	4.51583329772291e-16	7.11528724162574e-14	TRUE	Car12	carbonic anhydrase 12 [Source:RGD Symbol;Acc:1306612]
ENSRNOG00000001912	0.25898210178681	7.26149219133164	-4.80941612815218	4.83736026433809e-16	7.54860766634066e-14	TRUE	Tecrl	trans-2,3-enoyl-CoA reductase-like [Source:RGD Symbol;Acc:1304608]
ENSRNOG00000046776	0.00740190833753016	2.07239392468047	-8.12976993073621	7.62694816010128e-16	1.17883563514556e-13	TRUE	Msx3	msh homeobox 3 [Source:RGD Symbol;Acc:620932]
ENSRNOG00000016451	3.85451855590937	60.3090771092652	-3.96777633100842	8.39059270480298e-16	1.28463140571932e-13	TRUE	Cd1d1	CD1d1 molecule [Source:RGD Symbol;Acc:2296]
ENSRNOG00000005960	0.958640916073107	6.95624526342472	-2.85927701387664	8.85632350932821e-16	1.34326424516717e-13	TRUE	RGD1311744	similar to RIKEN cDNA 5830475I06 [Source:RGD Symbol;Acc:1311744]
ENSRNOG00000020117	19.2651113169417	0.591609069141191	5.02334671535292	9.12580865375606e-16	1.3713217466834e-13	TRUE	Brms1	BRMS1, transcriptional repressor and anoikis regulator [Source:RGD Symbol;Acc:1311057]
ENSRNOG00000011794	30.4235998576073	204.40500533512	-2.74817425476675	1.17702172583093e-15	1.75246656775322e-13	TRUE	Tcea3	transcription elongation factor A3 [Source:RGD Symbol;Acc:1311369]
ENSRNOG00000011227	14.537530009212	118.727205967608	-3.02980251150058	1.73169049053509e-15	2.55487317917218e-13	TRUE	Atp1b2	ATPase Na+/K+ transporting subunit beta 2 [Source:RGD Symbol;Acc:2171]
ENSRNOG00000013320	0.357440951591555	8.65816452725807	-4.59852975376683	1.91243880133522e-15	2.79612336097922e-13	TRUE	RGD1561916	similar to testes development-related NYD-SP22 isoform 1 [Source:RGD Symbol;Acc:1561916]
ENSRNOG00000010697	10.0694061903084	95.3274686358637	-3.24292371645302	1.9848579813705e-15	2.87609465889838e-13	TRUE	Hadh	hydroxyacyl-CoA dehydrogenase [Source:RGD Symbol;Acc:69321]
ENSRNOG00000048659	0.248942342478313	7.39208875797113	-4.89286701510943	2.79011928469274e-15	4.00715450188306e-13	TRUE	LOC498316	hypothetical LOC498316 [Source:RGD Symbol;Acc:1593182]
ENSRNOG00000016043	0.220656977101207	67.610563103496	-8.25928446817861	3.47241599938477e-15	4.94331923280836e-13	TRUE	Aqp4	aquaporin 4 [Source:RGD Symbol;Acc:2143]
ENSRNOG00000019403	3.37721761900838	31.3421660783236	-3.21422539503482	3.8729150215837e-15	5.46552503350277e-13	TRUE	Afap1l1	actin filament associated protein 1-like 1 [Source:RGD Symbol;Acc:1311580]
ENSRNOG00000003984	0.16125328114834	2.63922238177343	-4.03288107234786	3.99143393457163e-15	5.58422252794508e-13	TRUE	Apln	apelin [Source:RGD Symbol;Acc:620672]
ENSRNOG00000015904	3.73163351835818	46.1043893760208	-3.6270636377682	5.44076547716681e-15	7.54685324178975e-13	TRUE	Wfdc1	WAP four-disulfide core domain 1 [Source:RGD Symbol;Acc:68938]
ENSRNOG00000059140	4.90844593626127	0.496912712145992	3.30350626897058	6.2050358187865e-15	8.53402765280391e-13	TRUE	Myo1g	myosin IG [Source:RGD Symbol;Acc:1306016]
ENSRNOG00000021526	4.11144931435406	39.0804288134639	-3.24877249899556	6.83483393607241e-15	9.32122016374111e-13	TRUE	Slc25a34	solute carrier family 25, member 34 [Source:RGD Symbol;Acc:1359157]
ENSRNOG00000023452	1.55588964048946	14.4890191848158	-3.219307149373	7.44099186034621e-15	1.00633214084632e-12	TRUE	AABR07050449.1	-
ENSRNOG00000020706	23.741151397487	2.72072006266916	3.12501662263337	8.57503313339703e-15	1.15011746051157e-12	TRUE	Kcnn3	potassium calcium-activated channel subfamily N member 3 [Source:RGD Symbol;Acc:2964]
ENSRNOG00000013000	187.699690671723	1324.5896445545	-2.81904750126497	9.52272956406731e-15	1.26675719750204e-12	TRUE	Ldhb	lactate dehydrogenase B [Source:RGD Symbol;Acc:2997]
ENSRNOG00000014758	0.321115179451383	2.68765305500113	-3.06526904469292	1.07941905587593e-14	1.4242188502285e-12	TRUE	Lgi1	leucine-rich, glioma inactivated 1 [Source:RGD Symbol;Acc:628742]
ENSRNOG00000021014	7.23999159264669	0.513791312781996	3.81272472665286	1.14110912530247e-14	1.49347258020433e-12	TRUE	Sec1	secretory blood group 1 [Source:RGD Symbol;Acc:1562499]
ENSRNOG00000007632	8.51871609330288	124.721370901244	-3.87193959099625	2.29128716709473e-14	2.97482395478242e-12	TRUE	Mss51	MSS51 mitochondrial translational activator [Source:RGD Symbol;Acc:1309408]
ENSRNOG00000014143	0.19939015955298	2.05417716055352	-3.36499337536308	2.60319834514723e-14	3.35296078915828e-12	TRUE	Col24a1	collagen type XXIV alpha 1 chain [Source:RGD Symbol;Acc:1565539]
ENSRNOG00000002365	30.2888108291181	231.30086619506	-2.93292004209007	3.21835271892843e-14	4.11264931303066e-12	TRUE	Itm2a	integral membrane protein 2A [Source:RGD Symbol;Acc:1559423]
ENSRNOG00000060021	18.3593528216191	142.199879518899	-2.95333345363041	3.51286035191644e-14	4.45392270712906e-12	TRUE	Txlnb	taxilin beta [Source:RGD Symbol;Acc:1307979]
ENSRNOG00000029637	2.43428875144589	0.0140185264447838	7.44355433878312	3.63119205435358e-14	4.56826479458173e-12	TRUE	Acot6	acyl-CoA thioesterase 6 [Source:RGD Symbol;Acc:1309669]
ENSRNOG00000055995	0.112243380260578	4.71993469637605	-5.39475277978959	4.03589199924573e-14	5.03834548121223e-12	TRUE	AABR07021213.1	-
ENSRNOG00000006931	6.4440856638619	65.6974883145758	-3.34980319252963	4.11029233888824e-14	5.092056058612e-12	TRUE	Eepd1	endonuclease/exonuclease/phosphatase family domain containing 1 [Source:RGD Symbol;Acc:1307401]
ENSRNOG00000015637	5.74054667697857	0.624983045083389	3.19824569964927	5.34255301139409e-14	6.56850703196323e-12	TRUE	LOC690507	similar to Vomeromodulin [Source:RGD Symbol;Acc:1594746]
ENSRNOG00000019036	6.71066560729952	54.6747752781214	-3.02638592048781	6.21587882192438e-14	7.5847742406775e-12	TRUE	Ldhd	lactate dehydrogenase D [Source:RGD Symbol;Acc:1308107]
ENSRNOG00000017816	0.72510919746207	0.00572483048460368	6.97731683982538	7.88366508971362e-14	9.54805975678823e-12	TRUE	Pde6a	phosphodiesterase 6A [Source:RGD Symbol;Acc:1306835]
ENSRNOG00000000165	5.68610606838615	48.006592181236	-3.07774443606392	9.57505660092364e-14	1.15106365612141e-11	TRUE	Pfkfb1	6-phosphofructo-2-kinase/fructose-2,6-biphosphatase 1 [Source:RGD Symbol;Acc:3307]
ENSRNOG00000053679	2.2718406447912	0.102507228293481	4.46621017290907	1.00729395398185e-13	1.20201276317437e-11	TRUE	AABR07060862.1	-
ENSRNOG00000059166	99.7942278128222	679.082491153483	-2.76655780299988	1.06314359601265e-13	1.25939835180214e-11	TRUE	Ldb3	LIM domain binding 3 [Source:RGD Symbol;Acc:1564875]
ENSRNOG00000020281	2.09738539348547	0.137817954967822	3.92073506856106	1.20632266473494e-13	1.41865293666546e-11	TRUE	Kif22	kinesin family member 22 [Source:RGD Symbol;Acc:1311886]
ENSRNOG00000031890	39.7075022518777	3.50193180856697	3.50301721427009	1.38512012742146e-13	1.61720248546208e-11	TRUE	Ncam1	neural cell adhesion molecule 1 [Source:RGD Symbol;Acc:67378]
ENSRNOG00000034228	0.0277602642218758	0.531979010565687	-4.25988533273748	1.40246735659488e-13	1.62576019501274e-11	TRUE	Pik3c2g	phosphatidylinositol-4-phosphate 3-kinase, catalytic subunit type 2 gamma [Source:RGD Symbol;Acc:620231]
ENSRNOG00000023566	0.345312241639242	3.27164548665605	-3.24396437551005	1.83908551501726e-13	2.11677438462518e-11	TRUE	Vwa3b	von Willebrand factor A domain containing 3B [Source:RGD Symbol;Acc:1562560]
ENSRNOG00000039860	5.55786769518026	0.265326572324441	4.37924276708432	2.08064197189537e-13	2.37793933534437e-11	TRUE	AC126960.1	-
ENSRNOG00000008170	16.278456382643	170.239152898954	-3.38652935254969	2.73873675336054e-13	3.08776394741068e-11	TRUE	Jph2	junctophilin 2 [Source:RGD Symbol;Acc:1305196]
ENSRNOG00000054390	0.62619868859217	5.78528307898158	-3.20800682604113	2.73977452971309e-13	3.08776394741068e-11	TRUE	AABR07050283.1	-
ENSRNOG00000019926	6.48244108525553	80.3572616468813	-3.63183817184184	2.98180232653179e-13	3.33735654877823e-11	TRUE	Ramp1	receptor activity modifying protein 1 [Source:RGD Symbol;Acc:61870]
ENSRNOG00000007059	0.223849988126048	2.44156766928941	-3.44742624835773	3.35367093065845e-13	3.72785791326411e-11	TRUE	Atp1b4	ATPase Na+/K+ transporting family member beta 4 [Source:RGD Symbol;Acc:620994]
ENSRNOG00000002408	2.42908274337813	0.18457666843952	3.71881485638302	4.30346181676047e-13	4.75108039620447e-11	TRUE	Rbm47	RNA binding motif protein 47 [Source:RGD Symbol;Acc:1359713]
ENSRNOG00000011260	6.62670405584984	104.318711159135	-3.97657076819036	4.34634941106014e-13	4.76600706703345e-11	TRUE	Cmbl	carboxymethylenebutenolidase homolog [Source:RGD Symbol;Acc:1306952]
ENSRNOG00000013194	4.44993785508362	26.8713481590858	-2.59422489311354	5.01143097947446e-13	5.45842371583161e-11	TRUE	Rps6ka2	ribosomal protein S6 kinase A2 [Source:RGD Symbol;Acc:620676]
ENSRNOG00000006365	0.328298049682523	2.5390788445747	-2.95135461639473	5.60563738641913e-13	6.06492594294641e-11	TRUE	Asb15	ankyrin repeat and SOCS box containing 15 [Source:RGD Symbol;Acc:727860]
ENSRNOG00000004078	696.256597034439	5072.03642148351	-2.86487263938575	6.21215493726193e-13	6.67662665409429e-11	TRUE	Eno3	enolase 3 [Source:RGD Symbol;Acc:2555]
ENSRNOG00000005464	9.46498714042978	62.1835065994205	-2.71587161474707	6.53382556488213e-13	6.97614836134685e-11	TRUE	Lgalsl	galectin-like [Source:RGD Symbol;Acc:1307414]
ENSRNOG00000042915	87.340517867089	9.52360599103008	3.19643874582801	7.66087425917959e-13	8.1260345328252e-11	TRUE	Mxra7	matrix remodeling associated 7 [Source:RGD Symbol;Acc:1594666]
ENSRNOG00000006224	25.4322415859682	186.964221672028	-2.87803192590795	7.84062184324519e-13	8.26269168143027e-11	TRUE	Klhl31	kelch-like family member 31 [Source:RGD Symbol;Acc:1560540]
ENSRNOG00000029651	2.74472542584679	0.232075279315256	3.55700899354991	1.17432470465006e-12	1.2295558472107e-10	TRUE	LOC100365958	retinol dehydrogenase 16 [Source:RGD Symbol;Acc:735050]
ENSRNOG00000019745	434.292834239753	3622.31473568892	-3.06016982521735	1.30117529474044e-12	1.35363934989376e-10	TRUE	Actn3	actinin alpha 3 [Source:RGD Symbol;Acc:621792]
ENSRNOG00000016044	0.542227102581065	0.00979323595178163	5.78855055002378	1.39954915462532e-12	1.44670593824295e-10	TRUE	Mab21l3	mab-21 like 3 [Source:RGD Symbol;Acc:1308694]
ENSRNOG00000019842	1.33173177279365	0.0262118094050529	5.64962196677347	1.80260616422244e-12	1.83990537353245e-10	TRUE	Artn	artemin [Source:RGD Symbol;Acc:621427]
ENSRNOG00000053391	3.75475442879873	31.2580572464852	-3.05751657885655	1.79605880051948e-12	1.83990537353245e-10	TRUE	AABR07032724.1	-
ENSRNOG00000006086	8.00142039196494	48.6956901819154	-2.60548343781482	2.01158509075401e-12	2.04037590236542e-10	TRUE	Lynx1	Ly6/neurotoxin 1 [Source:RGD Symbol;Acc:1312017]
ENSRNOG00000004437	2.89403110440428	17.907272289975	-2.6294130658074	2.13624994409362e-12	2.15336648091276e-10	TRUE	Map2k6	mitogen-activated protein kinase kinase 6 [Source:RGD Symbol;Acc:620666]
ENSRNOG00000004878	470.137037831498	60.6102016870433	2.95541150712375	2.3088509365201e-12	2.31298406473979e-10	TRUE	Myf6	myogenic factor 6 [Source:RGD Symbol;Acc:3134]
ENSRNOG00000017311	11.0152062953461	74.3694311134393	-2.7552319043075	2.99077261128647e-12	2.97774531954406e-10	TRUE	Me3	malic enzyme 3 [Source:RGD Symbol;Acc:1311070]
ENSRNOG00000062223	0.0290418823943859	2.26969035841951	-6.28881100520152	3.55719866964568e-12	3.52010836644389e-10	TRUE	AABR07030499.1	-
ENSRNOG00000017369	1784.67303770451	197.903188348231	3.17280468477573	4.39917481831043e-12	4.32692170462788e-10	TRUE	Mustn1	musculoskeletal, embryonic nuclear protein 1 [Source:RGD Symbol;Acc:727804]
ENSRNOG00000025378	0.216592214654113	2.21760585620213	-3.35645823129163	4.55062818617189e-12	4.44892438755323e-10	TRUE	Ccdc155	coiled-coil domain containing 155 [Source:RGD Symbol;Acc:1561972]
ENSRNOG00000009329	13.1850833674271	77.9907834724755	-2.56440939087394	5.048036995051e-12	4.9056642151307e-10	TRUE	Nr1d1	nuclear receptor subfamily 1, group D, member 1 [Source:RGD Symbol;Acc:628827]
ENSRNOG00000025742	9.20407785371082	0.738894838500924	3.63729658199394	5.14956810185401e-12	4.97454409077314e-10	TRUE	Lmnb2	lamin B2 [Source:RGD Symbol;Acc:1563803]
ENSRNOG00000005299	0.809535524663409	5.3852730410411	-2.73397101708391	6.55746307025232e-12	6.26006283336029e-10	TRUE	Kif5a	kinesin family member 5A [Source:RGD Symbol;Acc:1303035]
ENSRNOG00000048188	0.220909667437916	3.77531952082186	-4.09548639034126	6.55439029814473e-12	6.26006283336029e-10	TRUE	LOC100911042	single-pass membrane protein with coiled-coil domains 1 [Source:RGD Symbol;Acc:1562500]
ENSRNOG00000047455	0.00916681852818371	0.715711675119875	-6.28785294389127	6.75787599360296e-12	6.41365903509839e-10	TRUE	Cdhr3	cadherin-related family member 3 [Source:MGI Symbol;Acc:MGI:1916014]
ENSRNOG00000015264	0.0557820411309188	1.45798291129573	-4.70872406547716	7.78468606003462e-12	7.34521337606406e-10	TRUE	Lrrc38	leucine rich repeat containing 38 [Source:RGD Symbol;Acc:1311416]
ENSRNOG00000042189	20.288066482131	3.12860415851346	2.69674851337885	8.97139209211378e-12	8.41599550652685e-10	TRUE	Rab31	RAB31, member RAS oncogene family [Source:RGD Symbol;Acc:628598]
ENSRNOG00000059168	0.172038512187775	2.66098074263251	-3.95208583200968	1.06100590829094e-11	9.89601430209982e-10	TRUE	LOC102550392	uncharacterized LOC102550392 [Source:RGD Symbol;Acc:7629611]
ENSRNOG00000010111	0.888069132073003	6.27973361882538	-2.82212901658789	1.10492534166468e-11	1.01885416874296e-09	TRUE	Exoc3l4	exocyst complex component 3-like 4 [Source:RGD Symbol;Acc:1307749]
ENSRNOG00000040122	300.680633667975	2074.56345907827	-2.78650349867944	1.10489779100289e-11	1.01885416874296e-09	TRUE	Myoz1	myozenin 1 [Source:RGD Symbol;Acc:1561064]
ENSRNOG00000023148	1.17584518333102	0.117903200940314	3.31697656449273	1.26337966747603e-11	1.15838353804907e-09	TRUE	Col11a1	collagen type XI alpha 1 chain [Source:RGD Symbol;Acc:2372]
ENSRNOG00000010666	4.60062434614499	0.29165261701138	3.98171726285675	1.35734586337437e-11	1.23754865262375e-09	TRUE	Wisp2	cellular communication network factor 5 [Source:RGD Symbol;Acc:621867]
ENSRNOG00000020955	572.272224413905	4741.70734639278	-3.05063121825606	1.4080248011776e-11	1.27658293286656e-09	TRUE	Myl3	myosin light chain 3 [Source:RGD Symbol;Acc:3142]
ENSRNOG00000061786	3.34081170957481	29.1805959811986	-3.12680896540503	1.42231423060666e-11	1.28237431380641e-09	TRUE	AABR07032724.3	-
ENSRNOG00000018494	15.0477510920157	117.158813846704	-2.96085563454544	1.59037025633738e-11	1.4259734193425e-09	TRUE	Ppp1r3c	protein phosphatase 1, regulatory subunit 3C [Source:RGD Symbol;Acc:1309132]
ENSRNOG00000000922	22.9607196630186	131.184704964514	-2.51437447980103	1.69372286122491e-11	1.51029825905599e-09	TRUE	Sumf2	sulfatase modifying factor 2 [Source:RGD Symbol;Acc:1563253]
ENSRNOG00000003336	695.456319905528	117.98315301226	2.55936599525413	1.70771983467855e-11	1.51445820748624e-09	TRUE	Mybph	myosin binding protein H [Source:RGD Symbol;Acc:620287]
ENSRNOG00000008609	16.5708789782912	90.8664519263424	-2.4551046518731	1.8130459797297e-11	1.59912626114312e-09	TRUE	Capn3	calpain 3 [Source:RGD Symbol;Acc:2269]
ENSRNOG00000013057	1.48131701794486	0.126880603084302	3.54448769925607	1.86882995804986e-11	1.6394184534698e-09	TRUE	Prc1	protein regulator of cytokinesis 1 [Source:RGD Symbol;Acc:1311754]
ENSRNOG00000004763	39.6239441122443	4.81162242211129	3.04156306717379	1.8987100348511e-11	1.65667554599992e-09	TRUE	Sirpa	signal-regulatory protein alpha [Source:RGD Symbol;Acc:3449]
ENSRNOG00000026842	64.152907005099	393.5450991092	-2.61694221435762	2.05322254208437e-11	1.78191169173728e-09	TRUE	Nnt	nicotinamide nucleotide transhydrogenase [Source:RGD Symbol;Acc:1587346]
ENSRNOG00000018566	685.379409680956	88.5154622481577	2.95288694069413	2.17015653569764e-11	1.87337608605516e-09	TRUE	Ctsl	cathepsin L [Source:RGD Symbol;Acc:2448]
ENSRNOG00000033090	15.6071459647205	2.58759634281892	2.59237867642996	2.25006878601301e-11	1.93208287450821e-09	TRUE	Ltbp1	latent transforming growth factor beta binding protein 1 [Source:RGD Symbol;Acc:68379]
ENSRNOG00000020410	1.02951910812431	0.0100733352539245	6.67875300568945	2.45700150955866e-11	2.09866723676987e-09	TRUE	Th	tyrosine hydroxylase [Source:RGD Symbol;Acc:3853]
ENSRNOG00000001275	1.34067429235648	0.0100109792112722	7.06846170880553	2.74836847929034e-11	2.33524984557083e-09	TRUE	Tmem184a	transmembrane protein 184A [Source:RGD Symbol;Acc:1306702]
ENSRNOG00000030238	37.255898131814	266.942874379515	-2.84099234088054	2.92006359412274e-11	2.46821417026135e-09	TRUE	Fndc5	fibronectin type III domain containing 5 [Source:RGD Symbol;Acc:708525]
ENSRNOG00000015072	43.1808827640666	7.18748255538465	2.58646288962923	3.00545110894961e-11	2.52722622005923e-09	TRUE	Ptgr1	prostaglandin reductase 1 [Source:RGD Symbol;Acc:621195]
ENSRNOG00000031855	3.26479376184223	20.4225925008175	-2.64522740740313	3.17075114907677e-11	2.63887796914702e-09	TRUE	Actr3b	actin related protein 3B [Source:RGD Symbol;Acc:1565759]
ENSRNOG00000034200	1.00140210368305	5.96305904187095	-2.57417029192006	3.16580313477026e-11	2.63887796914702e-09	TRUE	Atp8a1	ATPase phospholipid transporting 8A1 [Source:RGD Symbol;Acc:1309619]
ENSRNOG00000019582	4.00519757841803	0.530765790801953	2.91466242483191	3.26501024075923e-11	2.70346179577967e-09	TRUE	Mthfd1l	methylenetetrahydrofolate dehydrogenase (NADP+ dependent) 1-like [Source:RGD Symbol;Acc:1307311]
ENSRNOG00000043143	2.84246497854618	17.9138142883684	-2.65591878702922	3.29509579746576e-11	2.71452333487674e-09	TRUE	Eml1	EMAP like 1 [Source:RGD Symbol;Acc:1306374]
ENSRNOG00000000920	15.6456751806984	104.788292734823	-2.74365423989001	3.41339871564066e-11	2.79778018970365e-09	TRUE	Phkg1	phosphorylase kinase catalytic subunit gamma 1 [Source:RGD Symbol;Acc:3325]
ENSRNOG00000003704	0.0605766158307113	0.608328902182935	-3.32782753682477	4.66958003561141e-11	3.80817157778581e-09	TRUE	Fam184b	family with sequence similarity 184, member B [Source:RGD Symbol;Acc:1564950]
ENSRNOG00000004537	7.07760837899256	41.1421972460083	-2.53931164210484	4.91820965324633e-11	3.99088122312674e-09	TRUE	Rxrg	retinoid X receptor gamma [Source:RGD Symbol;Acc:620046]
ENSRNOG00000049942	18.7116271791895	115.438290832637	-2.6251141650327	5.59989962424667e-11	4.52143139312931e-09	TRUE	RGD1564899	similar to chromosome 10 open reading frame 71 [Source:RGD Symbol;Acc:1564899]
ENSRNOG00000015283	1.59685207594808	12.7094984789758	-2.99270078624567	5.64673244998756e-11	4.53667430350733e-09	TRUE	Nt5c1a	5'-nucleotidase, cytosolic IA [Source:RGD Symbol;Acc:1310908]
ENSRNOG00000027756	17.9814676105432	2.89709053272386	2.63374599255505	6.0507914029757e-11	4.83735436841836e-09	TRUE	Usf3	upstream transcription factor family member 3 [Source:RGD Symbol;Acc:1560175]
ENSRNOG00000013436	1.28221665315317	10.0137122122476	-2.96524719622017	6.90321614492436e-11	5.49177915764595e-09	TRUE	Pde7b	phosphodiesterase 7B [Source:RGD Symbol;Acc:621016]
ENSRNOG00000013346	6.42325662212633	33.1085584563236	-2.36584545817708	7.33454819598794e-11	5.80645769135065e-09	TRUE	Asb14	ankyrin repeat and SOCS box-containing 14 [Source:RGD Symbol;Acc:1596812]
ENSRNOG00000022999	6.10333535343154	44.3988538974984	-2.86286129063775	7.82665103796371e-11	6.16595726675306e-09	TRUE	Ppp2r3a	protein phosphatase 2, regulatory subunit B'', alpha [Source:RGD Symbol;Acc:1306958]
ENSRNOG00000051943	0.141745046301691	2.11171679937653	-3.89717095986303	1.04150433521236e-10	8.16549461650307e-09	TRUE	LOC102547817	uncharacterized LOC102547817 [Source:RGD Symbol;Acc:7717978]
ENSRNOG00000020828	1.83438980141617	10.2215298625067	-2.47828983896103	1.18685285938148e-10	9.26030531485677e-09	TRUE	Pde4a	phosphodiesterase 4A [Source:RGD Symbol;Acc:3279]
ENSRNOG00000006735	3.99241789380799	0.575954200619366	2.79236642418297	1.42644490839249e-10	1.09925025541159e-08	TRUE	Cdkn2b	cyclin-dependent kinase inhibitor 2B [Source:RGD Symbol;Acc:2324]
ENSRNOG00000011459	11.8383573925112	1.91969010473446	2.62407628720915	1.41890434437017e-10	1.09925025541159e-08	TRUE	Rhbdf2	rhomboid 5 homolog 2 [Source:RGD Symbol;Acc:1309699]
ENSRNOG00000057556	7.86052402106674	40.1846340166042	-2.35395838110445	1.42918111955047e-10	1.09925025541159e-08	TRUE	Pdzrn3	PDZ domain containing RING finger 3 [Source:RGD Symbol;Acc:1305250]
ENSRNOG00000036677	7.81672582337973	60.5979197258841	-2.95465461788682	1.45505733860568e-10	1.1138738466147e-08	TRUE	Slc16a3	solute carrier family 16 member 3 [Source:RGD Symbol;Acc:620603]
ENSRNOG00000020990	2.75428904980728	0.0920028644301726	4.88432696844425	1.55882952715434e-10	1.18771100451586e-08	TRUE	Fgf21	fibroblast growth factor 21 [Source:RGD Symbol;Acc:620175]
ENSRNOG00000014075	4.83005883042222	28.1190731953826	-2.54147039902316	1.58078319572831e-10	1.19880983567639e-08	TRUE	Clybl	citrate lyase beta like [Source:RGD Symbol;Acc:1304615]
ENSRNOG00000017120	12.4743104284565	2.33536301091819	2.41671180571925	1.62229308816203e-10	1.22456718733867e-08	TRUE	Abhd2	abhydrolase domain containing 2 [Source:RGD Symbol;Acc:1311389]
ENSRNOG00000014117	21.6259561258207	2.61958474166286	3.0447798201814	1.7205133237039e-10	1.29269494122179e-08	TRUE	Hmox1	heme oxygenase 1 [Source:RGD Symbol;Acc:2806]
ENSRNOG00000000413	2.90030675449124	19.1073054309381	-2.71983753551728	1.83163094984089e-10	1.36984049239483e-08	TRUE	Pln	phospholamban [Source:RGD Symbol;Acc:619894]
ENSRNOG00000030389	61.0341852607041	8.6409879781841	2.82001959138744	2.27102147093237e-10	1.69066089228263e-08	TRUE	Lrrc30	leucine rich repeat containing 30 [Source:RGD Symbol;Acc:1563832]
ENSRNOG00000000536	0.855002942226261	5.03803923256825	-2.55895829922064	2.30853364489841e-10	1.71073938461444e-08	TRUE	Mdga1	MAM domain containing glycosylphosphatidylinositol anchor 1 [Source:RGD Symbol;Acc:1307031]
ENSRNOG00000053272	8.79070707136844	0.643348525240004	3.76971684302793	2.32038293316832e-10	1.71170430101767e-08	TRUE	Chi3l1	chitinase 3 like 1 [Source:RGD Symbol;Acc:620874]
ENSRNOG00000002258	1.18922173068658	7.0760114362943	-2.57303685698412	2.37986860662754e-10	1.74764197361802e-08	TRUE	Tmem150c	transmembrane protein 150C [Source:RGD Symbol;Acc:1306105]
ENSRNOG00000037435	0.571726635797753	4.69822492838484	-3.03894083276455	2.461833080011e-10	1.7916183432959e-08	TRUE	Tmem196	transmembrane protein 196 [Source:RGD Symbol;Acc:1562527]
ENSRNOG00000057404	1.40590801452965	8.56988336709054	-2.60790264407228	2.45558548369491e-10	1.7916183432959e-08	TRUE	Slc47a1	solute carrier family 47 member 1 [Source:RGD Symbol;Acc:1311123]
ENSRNOG00000003606	0.362466256967212	5.14349552008885	-3.82779509945551	2.58926433203733e-10	1.86946295714484e-08	TRUE	AABR07014550.1	-
ENSRNOG00000004356	0.0120326588738175	1.06715981876688	-6.46949306346565	2.59183662183492e-10	1.86946295714484e-08	TRUE	Lrrc52	leucine rich repeat containing 52 [Source:RGD Symbol;Acc:1312014]
ENSRNOG00000046195	3.68113179293994	0.498331775328971	2.88303763451161	3.03900111043877e-10	2.18229862926154e-08	TRUE	AABR07029596.1	-
ENSRNOG00000018106	1.44290365060715	8.95807967240656	-2.63430945898675	3.12718017777224e-10	2.23572718524518e-08	TRUE	Neu3	neuraminidase 3 [Source:RGD Symbol;Acc:619881]
ENSRNOG00000045949	0.602797828965173	0.033682137553609	4.14401179901489	3.33435491583231e-10	2.37338797934397e-08	TRUE	LOC100911581	fatty acid amide hydrolase [Source:RGD Symbol;Acc:61808]
ENSRNOG00000037190	0.607943404789144	0.0546652797347329	3.47764697604856	3.71226425081424e-10	2.63084438980193e-08	TRUE	Cd101	CD101 molecule [Source:RGD Symbol;Acc:1311453]
ENSRNOG00000002361	0.342693574951089	2.76593912509448	-3.01299163889096	3.95540507782761e-10	2.79096821774193e-08	TRUE	Prkg2	protein kinase cGMP-dependent 2 [Source:RGD Symbol;Acc:3401]
ENSRNOG00000015306	0.00717817307291968	0.39670686877044	-5.78906167328012	4.05720492206383e-10	2.85040600347073e-08	TRUE	Slc9a4	solute carrier family 9 member A4 [Source:RGD Symbol;Acc:3721]
ENSRNOG00000016214	25.7564498854024	145.134996757923	-2.49439051413889	4.17629149759235e-10	2.92142391010458e-08	TRUE	Agl	amylo-alpha-1, 6-glucosidase, 4-alpha-glucanotransferase [Source:RGD Symbol;Acc:1306376]
ENSRNOG00000011329	260.241549072889	1267.28524773098	-2.28381771426014	4.39834228383021e-10	3.06354922421805e-08	TRUE	Pkm	pyruvate kinase M1/2 [Source:RGD Symbol;Acc:3337]
ENSRNOG00000009845	147.404096466492	824.599567685416	-2.48391742977158	5.21495708901332e-10	3.61681788878621e-08	TRUE	Acadm	acyl-CoA dehydrogenase medium chain [Source:RGD Symbol;Acc:2012]
ENSRNOG00000005335	0.0182675301919815	0.615880615739321	-5.07671332522911	5.62342306021417e-10	3.88351203592408e-08	TRUE	Galnt13	polypeptide N-acetylgalactosaminyltransferase 13 [Source:RGD Symbol;Acc:735044]
ENSRNOG00000004768	15.6728475386106	2.67776315691917	2.54873317518874	5.93339060685743e-10	4.08021170163937e-08	TRUE	Myf5	myogenic factor 5 [Source:RGD Symbol;Acc:1308322]
ENSRNOG00000007364	4.19951206205886	0.486925022246361	3.10797572008646	6.01867374196386e-10	4.12139477461314e-08	TRUE	Rab15	RAB15, member RAS oncogene family [Source:RGD Symbol;Acc:735172]
ENSRNOG00000054592	1.93397726383063	0.0694746143709374	4.83182414873649	6.25456444259971e-10	4.26492967810717e-08	TRUE	AC111831.1	-
ENSRNOG00000010797	1.0229144379937	10.6071573382834	-3.37436330100665	6.39051223351964e-10	4.33939845346403e-08	TRUE	Esm1	endothelial cell-specific molecule 1 [Source:RGD Symbol;Acc:71013]
ENSRNOG00000032374	0.213388929086307	2.21970088103882	-3.37912823587351	6.78436525630561e-10	4.58764432269099e-08	TRUE	Paqr9	progestin and adipoQ receptor family member 9 [Source:RGD Symbol;Acc:1311515]
ENSRNOG00000004555	0.135829311982523	1.30284618337742	-3.26225855770779	7.06730849451922e-10	4.75914313516815e-08	TRUE	Sec14l3	SEC14-like lipid binding 3 [Source:RGD Symbol;Acc:620812]
ENSRNOG00000036742	66.5313064081541	330.94256456221	-2.31447663766194	7.24174828676722e-10	4.85646003908864e-08	TRUE	Uqcrc2	ubiquinol cytochrome c reductase core protein 2 [Source:RGD Symbol;Acc:1359150]
ENSRNOG00000011702	0.0212171965375457	0.587736962526702	-4.79314388392529	8.51750836836591e-10	5.66519029959878e-08	TRUE	Foxp3	forkhead box P3 [Source:RGD Symbol;Acc:1562112]
ENSRNOG00000016587	139.101447195464	21.3423378749865	2.7042088718922	8.5170728295994e-10	5.66519029959878e-08	TRUE	Ninj1	ninjurin 1 [Source:RGD Symbol;Acc:3179]
ENSRNOG00000010881	7.77884901516597	39.4268751613087	-2.34156814908239	8.84963858304161e-10	5.86207283935438e-08	TRUE	Trak2	trafficking kinesin protein 2 [Source:RGD Symbol;Acc:620915]
ENSRNOG00000015051	0.0925936430270672	0.934109624467614	-3.33543795998957	9.1796992924054e-10	6.05598942343282e-08	TRUE	Golga7b	golgin A7 family, member B [Source:RGD Symbol;Acc:1583839]
ENSRNOG00000005388	18.7597429629416	98.059776979689	-2.38602948663627	1.0010535356252e-09	6.57736754237303e-08	TRUE	Rassf3	Ras association domain family member 3 [Source:RGD Symbol;Acc:1311450]
ENSRNOG00000008103	212.642733033172	1028.67263926051	-2.27428118389711	1.07348549179631e-09	7.02483711546866e-08	TRUE	Mdh1	malate dehydrogenase 1 [Source:RGD Symbol;Acc:3072]
ENSRNOG00000001440	241.879605547872	1164.03697950193	-2.26677629236086	1.15076925874875e-09	7.50033506033469e-08	TRUE	Mdh2	malate dehydrogenase 2 [Source:RGD Symbol;Acc:619719]
ENSRNOG00000045728	0.245522940296745	1.48333616249225	-2.59526941427946	1.36978222602844e-09	8.89207829848624e-08	TRUE	AABR07033887.1	-
ENSRNOG00000021090	597.213789270092	2800.4070025812	-2.22931587572776	1.42330465231591e-09	9.2027136264681e-08	TRUE	Pygm	glycogen phosphorylase, muscle associated [Source:RGD Symbol;Acc:3461]
ENSRNOG00000024128	185.449282622673	852.687288289809	-2.20099171093994	1.5475539758292e-09	9.96637042608419e-08	TRUE	Aco2	aconitase 2 [Source:RGD Symbol;Acc:621360]
ENSRNOG00000056446	0.309138524685083	2.17480908537834	-2.81492380243091	1.64391339776143e-09	1.05450871669052e-07	TRUE	Endou	endonuclease, poly(U)-specific [Source:RGD Symbol;Acc:1593011]
ENSRNOG00000001285	237.154238950061	1222.35101471983	-2.36575972766081	1.68434449071636e-09	1.06362749960451e-07	TRUE	Atp2a2	ATPase sarcoplasmic/endoplasmic reticulum Ca2+ transporting 2 [Source:RGD Symbol;Acc:2174]
ENSRNOG00000012471	27.2204765135695	3.54551419415257	2.94065060479783	1.67223858309171e-09	1.06362749960451e-07	TRUE	Thbs4	thrombospondin 4 [Source:RGD Symbol;Acc:62046]
ENSRNOG00000019358	0.432714598039995	3.92583909536353	-3.18180385050585	1.66738398280634e-09	1.06362749960451e-07	TRUE	Esr1	estrogen receptor 1 [Source:RGD Symbol;Acc:2581]
ENSRNOG00000022710	0.826407818508517	0.0278150489982986	4.87459750140122	1.68343651514035e-09	1.06362749960451e-07	TRUE	Prrg4	proline rich and Gla domain 4 [Source:RGD Symbol;Acc:1560542]
ENSRNOG00000015019	53.9232326812437	10.5771158037765	2.34979023701157	1.85241414394443e-09	1.16522593573931e-07	TRUE	Spg21	SPG21, maspardin [Source:RGD Symbol;Acc:1359141]
ENSRNOG00000028841	4.26698245339974	0.0780439810113025	5.76100475889446	1.86751881814618e-09	1.17019161774881e-07	TRUE	Mt1m	metallothionein 1M [Source:RGD Symbol;Acc:2324335]
ENSRNOG00000057988	253.763962585262	1256.35029710502	-2.30767898559841	1.96477003623745e-09	1.22639434300375e-07	TRUE	Pfkm	phosphofructokinase, muscle [Source:RGD Symbol;Acc:68419]
ENSRNOG00000032703	2.38493171333369	14.5063633264725	-2.60470593733299	2.08240637935026e-09	1.29484188239369e-07	TRUE	Rasgrp3	RAS guanyl releasing protein 3 [Source:RGD Symbol;Acc:1304612]
ENSRNOG00000005850	0.136427330142713	1.04626146125321	-2.93939269216241	2.16465177737547e-09	1.3408447975201e-07	TRUE	Gdap1	ganglioside-induced differentiation-associated-protein 1 [Source:RGD Symbol;Acc:1309005]
ENSRNOG00000049388	9.80453685857151	46.0790930738027	-2.23262759685757	2.18263033902127e-09	1.34684059969491e-07	TRUE	Prr32	proline rich 32 [Source:RGD Symbol;Acc:1583341]
ENSRNOG00000043417	2.05814173496325	19.451737504808	-3.2413730241008	2.21495986680685e-09	1.36161301812153e-07	TRUE	AC123144.1	-
ENSRNOG00000003596	16.7678747666912	86.6765535170654	-2.36997163890304	2.26914617322943e-09	1.38965936774869e-07	TRUE	Itgb1bp2	integrin subunit beta 1 binding protein 2 [Source:RGD Symbol;Acc:1565015]
ENSRNOG00000059183	0.233691229061886	3.32286976034468	-3.82950953079691	2.30962279880277e-09	1.40913039104399e-07	TRUE	AABR07021391.1	-
ENSRNOG00000045821	4.03358931881836	20.1006659049004	-2.31717217965008	2.42417293082449e-09	1.47347949417044e-07	TRUE	Slc41a3	solute carrier family 41, member 3 [Source:RGD Symbol;Acc:1589573]
ENSRNOG00000013603	19.0453025660043	94.712901501881	-2.31413445066538	2.55834532996778e-09	1.54923083433012e-07	TRUE	Dffa	DNA fragmentation factor subunit alpha [Source:RGD Symbol;Acc:620334]
ENSRNOG00000042960	130.67154327306	31.1268637904513	2.06972125152375	2.60655806626127e-09	1.57255876793138e-07	TRUE	Rgcc	regulator of cell cycle [Source:RGD Symbol;Acc:619721]
ENSRNOG00000004473	1.01828299098657	5.29485484764665	-2.3785378094526	2.63337331096489e-09	1.5828524245796e-07	TRUE	Ppargc1a	PPARG coactivator 1 alpha [Source:RGD Symbol;Acc:620925]
ENSRNOG00000043057	0.245138469673042	3.11012994421444	-3.6657597346163	2.71999450461146e-09	1.62888526993872e-07	TRUE	AABR07025284.1	-
ENSRNOG00000026519	6.83078094061724	34.6811490750945	-2.3440668028567	2.73436791553128e-09	1.6314726801896e-07	TRUE	LOC100364062	M2 pyruvate kinase-like [Source:RGD Symbol;Acc:2321795]
ENSRNOG00000016896	728.306241891519	112.772768679844	2.69108677926525	2.8368307834458e-09	1.68640757452534e-07	TRUE	Rpl3	ribosomal protein L3 [Source:RGD Symbol;Acc:735105]
ENSRNOG00000011631	8.30999282207788	1.31409738253235	2.65905404619064	2.91509967460748e-09	1.72661140946003e-07	TRUE	Fst	follistatin [Source:RGD Symbol;Acc:2633]
ENSRNOG00000019627	189.950632965569	1120.21763680134	-2.56008108380287	2.96654875704166e-09	1.7506952646556e-07	TRUE	Mybpc2	myosin binding protein C, fast-type [Source:RGD Symbol;Acc:1311596]
ENSRNOG00000048651	6.20061501717691	33.8907769134244	-2.45056331201848	3.07635429554888e-09	1.80891861820517e-07	TRUE	Nrtn	neurturin [Source:RGD Symbol;Acc:621494]
ENSRNOG00000030022	0.00507521764906342	0.355883159766557	-6.13303071332286	3.28343864301255e-09	1.92371573059389e-07	TRUE	Myo3b	myosin IIIB [Source:RGD Symbol;Acc:1560313]
ENSRNOG00000003967	87.0072731483093	17.2881142448272	2.33128726904063	3.4585230294831e-09	2.01900612393817e-07	TRUE	Vmp1	vacuole membrane protein 1 [Source:RGD Symbol;Acc:70367]
ENSRNOG00000020922	549.729053139237	2379.05938778294	-2.11359756017457	3.62062947633552e-09	2.10606436456807e-07	TRUE	Hspb6	heat shock protein family B (small) member 6 [Source:RGD Symbol;Acc:621554]
ENSRNOG00000016541	6.90787322682275	1.42540657064313	2.2763780455554	3.75259129399274e-09	2.16728840249851e-07	TRUE	Enc1	ectodermal-neural cortex 1 [Source:RGD Symbol;Acc:1303152]
ENSRNOG00000043451	11.9488531876846	1.32956137339713	3.16631403668331	3.74848914677495e-09	2.16728840249851e-07	TRUE	Spp1	secreted phosphoprotein 1 [Source:RGD Symbol;Acc:3752]
ENSRNOG00000055450	277.815046484273	1267.37316325034	-2.18964531230784	3.81951920353633e-09	2.19811975724082e-07	TRUE	Ckmt2	creatine kinase, mitochondrial 2 [Source:MGI Symbol;Acc:MGI:1923972]
ENSRNOG00000008807	0.00244577431836571	0.16300401310232	-6.05903117050005	3.8739406566151e-09	2.22156123378822e-07	TRUE	Rp1	RP1, axonemal microtubule associated [Source:RGD Symbol;Acc:1596713]
ENSRNOG00000059503	0.0200685542954163	0.466225154509092	-4.53867560054665	4.02298793971134e-09	2.29891096033716e-07	TRUE	AABR07005596.1	-
ENSRNOG00000056596	15.6215072294259	71.3362602441166	-2.19110961692005	4.24118541159361e-09	2.41509466823694e-07	TRUE	Alas1	5'-aminolevulinate synthase 1 [Source:RGD Symbol;Acc:68392]
ENSRNOG00000021294	0.828499751614355	5.54109561956267	-2.74181267084704	4.59564974977459e-09	2.6077902024158e-07	TRUE	Mstn	myostatin [Source:RGD Symbol;Acc:3115]
ENSRNOG00000061925	0.361748903086045	3.39920780877184	-3.23251541992077	4.82499229116488e-09	2.72839024018518e-07	TRUE	AABR07059159.1	actin-related protein 3B-like [Source:NCBI gene;Acc:100910079]
ENSRNOG00000001653	14.1809517172848	66.390409045552	-2.22703495895431	4.8910512186679e-09	2.75614132735283e-07	TRUE	St3gal6	ST3 beta-galactoside alpha-2,3-sialyltransferase 6 [Source:RGD Symbol;Acc:1303279]
ENSRNOG00000016190	87.1567543607076	397.574679898341	-2.18954415298248	5.6071847788941e-09	3.14779003932437e-07	TRUE	Coq9	coenzyme Q9 [Source:RGD Symbol;Acc:1586040]
ENSRNOG00000027770	0.20504188766707	0.0087935664630668	4.52422325328773	5.62486358619796e-09	3.14779003932437e-07	TRUE	Trpm3	transient receptor potential cation channel, subfamily M, member 3 [Source:RGD Symbol;Acc:1304888]
ENSRNOG00000009980	185.265645141987	36.1124738357021	2.35898525933387	5.85965149583235e-09	3.2679135438441e-07	TRUE	Plpp1	phospholipid phosphatase 1 [Source:RGD Symbol;Acc:621832]
ENSRNOG00000046204	57.5134172406112	9.34021759035331	2.6219367009376	6.19962639992049e-09	3.44567591932567e-07	TRUE	Tspan15	tetraspanin 15 [Source:RGD Symbol;Acc:1588304]
ENSRNOG00000014815	182.243486403864	965.792533651517	-2.40584642803316	6.23782747565428e-09	3.45507515707827e-07	TRUE	Myoz2	myozenin 2 [Source:RGD Symbol;Acc:1307669]
ENSRNOG00000018082	2.98543636280383	0.273147083707304	3.44914428717549	6.3308534009331e-09	3.49467414434501e-07	TRUE	Slc26a2	solute carrier family 26 member 2 [Source:RGD Symbol;Acc:620622]
ENSRNOG00000007060	185.19292114537	40.8465942329515	2.18070630703735	6.49414635859113e-09	3.57266105944324e-07	TRUE	Plin2	perilipin 2 [Source:RGD Symbol;Acc:728889]
ENSRNOG00000002652	0.52797048963378	2.49860416050306	-2.24272244137575	6.55277356486733e-09	3.58085212370132e-07	TRUE	Rap1gap2	RAP1 GTPase activating protein 2 [Source:RGD Symbol;Acc:1304590]
ENSRNOG00000052564	701.271569461251	153.865294736975	2.18829191845524	6.56395762558506e-09	3.58085212370132e-07	TRUE	Gpx3	glutathione peroxidase 3 [Source:RGD Symbol;Acc:69224]
ENSRNOG00000053332	0.0972350425966889	1.18866214919133	-3.61253825079808	6.57522911370383e-09	3.58085212370132e-07	TRUE	Cdh26	cadherin 26 [Source:RGD Symbol;Acc:1311632]
ENSRNOG00000058324	23.8109062974153	145.97567935892	-2.61606368209646	6.67280385104071e-09	3.6218372474428e-07	TRUE	LOC102550325	uncharacterized LOC102550325 [Source:RGD Symbol;Acc:7747030]
ENSRNOG00000030462	0.0943944107236142	1.58874184392641	-4.07333387511211	6.71814416410865e-09	3.62221799466177e-07	TRUE	Ostn	osteocrin [Source:RGD Symbol;Acc:1303110]
ENSRNOG00000046607	13.2710739743594	68.9957578571473	-2.37827702029547	6.69625323520352e-09	3.62221799466177e-07	TRUE	Cited4	Cbp/p300-interacting transactivator, with Glu/Asp-rich carboxy-terminal domain, 4 [Source:RGD Symbol;Acc:620113]
ENSRNOG00000001711	9.10076568661168	43.6431773328673	-2.26171642987517	7.55355321571292e-09	4.05915944164917e-07	TRUE	Hrasls	HRAS-like suppressor [Source:RGD Symbol;Acc:1309485]
ENSRNOG00000021101	10.4508028054582	54.8891002186909	-2.39292151754475	7.69671721277231e-09	4.12244302462316e-07	TRUE	Sema6c	semaphorin 6C [Source:RGD Symbol;Acc:3659]
ENSRNOG00000027799	0.747794948897766	3.44456151603577	-2.20375691152105	7.93391241107582e-09	4.23550870129439e-07	TRUE	Tmie	transmembrane inner ear [Source:RGD Symbol;Acc:1562523]
ENSRNOG00000018143	0.925585289927257	5.22942846635203	-2.49799006784413	8.08198211278903e-09	4.30040943306404e-07	TRUE	Hpdl	4-hydroxyphenylpyruvate dioxygenase-like [Source:RGD Symbol;Acc:1310014]
ENSRNOG00000012106	47.604763737081	259.551627052463	-2.44684765304268	8.17400316915012e-09	4.33516004680187e-07	TRUE	Dnaja4	DnaJ heat shock protein family (Hsp40) member A4 [Source:RGD Symbol;Acc:1310035]
ENSRNOG00000017716	65.4950646524174	12.2413022991461	2.41970097221514	8.4588728707651e-09	4.47163022213834e-07	TRUE	Ucp3	uncoupling protein 3 [Source:RGD Symbol;Acc:3933]
ENSRNOG00000004322	3.87355762082801	19.8871058433562	-2.36012704244393	8.96827635683492e-09	4.72552457776214e-07	TRUE	Sh3kbp1	SH3 domain-containing kinase-binding protein 1 [Source:RGD Symbol;Acc:620904]
ENSRNOG00000043094	54.7737661572446	303.473997925109	-2.4700157486303	9.012749494379e-09	4.73358937036495e-07	TRUE	Oxct1	3-oxoacid CoA transferase 1 [Source:RGD Symbol;Acc:1584008]
ENSRNOG00000012759	0.469071377035872	0.020124772273973	4.57443762664303	9.10812751893356e-09	4.76825166144428e-07	TRUE	Col19a1	collagen type XIX alpha 1 chain [Source:RGD Symbol;Acc:1308920]
ENSRNOG00000004158	0.162841983425664	1.00677356015575	-2.62857915966706	9.3563547894477e-09	4.87498009155409e-07	TRUE	Hdac9	histone deacetylase 9 [Source:RGD Symbol;Acc:1310748]
ENSRNOG00000007733	2.43907424956343	11.8391774836361	-2.27924495548235	9.37207337830351e-09	4.87498009155409e-07	TRUE	Arhgef9	Cdc42 guanine nucleotide exchange factor 9 [Source:RGD Symbol;Acc:620719]
ENSRNOG00000017084	2.81625475827728	0.209712565896391	3.73880415574718	9.53958025435571e-09	4.94625712293734e-07	TRUE	Hsd11b2	hydroxysteroid 11-beta dehydrogenase 2 [Source:RGD Symbol;Acc:2835]
ENSRNOG00000042717	1.27954975718245	6.98311518239043	-2.44823997436964	9.8890639526134e-09	5.11113435945742e-07	TRUE	Ciart	circadian associated repressor of transcription [Source:RGD Symbol;Acc:1566380]
ENSRNOG00000018373	3.00532499287273	15.5821090520454	-2.37431562880414	9.9246739162444e-09	5.11325501545176e-07	TRUE	Tln2	talin 2 [Source:RGD Symbol;Acc:1565416]
ENSRNOG00000061304	0.905126657254309	4.36449818492404	-2.26973896915597	1.01596603285592e-08	5.21775719848692e-07	TRUE	Atp2b3	ATPase plasma membrane Ca2+ transporting 3 [Source:RGD Symbol;Acc:621304]
ENSRNOG00000007046	1.10720366037424	5.5848618744137	-2.33474926672027	1.0237581244326e-08	5.24118946416928e-07	TRUE	Cfap70	cilia and flagella associated protein 70 [Source:RGD Symbol;Acc:1307577]
ENSRNOG00000020783	0.550175026958501	3.56210384529534	-2.6951951798338	1.05806234833795e-08	5.39977794062155e-07	TRUE	Ntf4	neurotrophin 4 [Source:RGD Symbol;Acc:3212]
ENSRNOG00000015668	3.83704437323857	0.296015959763387	3.69760879363694	1.09536033192969e-08	5.57260276704919e-07	TRUE	Ccl19	C-C motif chemokine ligand 19 [Source:RGD Symbol;Acc:1310336]
ENSRNOG00000031004	1.96665602849049	10.2070209130654	-2.37590159282397	1.19331166353612e-08	6.05195468360238e-07	TRUE	Cyp2j4	cytochrome P450, family 2, subfamily j, polypeptide 4 [Source:RGD Symbol;Acc:620007]
ENSRNOG00000022392	1120.11772161573	226.819706575752	2.30402732650039	1.29748838704695e-08	6.55979409139718e-07	TRUE	Hspb8	heat shock protein family B (small) member 8 [Source:RGD Symbol;Acc:71003]
ENSRNOG00000012952	2.07563365573352	10.156881431539	-2.29090702058745	1.44049189845589e-08	7.23769133747389e-07	TRUE	Lrig1	leucine-rich repeats and immunoglobulin-like domains 1 [Source:RGD Symbol;Acc:1306788]
ENSRNOG00000034075	1.77235667976481	11.0691533221897	-2.64290621494459	1.44001758022395e-08	7.23769133747389e-07	TRUE	Ube2ql1	ubiquitin-conjugating enzyme E2Q family-like 1 [Source:RGD Symbol;Acc:1598121]
ENSRNOG00000016432	0.496622143199743	3.48089425239668	-2.80964648647158	1.44775266126509e-08	7.25172158631823e-07	TRUE	Samd13	sterile alpha motif domain containing 13 [Source:RGD Symbol;Acc:708544]
ENSRNOG00000021812	232.859010311556	44.1874536493278	2.39768458044403	1.52596296285552e-08	7.61995474590222e-07	TRUE	Scx	scleraxis bHLH transcription factor [Source:RGD Symbol;Acc:1588254]
ENSRNOG00000015347	5.38173754644668	29.6860086285756	-2.46368834749591	1.54256412784743e-08	7.65574104918529e-07	TRUE	Trim45	tripartite motif-containing 45 [Source:RGD Symbol;Acc:1309168]
ENSRNOG00000026951	0.339035962276904	2.44204824158403	-2.84881446197349	1.53785200558827e-08	7.65574104918529e-07	TRUE	Susd5	sushi domain containing 5 [Source:RGD Symbol;Acc:1561132]
ENSRNOG00000019592	0.0406620886080729	0.560990704787813	-3.7873702967238	1.55540919020335e-08	7.69595602067382e-07	TRUE	AABR07068304.1	IQ motif containing with AAA domain [Source:MGI Symbol;Acc:MGI:1922168]
ENSRNOG00000009225	93.2929562265835	19.3519470301498	2.26911923001932	1.57581294966878e-08	7.77321226753027e-07	TRUE	Copz2	coatomer protein complex, subunit zeta 2 [Source:RGD Symbol;Acc:1306948]
ENSRNOG00000039588	0.00724201959326331	0.533058166005401	-6.20337103357635	1.59136014290936e-08	7.82611629068971e-07	TRUE	Mcidas	multiciliate differentiation and DNA synthesis associated cell cycle protein [Source:RGD Symbol;Acc:1584164]
ENSRNOG00000013692	2.17866387950592	10.3107158820388	-2.24272045391239	1.60187507666241e-08	7.85402737738801e-07	TRUE	Abhd18	abhydrolase domain containing 18 [Source:RGD Symbol;Acc:1563987]
ENSRNOG00000018251	12.6993719541397	1.52758392141013	3.05529445227251	1.63792580199205e-08	8.0065957350991e-07	TRUE	Mrc1	mannose receptor, C type 1 [Source:RGD Symbol;Acc:1309353]
ENSRNOG00000047218	23.6761091754935	98.6181640774891	-2.05842686526853	1.67673985369173e-08	8.17171504070965e-07	TRUE	Clic5	chloride intracellular channel 5 [Source:RGD Symbol;Acc:620659]
ENSRNOG00000032550	0.036711558260214	1.50713851064326	-5.35986949162498	1.75319542306663e-08	8.5187450661522e-07	TRUE	AABR07025074.1	-
ENSRNOG00000036690	1210.86636439853	231.283104880559	2.3882909642519	1.76268119474318e-08	8.53926958492149e-07	TRUE	Ppp1r27	protein phosphatase 1, regulatory subunit 27 [Source:RGD Symbol;Acc:1308861]
ENSRNOG00000011849	72.5334659197638	323.241871194067	-2.15589671730428	1.96943051716707e-08	9.51246662592394e-07	TRUE	Ndufs1	NADH:ubiquinone oxidoreductase core subunit S1 [Source:RGD Symbol;Acc:1359670]
ENSRNOG00000023008	1.59103264418442	11.3725894386202	-2.83767743534497	1.99749502026275e-08	9.61939070737217e-07	TRUE	Fam131c	family with sequence similarity 131, member C [Source:RGD Symbol;Acc:1590955]
ENSRNOG00000006674	1.71822239864579	8.36273247184922	-2.28325946475622	2.04284684955247e-08	9.80868684064703e-07	TRUE	Rflnb	refilin B [Source:RGD Symbol;Acc:1359691]
ENSRNOG00000018651	15.9118382516413	66.6981649497414	-2.06755319329518	2.1141946413937e-08	1.01213170605246e-06	TRUE	Agtpbp1	ATP/GTP binding protein 1 [Source:RGD Symbol;Acc:1306307]
ENSRNOG00000003809	175.225548211755	30.9716093858406	2.50010596291165	2.12429450944142e-08	1.01397575275661e-06	TRUE	Sat1	spermidine/spermine N1-acetyl transferase 1 [Source:RGD Symbol;Acc:1586174]
ENSRNOG00000061630	1.22131487569248	7.59220717670523	-2.63583683873635	2.1453496512594e-08	1.02102285895275e-06	TRUE	AABR07009834.1	-
ENSRNOG00000049056	48.9454914611969	257.17714495382	-2.39352283594517	2.18018801766081e-08	1.03456933738647e-06	TRUE	AABR07051450.1	-
ENSRNOG00000011754	60.5813312813024	284.055011200828	-2.2292251076474	2.24913037696565e-08	1.06417308710716e-06	TRUE	Myom2	myomesin 2 [Source:RGD Symbol;Acc:631437]
ENSRNOG00000013368	4.52890055452689	19.172852075914	-2.08186070400983	2.33082490322703e-08	1.09962085332766e-06	TRUE	Plcl2	phospholipase C-like 2 [Source:RGD Symbol;Acc:1305941]
ENSRNOG00000010301	6.20316456767585	28.4206447596512	-2.19591005849724	2.52058872536735e-08	1.18227267121349e-06	TRUE	Eif4e3	eukaryotic translation initiation factor 4E family member 3 [Source:RGD Symbol;Acc:1586185]
ENSRNOG00000017487	0.0868108991900139	1.09419816359861	-3.65637562634232	2.51450202356346e-08	1.18227267121349e-06	TRUE	Otoa	otoancorin [Source:RGD Symbol;Acc:1562741]
ENSRNOG00000001736	2.93418063014663	21.8518731120527	-2.89675726004444	2.53747980335366e-08	1.18676541004688e-06	TRUE	Bdh1	3-hydroxybutyrate dehydrogenase 1 [Source:RGD Symbol;Acc:620131]
ENSRNOG00000001480	13.0114716512798	59.9588258568528	-2.2042148350444	2.67679359573676e-08	1.24832423175896e-06	TRUE	Ncf1	neutrophil cytosolic factor 1 [Source:RGD Symbol;Acc:61307]
ENSRNOG00000013867	5.70575328915941	23.9261187991545	-2.06809718842792	2.74417621770455e-08	1.27608125607814e-06	TRUE	Fgf1	fibroblast growth factor 1 [Source:RGD Symbol;Acc:2605]
ENSRNOG00000015746	0.00561109467870856	0.220535744319512	-5.29688310642017	2.97679900771339e-08	1.38029917417659e-06	TRUE	Kcng4	potassium voltage-gated channel modifier subfamily G member 4 [Source:RGD Symbol;Acc:1308553]
ENSRNOG00000039110	10.7775235305941	60.316068284874	-2.48452603411214	3.03553193420635e-08	1.40352272821182e-06	TRUE	Lsmem1	leucine-rich single-pass membrane protein 1 [Source:RGD Symbol;Acc:1587073]
ENSRNOG00000058006	123.297489271222	15.1463791263829	3.02493690337272	3.0464724368121e-08	1.40457957889272e-06	TRUE	Sncg	synuclein, gamma [Source:RGD Symbol;Acc:70996]
ENSRNOG00000005410	0.273221987654915	2.09311850816869	-2.93792177171654	3.10983643901916e-08	1.42973188580289e-06	TRUE	Cdca7l	cell division cycle associated 7 like [Source:RGD Symbol;Acc:1564080]
ENSRNOG00000026974	0.887788934609593	0.0478499843503633	4.19604186371975	3.20366833266225e-08	1.4687099822253e-06	TRUE	Dbndd1	dysbindin domain containing 1 [Source:RGD Symbol;Acc:1310008]
ENSRNOG00000005781	0.596695354429778	4.93051905875195	-3.04689331807072	3.26542750866357e-08	1.49211260275274e-06	TRUE	Wnt16	Wnt family member 16 [Source:RGD Symbol;Acc:1562253]
ENSRNOG00000023150	142.786707572187	573.439653648423	-2.00578090300028	3.27310423673655e-08	1.49211260275274e-06	TRUE	Gpi	glucose-6-phosphate isomerase [Source:RGD Symbol;Acc:2727]
ENSRNOG00000006930	369.646445375666	1528.81310357231	-2.04819343756552	3.37090604277234e-08	1.53239311395385e-06	TRUE	Casq1	calsequestrin 1 [Source:RGD Symbol;Acc:1586677]
ENSRNOG00000004621	117.111295764468	507.069684364276	-2.11430500087809	3.46761657310224e-08	1.57195389287364e-06	TRUE	Rtn4	reticulon 4 [Source:RGD Symbol;Acc:620989]
ENSRNOG00000013781	41.8055083279362	9.03405284381303	2.21020324831317	3.76635752708722e-08	1.70262440966848e-06	TRUE	Kcnq5	potassium voltage-gated channel subfamily Q member 5 [Source:RGD Symbol;Acc:628848]
ENSRNOG00000011306	96.1683061409829	20.4301201151563	2.23480343101	3.79389677580353e-08	1.71030974373654e-06	TRUE	Myod1	myogenic differentiation 1 [Source:RGD Symbol;Acc:631429]
ENSRNOG00000014311	15.509542718871	3.2853285444815	2.2388387852272	3.91856772973586e-08	1.76161871706048e-06	TRUE	Slc7a8	solute carrier family 7 member 8 [Source:RGD Symbol;Acc:619904]
ENSRNOG00000007625	0.119539433525955	0.952055732700634	-2.9940770765714	3.97237392800661e-08	1.78087448833202e-06	TRUE	B3galt1	Beta-1,3-galactosyltransferase 1 [Source:RGD Symbol;Acc:1311898]
ENSRNOG00000023410	8.45898906454168	40.509824908283	-2.25976665550439	4.02434255297005e-08	1.79920262512813e-06	TRUE	Apol9a	apolipoprotein L 9a [Source:RGD Symbol;Acc:1562332]
ENSRNOG00000018854	0.128517447703587	1.31939494926677	-3.35999728681323	4.0437072703189e-08	1.80289355192323e-06	TRUE	Nppc	natriuretic peptide C [Source:RGD Symbol;Acc:620850]
ENSRNOG00000025518	0.0691310306995741	0.489237313626674	-2.82364678314716	4.12934225006926e-08	1.83603001031162e-06	TRUE	Carmil3	capping protein regulator and myosin 1 linker 3 [Source:RGD Symbol;Acc:1359120]
ENSRNOG00000015290	5.05216125863554	25.9056847854805	-2.35837897125456	4.25538910117387e-08	1.88690463723909e-06	TRUE	Tpi1	triosephosphate isomerase 1 [Source:RGD Symbol;Acc:3896]
ENSRNOG00000017149	1.18242723785948	5.24612810923438	-2.14964311861245	4.34072962272092e-08	1.91950139093018e-06	TRUE	Fam131b	family with sequence similarity 131, member B [Source:RGD Symbol;Acc:1560653]
ENSRNOG00000018760	0.769078790417888	4.20788752874614	-2.45206805834629	4.79448916292687e-08	2.11439577785707e-06	TRUE	Mpp7	membrane palmitoylated protein 7 [Source:RGD Symbol;Acc:1305675]
ENSRNOG00000054047	38.2870239854339	6.03884752387713	2.66073961534368	4.83058811318364e-08	2.12454239807201e-06	TRUE	RF00004	-
ENSRNOG00000045738	0.394792515914901	3.58955845834546	-3.1850846562941	4.84620162564361e-08	2.12564881574514e-06	TRUE	Ak4	adenylate kinase 4 [Source:RGD Symbol;Acc:2078]
ENSRNOG00000012422	0.78469118570218	4.03786902534403	-2.36340146503597	4.88548517928342e-08	2.13710347640406e-06	TRUE	Tnik	TRAF2 and NCK interacting kinase [Source:RGD Symbol;Acc:1561817]
ENSRNOG00000001452	2.17884684086822	12.1813447126156	-2.48313475186369	5.06216112558641e-08	2.20118591578139e-06	TRUE	Fzd9	frizzled class receptor 9 [Source:RGD Symbol;Acc:628817]
ENSRNOG00000022565	3.47410113830113	0.556567530095531	2.64034605679484	5.05408467440104e-08	2.20118591578139e-06	TRUE	Lrrc25	leucine rich repeat containing 25 [Source:RGD Symbol;Acc:1564818]
ENSRNOG00000053468	70.7117008252298	11.982556932078	2.56083762052604	5.07266949597782e-08	2.20118591578139e-06	TRUE	Tuba1b	tubulin, alpha 1B [Source:RGD Symbol;Acc:1565476]
ENSRNOG00000001091	17.5488501977189	3.4458146081834	2.34825727024136	5.13025558796618e-08	2.22023781165608e-06	TRUE	Hip1r	huntingtin interacting protein 1 related [Source:RGD Symbol;Acc:621615]
ENSRNOG00000012658	2478.19639972481	560.595967098029	2.14425627619126	5.44111509026492e-08	2.34850682978482e-06	TRUE	Pdlim3	PDZ and LIM domain 3 [Source:RGD Symbol;Acc:620427]
ENSRNOG00000049385	7.63179555816251	31.8270673366634	-2.06017917629496	5.5705124664779e-08	2.39798002171007e-06	TRUE	Adamtsl4	ADAMTS-like 4 [Source:RGD Symbol;Acc:1561012]
ENSRNOG00000017741	12.5388327237761	2.67618232022332	2.22702501504169	5.59893601341038e-08	2.40383948575759e-06	TRUE	Nudt5	nudix hydrolase 5 [Source:RGD Symbol;Acc:1359284]
ENSRNOG00000014956	7.64428837107402	1.28731274542762	2.56792146521765	5.73765894638347e-08	2.45689886651338e-06	TRUE	Slc11a1	solute carrier family 11 member 1 [Source:RGD Symbol;Acc:1601463]
ENSRNOG00000025075	60.2534371164836	14.6981956135673	2.03531765773291	5.76102902155337e-08	2.46041421028394e-06	TRUE	Relt	RELT, TNF receptor [Source:RGD Symbol;Acc:1305381]
ENSRNOG00000037148	5.81977484300953	0.966097819781504	2.58903637647531	5.82230554953009e-08	2.48005765783002e-06	TRUE	Adap2	ArfGAP with dual PH domains 2 [Source:RGD Symbol;Acc:708487]
ENSRNOG00000052247	5.5771166796341	1.23935814526038	2.16969245832876	6.05405442766803e-08	2.57202223315771e-06	TRUE	Manba	mannosidase beta [Source:RGD Symbol;Acc:1305785]
ENSRNOG00000007700	0.0675014400914826	0.560959613899587	-3.05597656358555	6.12869644440235e-08	2.59313425492869e-06	TRUE	Inhbc	inhibin subunit beta C [Source:RGD Symbol;Acc:621194]
ENSRNOG00000010253	12.1491352965368	1.38266532405525	3.13506999477853	6.13570493494741e-08	2.59313425492869e-06	TRUE	Cd163	CD163 molecule [Source:RGD Symbol;Acc:1310382]
ENSRNOG00000010350	10.1047972716084	46.417113093818	-2.19962919204937	6.17178704812899e-08	2.60138744752807e-06	TRUE	Rcan2	regulator of calcineurin 2 [Source:RGD Symbol;Acc:69198]
ENSRNOG00000026420	0.0277887343729801	0.520664343537724	-4.22888171215522	6.18729160604988e-08	2.60138744752807e-06	TRUE	Iqcg	IQ motif containing G [Source:RGD Symbol;Acc:1311606]
ENSRNOG00000014641	174.009413432305	739.871316834949	-2.08811091709217	6.3694915877726e-08	2.67107180821606e-06	TRUE	Rpl3l	ribosomal protein L3-like [Source:RGD Symbol;Acc:1306315]
ENSRNOG00000036837	1.62151975021318	0.140093393335114	3.52561905267885	6.49180199031427e-08	2.7153467654848e-06	TRUE	Nfe2	nuclear factor, erythroid 2 [Source:RGD Symbol;Acc:1306888]
ENSRNOG00000047781	7.66804806397736	36.4239092702264	-2.24801570372808	6.55838199599464e-08	2.73614348105391e-06	TRUE	Slc25a23	solute carrier family 25 member 23 [Source:RGD Symbol;Acc:1588586]
ENSRNOG00000018522	0.346460732939705	2.8807284505697	-3.05627972178946	6.58181669088916e-08	2.73887956606257e-06	TRUE	LOC100911186	enoyl-CoA hydratase, short chain 1 [Source:RGD Symbol;Acc:69330]
ENSRNOG00000047276	3.73460894003939	15.9023239351038	-2.09028671636153	6.98476247127642e-08	2.89912302164565e-06	TRUE	AABR07044711.1	-
ENSRNOG00000001873	1.93722123327249	10.0118908494516	-2.36977659080739	7.43851646571465e-08	3.07958376842048e-06	TRUE	P2rx6	purinergic receptor P2X 6 [Source:RGD Symbol;Acc:3243]
ENSRNOG00000020533	121.271735755004	24.4383132714143	2.31096190342379	7.81187127198586e-08	3.22592516216434e-06	TRUE	Htra1	HtrA serine peptidase 1 [Source:RGD Symbol;Acc:69235]
ENSRNOG00000004500	15.8647760113226	3.19632870223519	2.31091793381063	8.27722519749635e-08	3.4007870311435e-06	TRUE	Myc	MYC proto-oncogene, bHLH transcription factor [Source:RGD Symbol;Acc:3130]
ENSRNOG00000028837	38.6266925909448	148.057269219118	-1.93850041188896	8.2563085104313e-08	3.4007870311435e-06	TRUE	AC128207.1	-
ENSRNOG00000028064	0.379413255414955	0.0223370881210852	4.08262125437863	8.32930702117654e-08	3.41354352643116e-06	TRUE	Fhad1	forkhead associated phosphopeptide binding domain 1 [Source:RGD Symbol;Acc:1563444]
ENSRNOG00000059350	14.8001496385217	55.4114609619884	-1.90457412285495	9.0100522883471e-08	3.68322767223136e-06	TRUE	Ppp1r3a	protein phosphatase 1, regulatory subunit 3A [Source:RGD Symbol;Acc:1561312]
ENSRNOG00000012862	1.55328005819865	7.1358858600033	-2.19992022108844	9.18306807858811e-08	3.74452291073886e-06	TRUE	Spsb4	splA/ryanodine receptor domain and SOCS box containing 4 [Source:RGD Symbol;Acc:1562307]
ENSRNOG00000016543	384.984730277619	79.8788110652952	2.26890422946047	9.77965337472414e-08	3.9777943513383e-06	TRUE	Trim63	tripartite motif containing 63 [Source:RGD Symbol;Acc:619964]
ENSRNOG00000002653	0.104556104319372	0.853359992843421	-3.02851546511371	9.84003517551393e-08	3.98239229085824e-06	TRUE	Kcnk2	potassium two pore domain channel subfamily K member 2 [Source:RGD Symbol;Acc:621448]
ENSRNOG00000004861	0.285844949499483	1.54570011375671	-2.43539114794086	9.83991595625632e-08	3.98239229085824e-06	TRUE	Itga4	integrin subunit alpha 4 [Source:RGD Symbol;Acc:1593249]
ENSRNOG00000007316	108.418592258462	458.697690448067	-2.08093492941042	1.03774895545569e-07	4.18945965126627e-06	TRUE	Idh3B	isocitrate dehydrogenase 3 (NAD+) beta [Source:RGD Symbol;Acc:621881]
ENSRNOG00000046094	5.32112461675029	0.574937332512541	3.20874789096337	1.16916909907678e-07	4.70829908409852e-06	TRUE	Cd151	CD151 molecule (Raph blood group) [Source:RGD Symbol;Acc:621290]
ENSRNOG00000049700	0.21970743795526	2.6748934162531	-3.60693166341945	1.17922392314094e-07	4.73703590313226e-06	TRUE	Cda	cytidine deaminase-like [Source:RGD Symbol;Acc:6501229]
ENSRNOG00000008847	1.06705721407679	5.46235200094451	-2.35622797464726	1.20097790324636e-07	4.81251120784819e-06	TRUE	Gja3	gap junction protein, alpha 3 [Source:RGD Symbol;Acc:621820]
ENSRNOG00000002538	1.15525633524622	5.96449442825169	-2.3684559950648	1.23468415709965e-07	4.9353914250173e-06	TRUE	Epb41l5	erythrocyte membrane protein band 4.1 like 5 [Source:RGD Symbol;Acc:1311366]
ENSRNOG00000000605	0.258470844543528	1.77179701158918	-2.77739823088524	1.26570058653892e-07	5.04694221595582e-06	TRUE	Hs3st5	heparan sulfate-glucosamine 3-sulfotransferase 5 [Source:RGD Symbol;Acc:1306379]
ENSRNOG00000010830	1229.20324433145	5370.42598005316	-2.12731170421571	1.28406429962035e-07	5.10362046221933e-06	TRUE	Slc25a4	solute carrier family 25 member 4 [Source:RGD Symbol;Acc:620352]
ENSRNOG00000056493	503.127054469082	2028.41522488126	-2.01135685265656	1.2862041832816e-07	5.10362046221933e-06	TRUE	Mybpc1	myosin binding protein C, slow type [Source:RGD Symbol;Acc:735102]
ENSRNOG00000051612	4.09540392714645	0.668192368501784	2.615000932125	1.29409610763315e-07	5.12241115384841e-06	TRUE	AABR07044570.2	-
ENSRNOG00000002256	43.2498867863581	163.296950993402	-1.91673726574458	1.30593284942433e-07	5.15668715652248e-06	TRUE	Art3	ADP-ribosyltransferase 3 [Source:RGD Symbol;Acc:628833]
ENSRNOG00000003273	0.424054586754186	2.08060857323711	-2.29518787854054	1.32835605187638e-07	5.21982817576313e-06	TRUE	Spata20	spermatogenesis associated 20 [Source:RGD Symbol;Acc:735087]
ENSRNOG00000003479	1.95542445189033	8.33204630762271	-2.09132513204927	1.3274889858596e-07	5.21982817576313e-06	TRUE	Rnf150	ring finger protein 150 [Source:RGD Symbol;Acc:1304572]
ENSRNOG00000057072	0.417161531191087	0.0236234106488802	4.12767617420253	1.34393800606794e-07	5.26830190832768e-06	TRUE	Slc12a3	solute carrier family 12 member 3 [Source:RGD Symbol;Acc:3686]
ENSRNOG00000043201	208.950873190199	856.882552121251	-2.03593374128992	1.38398022647689e-07	5.41219640855262e-06	TRUE	Coq8a	coenzyme Q8A [Source:RGD Symbol;Acc:1308245]
ENSRNOG00000050946	6.18398807304393	1.2549689044406	2.29989103183212	1.42426345026845e-07	5.55633931115544e-06	TRUE	Fam110a	family with sequence similarity 110, member A [Source:RGD Symbol;Acc:1308904]
ENSRNOG00000052173	0.096089320663024	0.823799412844689	-3.10003275587777	1.49247727417296e-07	5.80849248982086e-06	TRUE	AABR07008439.1	-
ENSRNOG00000001750	6.31006455211872	1.08681229168166	2.53656374016618	1.50316902039484e-07	5.83610766315501e-06	TRUE	Chrd	chordin [Source:RGD Symbol;Acc:620181]
ENSRNOG00000037718	0.145225640113634	1.50916652226345	-3.3779843594759	1.55155295255295e-07	6.00958302314604e-06	TRUE	Cfap52	cilia and flagella associated protein 52 [Source:RGD Symbol;Acc:1308151]
ENSRNOG00000024577	15.5517120974175	68.4679896000621	-2.13839405180124	1.55600979786782e-07	6.01249595466591e-06	TRUE	Gamt	guanidinoacetate N-methyltransferase [Source:RGD Symbol;Acc:2659]
ENSRNOG00000020164	207.838246672871	50.0047089745314	2.05519880950173	1.56991996087955e-07	6.05183635275871e-06	TRUE	Ifitm10	interferon induced transmembrane protein 10 [Source:MGI Symbol;Acc:MGI:2444776]
ENSRNOG00000012609	160.426443132627	624.347265507338	-1.96043611018055	1.59347709421502e-07	6.12808999099894e-06	TRUE	Trdn	triadin [Source:RGD Symbol;Acc:619856]
ENSRNOG00000019223	93.4007401509643	375.478665870827	-2.00722619113372	1.62772733501124e-07	6.24500872810814e-06	TRUE	Atp5f1c	TATA-box binding protein associated factor 3 [Source:RGD Symbol;Acc:2324594]
ENSRNOG00000004377	4.31158632686973	15.5330682353232	-1.84905022023838	1.65394512946863e-07	6.33063101560056e-06	TRUE	Lpin1	lipin 1 [Source:RGD Symbol;Acc:1307646]
ENSRNOG00000001924	7.36312796179686	1.38041766600735	2.41502920847061	1.67412077803495e-07	6.3927779074657e-06	TRUE	Tp63	tumor protein p63 [Source:RGD Symbol;Acc:620863]
ENSRNOG00000005008	0.594918844087315	0.0468131532546401	3.65055092657019	1.67855968464255e-07	6.39468195353613e-06	TRUE	Angpt4	angiopoietin 4 [Source:RGD Symbol;Acc:1307539]
ENSRNOG00000051520	0.0446666882437165	1.49674857689132	-5.06804238267597	1.68443343110916e-07	6.40203048090645e-06	TRUE	AABR07070802.1	-
ENSRNOG00000018029	2.44374510743581	12.7874622438901	-2.38773142146264	1.71832444672477e-07	6.51558117894774e-06	TRUE	Doc2g	double C2-like domains, gamma [Source:RGD Symbol;Acc:1307473]
ENSRNOG00000001431	4.71587304246898	21.5239789073005	-2.19038921498731	1.75674557105469e-07	6.64573983045375e-06	TRUE	Rasa4	RAS p21 protein activator 4 [Source:RGD Symbol;Acc:1565457]
ENSRNOG00000062144	0.450236896553298	2.83162357734703	-2.65343441001286	1.77537085804895e-07	6.70057991983173e-06	TRUE	AABR07035955.1	-
ENSRNOG00000007508	0.315962057393078	0.0047413406339101	6.06120391906631	1.81473426210878e-07	6.83325344310054e-06	TRUE	Lrtm2	leucine-rich repeats and transmembrane domains 2 [Source:RGD Symbol;Acc:1587001]
ENSRNOG00000013517	9.00727128118663	37.5660994810721	-2.06028242209188	1.84158479030737e-07	6.91830545414312e-06	TRUE	Phtf2	putative homeodomain transcription factor 2 [Source:RGD Symbol;Acc:1310593]
ENSRNOG00000026679	29.173758849465	142.746109821547	-2.29071074148395	1.86981378286013e-07	7.00813115058593e-06	TRUE	Scn4b	sodium voltage-gated channel beta subunit 4 [Source:RGD Symbol;Acc:631404]
ENSRNOG00000056672	1.12182423192184	0.0536161000502293	4.3696180059049	1.90332404392964e-07	7.11729168408622e-06	TRUE	AABR07027390.2	-
ENSRNOG00000012660	8.44733129776121	1.16206061489452	2.86187762102875	1.91541660318191e-07	7.14604506966417e-06	TRUE	Postn	periostin [Source:RGD Symbol;Acc:1305285]
ENSRNOG00000005695	468.132159867499	110.580413639394	2.08178693577418	1.99125887245126e-07	7.41195877087421e-06	TRUE	Mgp	matrix Gla protein [Source:RGD Symbol;Acc:3088]
ENSRNOG00000006645	1.31883389054946	6.66162126151801	-2.33662587357694	2.02124645857346e-07	7.50636356434525e-06	TRUE	Ryr3	ryanodine receptor 3 [Source:RGD Symbol;Acc:68952]
ENSRNOG00000003616	0.289647679580738	2.4599473252165	-3.08657851751696	2.05663825540861e-07	7.62036124361332e-06	TRUE	Grem2	gremlin 2, DAN family BMP antagonist [Source:RGD Symbol;Acc:1560008]
ENSRNOG00000007862	85.6928002853591	323.004728645497	-1.91431238910424	2.12588274618165e-07	7.85898658036037e-06	TRUE	Acat1	acetyl-CoA acetyltransferase 1 [Source:RGD Symbol;Acc:2016]
ENSRNOG00000054049	0.378100467062361	1.92699133226257	-2.34978933243974	2.22329839027561e-07	8.2004339944961e-06	TRUE	Prelid2	PRELI domain containing 2 [Source:RGD Symbol;Acc:1584707]
ENSRNOG00000003653	86.6484553836701	332.964368354096	-1.94212628084328	2.25610166077852e-07	8.28250847439254e-06	TRUE	Fh	fumarate hydratase [Source:RGD Symbol;Acc:2614]
ENSRNOG00000010415	5.87378829843234	23.2627417024687	-1.98571629279859	2.26086096133828e-07	8.28250847439254e-06	TRUE	Atxn7l1	ataxin 7-like 1 [Source:RGD Symbol;Acc:1305730]
ENSRNOG00000049695	1592.05437828478	5996.62636913919	-1.91325987991821	2.25108531498514e-07	8.28250847439254e-06	TRUE	Myh2	myosin heavy chain 1 [Source:RGD Symbol;Acc:735061]
ENSRNOG00000007895	86.3823726161379	321.488446339748	-1.89596205617753	2.26834317430711e-07	8.29120301257434e-06	TRUE	Pdhb	pyruvate dehydrogenase E1 beta subunit [Source:RGD Symbol;Acc:1359146]
ENSRNOG00000000277	0.0216530883147769	0.226831731386546	-3.38988802396598	2.28343672597069e-07	8.31036861242235e-06	TRUE	Tet1	tet methylcytosine dioxygenase 1 [Source:RGD Symbol;Acc:1310993]
ENSRNOG00000058470	1.50082263901651	0.306040487634268	2.29350293854212	2.2838279629924e-07	8.31036861242235e-06	TRUE	Col12a1	collagen type XII alpha 1 chain [Source:RGD Symbol;Acc:2374]
ENSRNOG00000019773	76.5637244792606	317.11611782844	-2.05029287512073	2.30986961810479e-07	8.38632528685072e-06	TRUE	Egln1	egl-9 family hypoxia-inducible factor 1 [Source:RGD Symbol;Acc:631375]
ENSRNOG00000050554	5.57314480433334	0.836539020850419	2.73157926556354	2.42884382760735e-07	8.79859519603566e-06	TRUE	LOC100362342	rCG47764-like [Source:RGD Symbol;Acc:2318344]
ENSRNOG00000036659	8.3099775047117	36.5682596154368	-2.13780891014342	2.44521167005593e-07	8.83816039940705e-06	TRUE	Fn3k	fructosamine 3 kinase [Source:RGD Symbol;Acc:1559983]
ENSRNOG00000034221	1.29509562715259	8.54459614608541	-2.72212108489773	2.45941656602757e-07	8.86974921112477e-06	TRUE	Cfap126	cilia and flagella associated protein 126 [Source:RGD Symbol;Acc:1562658]
ENSRNOG00000021943	0.0158025954340986	0.716873169642865	-5.50333022054122	2.54466156394367e-07	9.11747414093294e-06	TRUE	Fam216b	family with sequence similarity 216, member B [Source:RGD Symbol;Acc:1560137]
ENSRNOG00000025145	19.3805366721796	68.5779428147076	-1.82315874493279	2.5447677007679e-07	9.11747414093294e-06	TRUE	Rmdn1	regulator of microtubule dynamics 1 [Source:RGD Symbol;Acc:1563085]
ENSRNOG00000029543	1.63484307437283	10.2143226457911	-2.64346520071124	2.54496012437157e-07	9.11747414093294e-06	TRUE	Cish	cytokine inducible SH2-containing protein [Source:RGD Symbol;Acc:69261]
ENSRNOG00000012886	27.2611406977512	6.00713162871578	2.18190211898547	2.56825337023012e-07	9.18065725671027e-06	TRUE	Maff	MAF bZIP transcription factor F [Source:RGD Symbol;Acc:1309531]
ENSRNOG00000017032	567.901530676151	2246.08188956024	-1.98369690706331	2.60379675230798e-07	9.28725659191344e-06	TRUE	Atp5f1a	ATP synthase F1 subunit alpha [Source:RGD Symbol;Acc:619993]
ENSRNOG00000007600	0.210804065224282	0.979962752831301	-2.21699505022232	2.647108129493e-07	9.42103461261883e-06	TRUE	Igsf1	immunoglobulin superfamily, member 1 [Source:RGD Symbol;Acc:631402]
ENSRNOG00000059628	2.77312893817629	16.1444363396202	-2.54189397652925	2.69205592195015e-07	9.56003841517045e-06	TRUE	AABR07007878.1	-
ENSRNOG00000002860	31.1127138945832	131.24915916657	-2.07674431207046	2.70176893301868e-07	9.57358253579915e-06	TRUE	Ccdc181	coiled-coil domain containing 181 [Source:RGD Symbol;Acc:1309708]
ENSRNOG00000000378	0.303586196113793	1.93280819137151	-2.67094166838095	2.73927042697631e-07	9.6853202090193e-06	TRUE	AABR07044914.1	-
ENSRNOG00000002840	1019.11206530292	4105.32468895728	-2.01018235971051	2.7709661919531e-07	9.77608920200149e-06	TRUE	Atp5f1b	ATP synthase F1 subunit beta [Source:RGD Symbol;Acc:621368]
ENSRNOG00000008012	1.32137082256663	6.38051039836701	-2.27171513402203	2.82880917658899e-07	9.95851282578368e-06	TRUE	Abcb1a	ATP binding cassette subfamily B member 4 [Source:RGD Symbol;Acc:620248]
ENSRNOG00000006962	0.207015211113545	1.36058005633597	-2.71694195428413	2.91955229135764e-07	1.02335667681303e-05	TRUE	Stk32c	serine/threonine kinase 32C [Source:RGD Symbol;Acc:1305864]
ENSRNOG00000054495	1.38538488529971	0.173803061897974	2.99184880422856	2.91608101182886e-07	1.02335667681303e-05	TRUE	Cldn2	claudin 2 [Source:RGD Symbol;Acc:1560247]
ENSRNOG00000025509	7.03204678821566	32.2997681328453	-2.19960337010308	3.05255279454261e-07	1.06766981255673e-05	TRUE	Apbb2	amyloid beta precursor protein binding family B member 2 [Source:RGD Symbol;Acc:1562438]
ENSRNOG00000029441	8.97972603478841	1.89772550836312	2.24188470608991	3.15646640768067e-07	1.10164071677956e-05	TRUE	Klhl2	kelch-like family member 2 [Source:RGD Symbol;Acc:1306388]
ENSRNOG00000013048	10.6310690157728	2.38656724913745	2.15472005405611	3.18974680115649e-07	1.11086697072894e-05	TRUE	Pde7a	phosphodiesterase 7A [Source:RGD Symbol;Acc:68391]
ENSRNOG00000020032	14.3866016448128	3.5374921982252	2.02354873540353	3.22246434933469e-07	1.11985811403325e-05	TRUE	Impdh1	inosine monophosphate dehydrogenase 1 [Source:RGD Symbol;Acc:1311108]
ENSRNOG00000013331	95.8146639983681	384.456466540736	-2.00450386170137	3.2358849855033e-07	1.122119175849e-05	TRUE	Sdha	succinate dehydrogenase complex flavoprotein subunit A [Source:RGD Symbol;Acc:621557]
ENSRNOG00000013802	2.35651139476561	10.7076253498443	-2.18422843259868	3.24854662777268e-07	1.12410795782778e-05	TRUE	Slc25a36	solute carrier family 25 member 36 [Source:RGD Symbol;Acc:1591928]
ENSRNOG00000016243	41.361155501539	180.675938003661	-2.12705837986309	3.25689872145657e-07	1.1246001989472e-05	TRUE	Casq2	calsequestrin 2 [Source:RGD Symbol;Acc:2276]
ENSRNOG00000017392	0.27396976722915	1.71079814597997	-2.64312370554502	3.31882022701003e-07	1.14354848119206e-05	TRUE	Fgf2	fibroblast growth factor 2 [Source:RGD Symbol;Acc:2609]
ENSRNOG00000002180	4.72834718277369	1.29051317688256	1.87318466027198	3.33821755150974e-07	1.14779518312397e-05	TRUE	Tbc1d1	TBC1 domain family member 1 [Source:RGD Symbol;Acc:1304562]
ENSRNOG00000009155	107.74354127052	424.882043586703	-1.97946711963643	3.50539884305794e-07	1.20272976372066e-05	TRUE	Ndufs3	NADH:ubiquinone oxidoreductase core subunit S3 [Source:RGD Symbol;Acc:1309406]
ENSRNOG00000045604	0.17271119454237	2.05684438469406	-3.57561887156718	3.66184541554364e-07	1.2537571571489e-05	TRUE	AC139391.1	-
ENSRNOG00000033567	3.41968165193893	0.650077299071105	2.39403705455206	3.69234228909758e-07	1.26153732652136e-05	TRUE	Musk	muscle associated receptor tyrosine kinase [Source:RGD Symbol;Acc:3211]
ENSRNOG00000056786	11.1501993478638	1.96449211596556	2.50462595483967	3.79304310836291e-07	1.29322051692482e-05	TRUE	Piezo1	piezo-type mechanosensitive ion channel component 1 [Source:RGD Symbol;Acc:1308822]
ENSRNOG00000056881	0.142741631267576	2.31880346534976	-4.02236902519776	3.88263154432988e-07	1.3209900908371e-05	TRUE	LOC102546868	uncharacterized LOC102546868 [Source:RGD Symbol;Acc:7583283]
ENSRNOG00000008761	4.81926235663103	1.2285683346345	1.97160712727188	3.89133281690994e-07	1.32118075911363e-05	TRUE	Ncs1	neuronal calcium sensor 1 [Source:RGD Symbol;Acc:68417]
ENSRNOG00000002520	45.2646869835885	11.2677803549941	2.00609119296697	4.0174838960774e-07	1.3611638027023e-05	TRUE	Litaf	lipopolysaccharide-induced TNF factor [Source:RGD Symbol;Acc:69294]
ENSRNOG00000006336	10.2159790945662	38.8729460682132	-1.92794703259543	4.13316592474771e-07	1.39744062068189e-05	TRUE	Fyco1	FYVE and coiled-coil domain containing 1 [Source:RGD Symbol;Acc:1309069]
ENSRNOG00000001211	111.117320343893	443.498247331294	-1.99684928702199	4.14599089778088e-07	1.39886250062549e-05	TRUE	Gatd3a	glutamine amidotransferase like class 1 domain containing 3A [Source:RGD Symbol;Acc:1303003]
ENSRNOG00000005371	2.0413803463394	0.355808930524464	2.51820166809674	4.31399045634697e-07	1.45252595676463e-05	TRUE	Klhl29	kelch-like family member 29 [Source:RGD Symbol;Acc:1311076]
ENSRNOG00000016917	3.4745905221713	18.5500825539841	-2.41653417798682	4.33279054281239e-07	1.45583556354663e-05	TRUE	Clcn1	chloride voltage-gated channel 1 [Source:RGD Symbol;Acc:2360]
ENSRNOG00000017577	2.24217705605133	11.3459842006471	-2.33942021649207	4.38794342415679e-07	1.46966355369018e-05	TRUE	Bphl	biphenyl hydrolase like [Source:RGD Symbol;Acc:1307572]
ENSRNOG00000019615	0.570780197752965	4.84846301137691	-3.08664469778162	4.39669260220454e-07	1.46966355369018e-05	TRUE	Colq	collagen like tail subunit of asymmetric acetylcholinesterase [Source:RGD Symbol;Acc:2377]
ENSRNOG00000060329	2.40748399956646	0.32270428043487	2.89384040070393	4.40111212701599e-07	1.46966355369018e-05	TRUE	Emb	embigin [Source:RGD Symbol;Acc:621067]
ENSRNOG00000017277	2.59948918882455	0.31463027280181	3.04739851560342	4.42494665959043e-07	1.47458848744339e-05	TRUE	Igsf6	immunoglobulin superfamily, member 6 [Source:RGD Symbol;Acc:620663]
ENSRNOG00000059834	2.77282425612946	17.8113320510617	-2.68346129257593	4.47588262354192e-07	1.48663271215169e-05	TRUE	Cib2	calcium and integrin binding family member 2 [Source:RGD Symbol;Acc:1308718]
ENSRNOG00000062170	4.32342929515644	0.524593679973086	3.03788855077912	4.47940967553255e-07	1.48663271215169e-05	TRUE	AABR07058158.1	-
ENSRNOG00000013766	62.2554304062297	276.947432303169	-2.15334648642948	4.64110087315904e-07	1.53715155245915e-05	TRUE	Acaa2	acetyl-CoA acyltransferase 2 [Source:RGD Symbol;Acc:620482]
ENSRNOG00000017495	28.9326631755683	116.772163084213	-2.01293631677937	4.73620754889574e-07	1.56545646254641e-05	TRUE	Klhdc3	kelch domain containing 3 [Source:RGD Symbol;Acc:1307105]
ENSRNOG00000007069	3.64534592338668	29.2798771296862	-3.00580415131482	4.78751141804707e-07	1.57919761795703e-05	TRUE	Adhfe1	alcohol dehydrogenase, iron containing, 1 [Source:RGD Symbol;Acc:1308863]
ENSRNOG00000009837	2.08494784295451	7.75340600308963	-1.89488961257189	4.85678816991004e-07	1.59879949714949e-05	TRUE	Tmem131l	transmembrane 131 like [Source:RGD Symbol;Acc:1583677]
ENSRNOG00000046028	1.68941262016338	0.297759431321277	2.50249431905115	5.05949996868573e-07	1.66215840064374e-05	TRUE	Haus6	HAUS augmin-like complex, subunit 6 [Source:MGI Symbol;Acc:MGI:1923389]
ENSRNOG00000007981	4.75163340323634	20.0872598955132	-2.07981612562438	5.08783460728405e-07	1.66809025942652e-05	TRUE	Klhl23	kelch-like family member 23 [Source:RGD Symbol;Acc:1307166]
ENSRNOG00000026649	2.60134969086691	9.81493048600041	-1.91578913887156	5.12924767995832e-07	1.67827743141217e-05	TRUE	Dnmt3a	DNA methyltransferase 3 alpha [Source:RGD Symbol;Acc:1303336]
ENSRNOG00000021243	1.20880140360546	0.124655158182049	3.27553876438246	5.23830839028508e-07	1.71051321661844e-05	TRUE	Siglec1	sialic acid binding Ig like lectin 1 [Source:RGD Symbol;Acc:1311953]
ENSRNOG00000014076	7.49608558442654	30.1241359649052	-2.00676673027878	5.26924174814747e-07	1.71715912310613e-05	TRUE	Mbnl1	muscleblind-like splicing regulator 1 [Source:RGD Symbol;Acc:628668]
ENSRNOG00000056257	1.30956017017893	5.98728092954057	-2.19309437538296	5.28624266569087e-07	1.71764681851666e-05	TRUE	Cacng7	calcium voltage-gated channel auxiliary subunit gamma 7 [Source:RGD Symbol;Acc:628807]
ENSRNOG00000061147	9.55519076299348	36.6549923977471	-1.93969348091097	5.29190590460492e-07	1.71764681851666e-05	TRUE	Fam189a2	family with sequence similarity 189, member A2 [Source:RGD Symbol;Acc:1307524]
ENSRNOG00000000302	8.34474697287956	31.281547357189	-1.90638196061573	5.33791510885885e-07	1.7291222415503e-05	TRUE	Sesn1	sestrin 1 [Source:RGD Symbol;Acc:1307517]
ENSRNOG00000051006	9.57754876524182	41.4763347194696	-2.11469377653995	5.39392495863181e-07	1.74378502298079e-05	TRUE	Ufsp1	UFM1-specific peptidase 1 [Source:RGD Symbol;Acc:7536909]
ENSRNOG00000008481	3.32675552009277	13.0766118472827	-1.97485661832433	5.55204688221814e-07	1.79133536484132e-05	TRUE	Reep1	receptor accessory protein 1 [Source:RGD Symbol;Acc:1305230]
ENSRNOG00000004249	1.59590467876179	0.229947334825693	2.79327875590949	5.56932965062119e-07	1.79334624801451e-05	TRUE	Tlr7	toll-like receptor 7 [Source:RGD Symbol;Acc:1563357]
ENSRNOG00000047124	4272.93315951342	14576.5641981694	-1.77035091482513	5.62744576219638e-07	1.80847162920169e-05	TRUE	AABR07005775.1	-
ENSRNOG00000020060	49.2921102839353	208.234898016188	-2.0787962275834	5.66001218999875e-07	1.8153426448911e-05	TRUE	Atf5	activating transcription factor 5 [Source:RGD Symbol;Acc:628902]
ENSRNOG00000014265	0.263296874834008	1.81861308003907	-2.78820384437487	5.81982161772485e-07	1.86291686457705e-05	TRUE	Tnfrsf19	TNF receptor superfamily member 19 [Source:RGD Symbol;Acc:1564996]
ENSRNOG00000003163	152.202642862212	564.523495770467	-1.89104376462221	5.98238060018146e-07	1.91118218032175e-05	TRUE	Sdhc	succinate dehydrogenase complex subunit C [Source:RGD Symbol;Acc:1359454]
ENSRNOG00000014698	78.5905748128672	21.815649280854	1.8489552916394	6.24905818922517e-07	1.99245511498891e-05	TRUE	Chrnb1	cholinergic receptor nicotinic beta 1 subunit [Source:RGD Symbol;Acc:2349]
ENSRNOG00000056767	0.817899690166664	0.0742244590149107	3.44790792344992	6.30018176489954e-07	2.00481666397166e-05	TRUE	AC136588.3	-
ENSRNOG00000018044	215.378121673814	747.339255279626	-1.79489233133055	6.44529365399037e-07	2.04697985735048e-05	TRUE	Phyh	phytanoyl-CoA 2-hydroxylase [Source:RGD Symbol;Acc:620317]
ENSRNOG00000009907	0.511550738917095	0.0426117430965738	3.57246432321245	6.51968613615194e-07	2.06569917040338e-05	TRUE	Mmp8	matrix metallopeptidase 8 [Source:RGD Symbol;Acc:631408]
ENSRNOG00000014339	0.119535851927396	1.18696233339843	-3.31314487282777	6.52969175190666e-07	2.06569917040338e-05	TRUE	Anxa10	annexin A10 [Source:RGD Symbol;Acc:1560956]
ENSRNOG00000055572	89.0854614234352	316.558082982954	-1.82921346557943	6.55158179914081e-07	2.06859184860421e-05	TRUE	Idh3g	isocitrate dehydrogenase 3 (NAD), gamma [Source:RGD Symbol;Acc:2863]
ENSRNOG00000038132	0.936456731881295	0.0347388557739843	4.77577464590701	6.57802832512732e-07	2.07290915899983e-05	TRUE	Vsig4	V-set and immunoglobulin domain containing 4 [Source:RGD Symbol;Acc:1564659]
ENSRNOG00000012521	1.14108251159589	6.44420310033435	-2.49808365204911	6.87978001664374e-07	2.16379747849053e-05	TRUE	Shisa2	shisa family member 2 [Source:RGD Symbol;Acc:1561256]
ENSRNOG00000011483	23.952883793095	2.66265768883722	3.1686698746522	6.95908945150859e-07	2.18450798275692e-05	TRUE	S100a9	S100 calcium binding protein A9 [Source:RGD Symbol;Acc:620267]
ENSRNOG00000061876	7.20920678750722	28.8476586933287	-2.00056803371463	7.61666026507879e-07	2.38630848343559e-05	TRUE	Iffo2	taste 1 receptor member 2 [Source:RGD Symbol;Acc:61894]
ENSRNOG00000012851	0.717538115299367	0.0182083009809935	5.3035924766669	7.92636467585864e-07	2.47701805962688e-05	TRUE	Dnajc5b	DnaJ heat shock protein family (Hsp40) member C5 beta [Source:RGD Symbol;Acc:1562486]
ENSRNOG00000029571	97.9267644224079	359.41969503481	-1.87590058862033	7.93671446796463e-07	2.47701805962688e-05	TRUE	Coq10a	coenzyme Q10A [Source:RGD Symbol;Acc:1562447]
ENSRNOG00000056139	0.444939991887965	6.13165824465759	-3.78443445677629	8.01318363080681e-07	2.49608363041005e-05	TRUE	AABR07016621.1	-
ENSRNOG00000019181	7.60693772340541	31.9820314285221	-2.07187774689854	8.0780368987695e-07	2.51146476686073e-05	TRUE	Synpo	synaptopodin [Source:RGD Symbol;Acc:620668]
ENSRNOG00000018382	0.41651146754764	1.79923838933403	-2.11132394460716	8.23063592450282e-07	2.55401511316934e-05	TRUE	Inpp4b	inositol polyphosphate-4-phosphatase type II B [Source:RGD Symbol;Acc:620470]
ENSRNOG00000016470	58.98835940937	208.600645434382	-1.82224717469208	8.35503520876705e-07	2.58766920616566e-05	TRUE	Ndufa10l1	NADH:ubiquinone oxidoreductase subunit A10 [Source:RGD Symbol;Acc:727968]
ENSRNOG00000049208	6.12413576883182	23.8858745605277	-1.96387979061124	8.38128478860615e-07	2.59085468255789e-05	TRUE	AABR07054456.2	-
ENSRNOG00000003927	4.45011918818436	15.6780639832848	-1.81688715282578	8.41584112076791e-07	2.59659098001792e-05	TRUE	Cd55	CD55 molecule [Source:RGD Symbol;Acc:620651]
ENSRNOG00000024435	4.57865325782619	21.6550871116122	-2.24175805477473	8.46146550973826e-07	2.60571392329302e-05	TRUE	AABR07035946.1	polypeptide N-acetylgalactosaminyltransferase 17 [Source:NCBI gene;Acc:288611]
ENSRNOG00000010812	4.11209736217935	16.5276713906947	-2.0069617680504	8.4778941183639e-07	2.60582847816151e-05	TRUE	Osbpl6	oxysterol binding protein-like 6 [Source:RGD Symbol;Acc:1308887]
ENSRNOG00000055295	11.7251132945497	42.4203060445332	-1.85519637325098	8.71906869459812e-07	2.6748916038683e-05	TRUE	Pecr	peroxisomal trans-2-enoyl-CoA reductase [Source:RGD Symbol;Acc:70925]
ENSRNOG00000047928	14.2486735497456	3.23232060015945	2.13915163319079	8.94709200869573e-07	2.73966709828534e-05	TRUE	AABR07048653.1	-
ENSRNOG00000050742	1.48514569410681	5.68880079103884	-1.93760995917645	9.13126172304119e-07	2.79079560269747e-05	TRUE	Dnmbp	dynamin binding protein [Source:RGD Symbol;Acc:1583840]
ENSRNOG00000002028	7.25524331631921	28.2343078888412	-1.96040782612653	9.37068003621141e-07	2.85858583285103e-05	TRUE	Tmem50b	transmembrane protein 50B [Source:RGD Symbol;Acc:1307561]
ENSRNOG00000016292	0.381961813948501	1.91572875989997	-2.32698609106187	9.89976436793808e-07	3.01432037386993e-05	TRUE	Pdzd9	PDZ domain containing 9 [Source:RGD Symbol;Acc:1560558]
ENSRNOG00000016731	3156.96946735508	11550.5803588315	-1.87135154713493	1.00359930536894e-06	3.05007736457537e-05	TRUE	Tpm2	tropomyosin 2 [Source:RGD Symbol;Acc:1559479]
ENSRNOG00000000962	25.9002262356254	5.91884829999019	2.12936518135971	1.01715045154579e-06	3.07399156017441e-05	TRUE	Slc15a4	solute carrier family 15 member 4 [Source:RGD Symbol;Acc:708469]
ENSRNOG00000021199	8.67109543750002	1.34731039452787	2.6850678450769	1.01585908680612e-06	3.07399156017441e-05	TRUE	Fcgr1a	Fc fragment of IgG receptor Ia [Source:RGD Symbol;Acc:1309912]
ENSRNOG00000050315	4.58893450493485	21.5521649264951	-2.23170012814503	1.01525335449622e-06	3.07399156017441e-05	TRUE	Dcxr	dicarbonyl and L-xylulose reductase [Source:RGD Symbol;Acc:620031]
ENSRNOG00000013532	1016.39011149841	4336.87831401899	-2.09320170311454	1.03874900188025e-06	3.133430771657e-05	TRUE	Pgam2	phosphoglycerate mutase 2 [Source:RGD Symbol;Acc:3313]
ENSRNOG00000002469	3.53939653473132	15.2575467010622	-2.1080284399711	1.09172032866243e-06	3.28102392849306e-05	TRUE	Trim7	tripartite motif-containing 7 [Source:RGD Symbol;Acc:1307328]
ENSRNOG00000006649	3.76470227843967	14.1131624527073	-1.90648644278765	1.09054309043977e-06	3.28102392849306e-05	TRUE	Thrb	thyroid hormone receptor beta [Source:RGD Symbol;Acc:3858]
ENSRNOG00000007235	247.688171937823	975.972224517785	-1.97832017427477	1.10850079525648e-06	3.32529748728602e-05	TRUE	Atp5mc1	ATP synthase membrane subunit c locus 1 [Source:RGD Symbol;Acc:61933]
ENSRNOG00000024972	8.58973105426909	31.4466925922005	-1.87224826390348	1.14231247058021e-06	3.42040389022993e-05	TRUE	Cox10	cytochrome c oxidase assembly factor heme A:farnesyltransferase COX10 [Source:RGD Symbol;Acc:1594623]
ENSRNOG00000020812	32.8132552622155	122.719008450325	-1.90301179968911	1.1455549070576e-06	3.42379568814693e-05	TRUE	Gys1	glycogen synthase 1 [Source:RGD Symbol;Acc:1589798]
ENSRNOG00000009449	21.9958565336791	85.3822175182395	-1.95671198779184	1.15787076447508e-06	3.44790543792039e-05	TRUE	Trim35	tripartite motif-containing 35 [Source:RGD Symbol;Acc:1564642]
ENSRNOG00000033529	6.76007843336312	27.1792419074935	-2.0074477664831	1.15726272062207e-06	3.44790543792039e-05	TRUE	Amy1a	amylase, alpha 1A [Source:RGD Symbol;Acc:2113]
ENSRNOG00000048256	6.56847369527703	30.7351163593228	-2.22629979535434	1.19757271927187e-06	3.55959847272219e-05	TRUE	Fam160a1	family with sequence similarity 160, member A1 [Source:RGD Symbol;Acc:1565007]
ENSRNOG00000032554	1.27012153504079	0.102313460974887	3.64926588273788	1.23615754532653e-06	3.66756870257848e-05	TRUE	Scd4	stearoyl-coenzyme A desaturase 4 [Source:RGD Symbol;Acc:1563648]
ENSRNOG00000057676	39.4539314262134	141.46561517958	-1.84221786181443	1.24131196157515e-06	3.67614084386917e-05	TRUE	Myzap	myocardial zonula adherens protein [Source:RGD Symbol;Acc:1359197]
ENSRNOG00000023023	3.0692493198064	11.4163577843687	-1.89523972399294	1.25063011308529e-06	3.69699018310769e-05	TRUE	Trpt1	tRNA phosphotransferase 1 [Source:RGD Symbol;Acc:1310831]
ENSRNOG00000030515	0.0691412965506313	0.545570104185129	-2.98049347972314	1.30210609801745e-06	3.84215997540458e-05	TRUE	Nfasc	neurofascin [Source:RGD Symbol;Acc:620911]
ENSRNOG00000056105	0.0695057246329052	2.18786945675959	-4.97748178593815	1.33572639833874e-06	3.93421120120499e-05	TRUE	AABR07035868.1	-
ENSRNOG00000013092	0.915515098758495	0.136646637813711	2.74133923531102	1.35529539737046e-06	3.98461757317486e-05	TRUE	Lonrf3	LON peptidase N-terminal domain and ring finger 3 [Source:RGD Symbol;Acc:1565451]
ENSRNOG00000010753	33.9760624221398	9.05926939033243	1.90682227146264	1.35997287337562e-06	3.99113919747069e-05	TRUE	Aig1	androgen-induced 1 [Source:RGD Symbol;Acc:1562920]
ENSRNOG00000018656	132.358004452436	433.65894256143	-1.71211641816331	1.40323256230782e-06	4.11066087611797e-05	TRUE	Ampd1	adenosine monophosphate deaminase 1 [Source:RGD Symbol;Acc:2109]
ENSRNOG00000042312	0.267469924467273	7.31259100081612	-4.77295347612863	1.41791429033429e-06	4.14618576897932e-05	TRUE	AABR07025277.1	palladin, cytoskeletal associated protein [Source:NCBI gene;Acc:364558]
ENSRNOG00000016628	0.144029913138222	1.32953524947076	-3.2075549233847	1.43208804837092e-06	4.18010016852727e-05	TRUE	Scgn	secretagogin, EF-hand calcium binding protein [Source:RGD Symbol;Acc:1303281]
ENSRNOG00000016855	8.07157253761643	34.4400379780615	-2.09319458288281	1.46483398797109e-06	4.2680055279682e-05	TRUE	B3galnt2	beta-1,3-N-acetylgalactosaminyltransferase 2 [Source:RGD Symbol;Acc:1306946]
ENSRNOG00000060087	5.14849784741709	0.191139779721313	4.74914653877581	1.56438270140201e-06	4.54988653423894e-05	TRUE	Adra1b	adrenoceptor alpha 1B [Source:RGD Symbol;Acc:2054]
ENSRNOG00000028236	16.786718525794	64.8872942270397	-1.95063745831021	1.59248008486663e-06	4.62332008896253e-05	TRUE	RGD1309104	similar to RIKEN cDNA 1700025G04 gene [Source:RGD Symbol;Acc:1309104]
ENSRNOG00000047531	1.05358923396349	3.75553672443486	-1.8337992989011	1.6328965469575e-06	4.73219251081666e-05	TRUE	Ccdc57	coiled-coil domain containing 57 [Source:MGI Symbol;Acc:MGI:1918526]
ENSRNOG00000015654	26.2071831843435	94.4624769867664	-1.84979595197373	1.64309533138658e-06	4.75326098628748e-05	TRUE	Ghr	growth hormone receptor [Source:RGD Symbol;Acc:2687]
ENSRNOG00000008082	0.113756042669412	0.719754076579034	-2.6621634478658	1.64978919279561e-06	4.76413324019215e-05	TRUE	Rgs6	regulator of G-protein signaling 6 [Source:RGD Symbol;Acc:3569]
ENSRNOG00000053850	2.27732046518011	0.359033164410776	2.66345004286752	1.68347529294075e-06	4.85277451672033e-05	TRUE	Rdh5	retinol dehydrogenase 5 [Source:RGD Symbol;Acc:1308849]
ENSRNOG00000053735	1.52949048243772	0.265562827439505	2.52879934926328	1.70395419126526e-06	4.89441992390158e-05	TRUE	Hebp2	heme binding protein 2 [Source:RGD Symbol;Acc:1311553]
ENSRNOG00000061684	127.01479453025	454.946842811248	-1.84070565929905	1.70256763030378e-06	4.89441992390158e-05	TRUE	Ndufa9	NADH:ubiquinone oxidoreductase subunit A9 [Source:RGD Symbol;Acc:1307307]
ENSRNOG00000005659	0.54038576924704	0.0397123569826854	3.77326314652944	1.774283462974e-06	5.08742867855213e-05	TRUE	Aurkb	aurora kinase B [Source:RGD Symbol;Acc:621625]
ENSRNOG00000050877	0.6805336620774	4.16782677807436	-2.61418719862464	1.81677018395261e-06	5.2000640767843e-05	TRUE	LOC100912538	centrin-3-like [Source:RGD Symbol;Acc:6486167]
ENSRNOG00000019147	28.3907937730252	7.31851889597566	1.95567657362743	1.82432276068741e-06	5.21248839492886e-05	TRUE	Stom	stomatin [Source:RGD Symbol;Acc:1305109]
ENSRNOG00000000405	40.4501528735097	136.79718030173	-1.757829581245	1.85987661770504e-06	5.30473420540159e-05	TRUE	Vgll2	vestigial-like family member 2 [Source:RGD Symbol;Acc:1311903]
ENSRNOG00000006025	0.608494078163047	2.97574234188695	-2.29017624298991	1.88050438429838e-06	5.35415888645236e-05	TRUE	Lamb3	laminin subunit beta 3 [Source:RGD Symbol;Acc:1562668]
ENSRNOG00000016356	90.0305076883923	339.310280362978	-1.91412067660396	1.89170376177726e-06	5.37661302099529e-05	TRUE	Got1	glutamic-oxaloacetic transaminase 1 [Source:RGD Symbol;Acc:2721]
ENSRNOG00000009884	2602.94204102849	625.992664294399	2.05591662053828	1.90718061489306e-06	5.41112485998242e-05	TRUE	Lgals1	galectin 1 [Source:RGD Symbol;Acc:69355]
ENSRNOG00000056457	55.5236712661558	287.022891018766	-2.36999097119492	1.95728374819387e-06	5.54358777477107e-05	TRUE	Gpd1	glycerol-3-phosphate dehydrogenase 1 [Source:RGD Symbol;Acc:621381]
ENSRNOG00000007006	2.22927691839223	9.19896224026126	-2.04500017283075	1.9791159568702e-06	5.59565729338789e-05	TRUE	Slc3a1	solute carrier family 3 member 1 [Source:RGD Symbol;Acc:3709]
ENSRNOG00000012482	1.52927145286174	6.29183659325438	-2.04080214093379	1.98351488616464e-06	5.59834140653321e-05	TRUE	Ndrg4	NDRG family member 4 [Source:RGD Symbol;Acc:621593]
ENSRNOG00000017500	24.0578126079255	5.91712900792597	2.02341999416812	1.99925500700913e-06	5.63297040082486e-05	TRUE	Mtss1l	MTSS1L, I-BAR domain containing [Source:RGD Symbol;Acc:1309731]
ENSRNOG00000017065	0.684227491022264	2.70533101955873	-1.98323069511667	2.01958834621047e-06	5.68039848711433e-05	TRUE	Arhgap28	Rho GTPase activating protein 28 [Source:RGD Symbol;Acc:1559882]
ENSRNOG00000010331	390.146584347884	101.428921867061	1.94353503099546	2.13827972169031e-06	6.00383072721662e-05	TRUE	Ctsb	cathepsin B [Source:RGD Symbol;Acc:621509]
ENSRNOG00000013018	6.79889821623492	1.29379344493741	2.3942997549159	2.16894876428286e-06	6.07942478334136e-05	TRUE	Eda2r	ectodysplasin A2 receptor [Source:RGD Symbol;Acc:1564025]
ENSRNOG00000012303	276.443296813043	1078.03302552347	-1.96334707743312	2.18860935954238e-06	6.12395539586436e-05	TRUE	Apobec2	apolipoprotein B mRNA editing enzyme catalytic subunit 2 [Source:RGD Symbol;Acc:1308727]
ENSRNOG00000021670	0.203925970069753	0.882438898110327	-2.11359729055437	2.25225430530817e-06	6.29119365246923e-05	TRUE	Frem2	Fras1 related extracellular matrix protein 2 [Source:RGD Symbol;Acc:1566012]
ENSRNOG00000018241	9.75160975883055	36.5902515535112	-1.90776452405873	2.28191495163262e-06	6.36309239691508e-05	TRUE	Ank1	ankyrin 1 [Source:RGD Symbol;Acc:1309620]
ENSRNOG00000018694	4.15886304315312	0.983729459493357	2.07972350552771	2.28938555794934e-06	6.37297396568781e-05	TRUE	Lipg	lipase G, endothelial type [Source:RGD Symbol;Acc:1310740]
ENSRNOG00000008536	80.374384740781	18.0666646018983	2.15335541065886	2.437850537608e-06	6.77463636555483e-05	TRUE	Actc1	actin, alpha, cardiac muscle 1 [Source:RGD Symbol;Acc:2026]
ENSRNOG00000001859	34.9306767736432	6.80329876101902	2.35973027783409	2.44390437497937e-06	6.77985027376756e-05	TRUE	Sdf2l1	stromal cell-derived factor 2-like 1 [Source:RGD Symbol;Acc:1585844]
ENSRNOG00000018281	306.410830167819	1031.91487891901	-1.75178616765966	2.49298846058258e-06	6.90421667692742e-05	TRUE	Uqcrfs1	ubiquinol-cytochrome c reductase, Rieske iron-sulfur polypeptide 1 [Source:RGD Symbol;Acc:628838]
ENSRNOG00000010553	1.13287326095401	0.206753888804377	2.45641008386412	2.51201958965611e-06	6.94507085528602e-05	TRUE	Pnma1	PNMA family member 1 [Source:RGD Symbol;Acc:621230]
ENSRNOG00000028357	11.826122373016	43.8260509188183	-1.88982571920037	2.58304222209753e-06	7.12928439156817e-05	TRUE	Lrrc14b	leucine rich repeat containing 14B [Source:RGD Symbol;Acc:1564978]
ENSRNOG00000007949	0.42602817899993	3.29835254885505	-2.95303307538641	2.61913582084445e-06	7.21663077020111e-05	TRUE	Rgn	regucalcin [Source:RGD Symbol;Acc:3560]
ENSRNOG00000010658	0.4171268371183	2.3343319731168	-2.48449070991917	2.65335064341668e-06	7.29851315118802e-05	TRUE	Cth	cystathionine gamma-lyase [Source:RGD Symbol;Acc:2443]
ENSRNOG00000018859	24.0125819199636	84.2563823732063	-1.81100957908627	2.70976189108318e-06	7.44107034355143e-05	TRUE	Pik3ip1	phosphoinositide-3-kinase interacting protein 1 [Source:RGD Symbol;Acc:1311203]
ENSRNOG00000000414	0.821734962573127	3.06976276457203	-1.90149133517199	2.78167509320715e-06	7.61278332000992e-05	TRUE	Cep85l	centrosomal protein 85-like [Source:RGD Symbol;Acc:2319745]
ENSRNOG00000014867	22.3553338760705	101.974581053458	-2.18951813497531	2.77745547993829e-06	7.61278332000992e-05	TRUE	Synpo2	synaptopodin 2 [Source:RGD Symbol;Acc:1564779]
ENSRNOG00000003442	2.49556118003192	0.617870446035768	2.01304834825861	2.81495395111108e-06	7.68523311291857e-05	TRUE	Adora1	adenosine A1 receptor [Source:RGD Symbol;Acc:2048]
ENSRNOG00000020729	1.0505765725824	5.69418114126369	-2.43861470804033	2.81761889345403e-06	7.68523311291857e-05	TRUE	Stc2	stanniocalcin 2 [Source:RGD Symbol;Acc:621777]
ENSRNOG00000016890	59.2114786202323	207.192237091692	-1.80703419095857	2.82446510828497e-06	7.69098057757664e-05	TRUE	Tppp3	tubulin polymerization-promoting protein family member 3 [Source:RGD Symbol;Acc:1305061]
ENSRNOG00000009928	40.5219305074692	138.101887757654	-1.76897217854334	2.86231210822483e-06	7.74953310422252e-05	TRUE	Bckdhb	branched chain keto acid dehydrogenase E1 subunit beta [Source:RGD Symbol;Acc:2197]
ENSRNOG00000026124	100.448899418286	22.9758897895925	2.12812197565424	2.85089536889308e-06	7.74953310422252e-05	TRUE	Id3	inhibitor of DNA binding 3, HLH protein [Source:RGD Symbol;Acc:2860]
ENSRNOG00000051420	8.92125282809069	2.21480707388997	2.00976894840773	2.86506861946732e-06	7.74953310422252e-05	TRUE	Cables2	Cdk5 and Abl enzyme substrate 2 [Source:RGD Symbol;Acc:1310089]
ENSRNOG00000058645	0.607637873825278	0.0623036638490522	3.28167543605245	2.86243584413325e-06	7.74953310422252e-05	TRUE	Tnc	tenascin C [Source:RGD Symbol;Acc:621057]
ENSRNOG00000015279	1.19049960579894	4.23914942197455	-1.83236091386161	2.87589630091237e-06	7.75297692151277e-05	TRUE	Vtcn1	V-set domain containing T cell activation inhibitor 1 [Source:RGD Symbol;Acc:1311204]
ENSRNOG00000018516	4.22018004789339	15.7790808396587	-1.90278377916511	2.87443000748084e-06	7.75297692151277e-05	TRUE	Impa2	inositol monophosphatase 2 [Source:RGD Symbol;Acc:628692]
ENSRNOG00000039582	2.20811731742606	7.88790390547811	-1.83685484451729	2.98540910837167e-06	8.0348597711051e-05	TRUE	RGD1561161	similar to BC067074 protein [Source:RGD Symbol;Acc:1561161]
ENSRNOG00000011815	28.0521098220929	6.84013878293629	2.03590933162393	3.14428954154138e-06	8.44845612080713e-05	TRUE	Sgk1	serum/glucocorticoid regulated kinase 1 [Source:RGD Symbol;Acc:3668]
ENSRNOG00000000589	0.177139686710124	1.16886991464685	-2.7220141637992	3.17231905802434e-06	8.50968032936809e-05	TRUE	RGD1310495	similar to KIAA1919 protein [Source:RGD Symbol;Acc:1310495]
ENSRNOG00000009066	9.26036332848401	32.8661521045992	-1.82750598551271	3.18695949823505e-06	8.5348458245638e-05	TRUE	Thra	thyroid hormone receptor alpha [Source:RGD Symbol;Acc:3857]
ENSRNOG00000026286	3.03875993420266	13.4014048528204	-2.14096986401067	3.226172361914e-06	8.62562623747978e-05	TRUE	Nhlrc1	NHL repeat containing E3 ubiquitin protein ligase 1 [Source:RGD Symbol;Acc:735081]
ENSRNOG00000023449	0.644912936161457	0.0926113768159084	2.79550544122778	3.27508298699306e-06	8.74199371643264e-05	TRUE	Atg9b	autophagy related 9B [Source:RGD Symbol;Acc:1560887]
ENSRNOG00000005854	0.97050722009901	4.19817800999812	-2.11312856942618	3.33440877286447e-06	8.88573398601271e-05	TRUE	Angpt1	angiopoietin 1 [Source:RGD Symbol;Acc:628896]
ENSRNOG00000004640	9.71253195564154	34.4063346017791	-1.82482655834817	3.35861121338928e-06	8.9209331230924e-05	TRUE	Mtfp1	mitochondrial fission process 1 [Source:RGD Symbol;Acc:1359705]
ENSRNOG00000045733	30.2332949537373	102.720739960052	-1.76452980558588	3.35318590561162e-06	8.9209331230924e-05	TRUE	LOC298139	similar to RIKEN cDNA 2310003M01 [Source:RGD Symbol;Acc:1359584]
ENSRNOG00000004863	0.779190135746454	3.35839074525666	-2.10809374536131	3.45914953470509e-06	9.17282764841314e-05	TRUE	Mpped2	metallophosphoesterase domain containing 2 [Source:RGD Symbol;Acc:735060]
ENSRNOG00000016983	363.811480377363	1439.91534918907	-1.98471907729857	3.46475035336574e-06	9.17282764841314e-05	TRUE	Myh7	myosin heavy chain 7 [Source:RGD Symbol;Acc:62030]
ENSRNOG00000020719	166.082180438638	519.09886958478	-1.64411238415458	3.47625901253494e-06	9.18830741277355e-05	TRUE	Hrc	histidine rich calcium binding protein [Source:RGD Symbol;Acc:727864]
ENSRNOG00000042274	310.468628441123	92.5202870780312	1.74658954012489	3.48576734990963e-06	9.19845826368836e-05	TRUE	Fbxo31	F-box protein 31 [Source:RGD Symbol;Acc:1561069]
ENSRNOG00000017441	963.180038655329	3111.0732210771	-1.69153401731691	3.547413978885e-06	9.34593854924102e-05	TRUE	Tpm3	tropomyosin 3 [Source:RGD Symbol;Acc:621546]
ENSRNOG00000007326	6.76388645926801	26.2752737778729	-1.9578246710855	3.56950380194063e-06	9.37370181257192e-05	TRUE	Prepl	prolyl endopeptidase-like [Source:RGD Symbol;Acc:1310143]
ENSRNOG00000024207	2.6515205511043	8.55637364806008	-1.69021533380387	3.56486871115707e-06	9.37370181257192e-05	TRUE	Fgfrl1	fibroblast growth factor receptor-like 1 [Source:RGD Symbol;Acc:735156]
ENSRNOG00000014232	2.50303639723289	12.3816525256299	-2.30651584937675	3.86423585821047e-06	0.000101312897807589	TRUE	P2ry1	purinergic receptor P2Y1 [Source:RGD Symbol;Acc:3242]
ENSRNOG00000056323	0.203552479282079	4.72985247318318	-4.54005891147015	4.00321811369776e-06	0.000104787462527743	TRUE	RF00409	predicted gene, 27991 [Source:MGI Symbol;Acc:MGI:5531373]
ENSRNOG00000016684	8.57553172035021	30.3044152186188	-1.82123932447101	4.03977010547009e-06	0.000105573959809459	TRUE	Wnk2	WNK lysine deficient protein kinase 2 [Source:RGD Symbol;Acc:1307284]
ENSRNOG00000000247	17.477714370135	5.23814206396244	1.73824213993447	4.1597511056137e-06	0.000108534727802258	TRUE	Mfsd11	major facilitator superfamily domain containing 11 [Source:RGD Symbol;Acc:1307394]
ENSRNOG00000024930	16.7299577113376	55.5669141799544	-1.73181224766496	4.18694093302621e-06	0.000109068803213615	TRUE	Smim19	small integral membrane protein 19 [Source:RGD Symbol;Acc:2318364]
ENSRNOG00000001943	2.27300268531655	0.0719645276103123	5.00100290668522	4.20287530190337e-06	0.00010930843473492	TRUE	Retnlg	resistin-like gamma [Source:RGD Symbol;Acc:727934]
ENSRNOG00000029514	0.0604971614402605	0.480795599577642	-2.99182395421517	4.47703710516914e-06	0.000116252536287664	TRUE	Slc26a9	solute carrier family 26 member 9 [Source:RGD Symbol;Acc:1310441]
ENSRNOG00000029401	3.45981876052977	0.45014846023665	2.94111587463738	4.52419564406865e-06	0.000117289410715	TRUE	Actg2	actin gamma 2, smooth muscle [Source:RGD Symbol;Acc:2027]
ENSRNOG00000020923	4.28329785523302	1.09093482365363	1.97191509455197	4.54085899551388e-06	0.000117358830483206	TRUE	Tuft1	tuftelin 1 [Source:RGD Symbol;Acc:1310373]
ENSRNOG00000054157	4.13536942559444	13.8994203499961	-1.74899141828847	4.54133622179145e-06	0.000117358830483206	TRUE	Nadk2	NAD kinase 2, mitochondrial [Source:RGD Symbol;Acc:1306809]
ENSRNOG00000004709	3.05639081572824	11.8124789144184	-1.95049956940343	4.55104611599248e-06	0.000117422778086553	TRUE	Foxn3	forkhead box N3 [Source:RGD Symbol;Acc:1305711]
ENSRNOG00000010452	170.086416163313	582.649177603769	-1.77636273110114	4.58423907649396e-06	0.000118091453924477	TRUE	LOC100363502	cytochrome c, somatic [Source:RGD Symbol;Acc:2451]
ENSRNOG00000053691	5.51819819530565	1.30584776125611	2.07897372477879	4.71829275320699e-06	0.000121352096817427	TRUE	Lama5	laminin subunit alpha 5 [Source:RGD Symbol;Acc:621023]
ENSRNOG00000009197	0.783881180960214	2.67759556780588	-1.77246002432181	4.78143565131113e-06	0.000122781517697988	TRUE	Asb4	ankyrin repeat and SOCS box-containing 4 [Source:RGD Symbol;Acc:1563114]
ENSRNOG00000003334	21.8380453621427	79.3567317379441	-1.8615186606163	4.85073798972735e-06	0.000124364339392236	TRUE	Klhl21	kelch-like family member 21 [Source:RGD Symbol;Acc:1305863]
ENSRNOG00000015029	11.6630208884493	39.2889688415993	-1.75219508119072	4.87995356234753e-06	0.000124916035273404	TRUE	Dbt	dihydrolipoamide branched chain transacylase E2 [Source:RGD Symbol;Acc:68403]
ENSRNOG00000046472	19.9332920070557	6.59500767700172	1.59564241632414	4.90143605490373e-06	0.00012526835548824	TRUE	Arfgap3	ADP-ribosylation factor GTPase activating protein 3 [Source:RGD Symbol;Acc:1560066]
ENSRNOG00000054860	2.21054187781099	0.282743402816195	2.96276091384584	4.9556644114289e-06	0.000126455153668364	TRUE	Clec12a	C-type lectin domain family 12, member A [Source:RGD Symbol;Acc:1592991]
ENSRNOG00000029941	300.38421910489	86.5222218482789	1.79564565225663	4.98215970255193e-06	0.000126931663756225	TRUE	Grina	glutamate ionotropic receptor NMDA type subunit associated protein 1 [Source:RGD Symbol;Acc:628873]
ENSRNOG00000016827	9.14034744571281	27.8198016814465	-1.60581824771241	4.99600587954464e-06	0.000127084920719639	TRUE	Slc38a3	solute carrier family 38, member 3 [Source:RGD Symbol;Acc:628620]
ENSRNOG00000001027	1.33282166020876	0.0303475187058513	5.45131910163072	5.03798894083544e-06	0.000127952304414426	TRUE	LOC100363064	rCG58956-like [Source:RGD Symbol;Acc:2324825]
ENSRNOG00000005798	40.6671676124889	162.81595434875	-2.00131787857703	5.11075632917076e-06	0.000129395420383951	TRUE	Cav3	caveolin 3 [Source:RGD Symbol;Acc:2281]
ENSRNOG00000014278	1.8878701446369	6.53029172368345	-1.79056514510403	5.10305625331918e-06	0.000129395420383951	TRUE	Zfp710	zinc finger protein 710 [Source:RGD Symbol;Acc:1306491]
ENSRNOG00000027489	3.2085901919427	12.7013065599333	-1.98499902980189	5.22045233488705e-06	0.000131966855051218	TRUE	Mn1	MN1 proto-oncogene, transcriptional regulator [Source:RGD Symbol;Acc:1565571]
ENSRNOG00000000634	6.39691033877899	23.8042166298404	-1.89584569308872	5.33876550008889e-06	0.000134747784293846	TRUE	Cabcoco1	ciliary associated calcium binding coiled-coil 1 [Source:RGD Symbol;Acc:1306739]
ENSRNOG00000026217	0.229632128118381	1.07371803889794	-2.22527181110267	5.40017053870444e-06	0.000136085974646948	TRUE	Armc2	armadillo repeat containing 2 [Source:RGD Symbol;Acc:1562413]
ENSRNOG00000016097	8.48283768988381	28.2091013497231	-1.73361783163551	5.46317250025478e-06	0.000137460196134317	TRUE	Kyat1	kynurenine aminotransferase 1 [Source:RGD Symbol;Acc:1306912]
ENSRNOG00000048197	0.356000818829301	0.0107880594653916	5.04745045373554	5.59534253041825e-06	0.000140350562482469	TRUE	Saxo1	stabilizer of axonemal microtubules 1 [Source:RGD Symbol;Acc:1583685]
ENSRNOG00000055179	4.1456204619707	0.50710347261471	3.03028198794345	5.59463918325988e-06	0.000140350562482469	TRUE	Tsen34	tRNA splicing endonuclease subunit 34-like 1 [Source:RGD Symbol;Acc:6503363]
ENSRNOG00000055991	0.612624128467321	3.20487974044534	-2.3876404450309	5.67026064507884e-06	0.000142010277791643	TRUE	Tmprss11d	transmembrane serine protease 11D [Source:RGD Symbol;Acc:620654]
ENSRNOG00000054689	293.594216581912	1041.79967363045	-1.82718658080759	5.76205486495865e-06	0.000144086885059189	TRUE	Cox7b	cytochrome c oxidase subunit 7B [Source:RGD Symbol;Acc:727789]
ENSRNOG00000016837	4153.78361824303	13814.9569792934	-1.73373152938243	5.82344294443759e-06	0.000145397931608119	TRUE	Ckm	creatine kinase, M-type [Source:RGD Symbol;Acc:2358]
ENSRNOG00000042477	0.54129039183391	0.0218705581734906	4.6225532169782	5.84377359597806e-06	0.000145681415805112	TRUE	Clrn1	clarin 1 [Source:RGD Symbol;Acc:628779]
ENSRNOG00000004712	1.41139343199607	4.93956911748461	-1.80753406756821	5.94304289401158e-06	0.000147928900501402	TRUE	Angptl1	angiopoietin-like 1 [Source:RGD Symbol;Acc:1598128]
ENSRNOG00000015957	17.0450035488367	2.55647947447399	2.73697211212237	6.00425346801008e-06	0.000149223628686578	TRUE	F13a1	coagulation factor XIII A1 chain [Source:RGD Symbol;Acc:621495]
ENSRNOG00000047046	16.4991808893828	53.7608342586409	-1.7041668121425	6.10060837349362e-06	0.00015138650350677	TRUE	Plin4	perilipin 4 [Source:RGD Symbol;Acc:1590867]
ENSRNOG00000050843	11.3450940649273	37.9530173811837	-1.74216123282921	6.12739019284062e-06	0.000151818954869634	TRUE	Mut	methylmalonyl-CoA mutase [Source:RGD Symbol;Acc:1587662]
ENSRNOG00000018613	0.657411216939113	0.0242528397964543	4.78118955318596	6.20759107650575e-06	0.000153571639604591	TRUE	Crip3	cysteine-rich protein 3 [Source:RGD Symbol;Acc:1565018]
ENSRNOG00000009538	36.0804310200831	113.772376659995	-1.65686873500644	6.23623451689109e-06	0.000154045433751332	TRUE	Etfdh	electron transfer flavoprotein dehydrogenase [Source:RGD Symbol;Acc:735052]
ENSRNOG00000006444	39.1169911750203	132.41454504792	-1.75920144029022	6.24603878509703e-06	0.000154053135932127	TRUE	Fkbp4	FKBP prolyl isomerase 4 [Source:RGD Symbol;Acc:628729]
ENSRNOG00000011222	162.198857494189	47.090224936589	1.78418868014444	6.27312178412369e-06	0.000154252262779611	TRUE	Dynll1	dynein light chain LC8-type 1 [Source:RGD Symbol;Acc:619866]
ENSRNOG00000031789	37.1288210365222	10.3285481974543	1.84578185409773	6.27002129739253e-06	0.000154252262779611	TRUE	Rangap1	RAN GTPase activating protein 1 [Source:RGD Symbol;Acc:1310380]
ENSRNOG00000025781	3.45807756264153	10.5041855984858	-1.60296440593007	6.33300157908419e-06	0.000155489081130041	TRUE	Sec31b	SEC31 homolog B, COPII coat complex component [Source:RGD Symbol;Acc:1598329]
ENSRNOG00000015142	23.4967463594129	79.8519353103975	-1.76489532548599	6.35845295211056e-06	0.000155878146464958	TRUE	Timm21	translocase of inner mitochondrial membrane 21 [Source:RGD Symbol;Acc:1307279]
ENSRNOG00000010889	1.69738296931395	6.22313730304832	-1.87452630149071	6.38091792662771e-06	0.000156192936698705	TRUE	Fbxw7	F-box and WD repeat domain containing 7 [Source:RGD Symbol;Acc:2321145]
ENSRNOG00000025946	1.92987862677653	0.418863394688581	2.20288180772268	6.40512399677309e-06	0.000156549333348841	TRUE	Igf2bp2	insulin-like growth factor 2 mRNA binding protein 2 [Source:RGD Symbol;Acc:1305614]
ENSRNOG00000050979	1.00990598492933	5.98704726715606	-2.56803250641774	6.44283354319118e-06	0.000157234203868345	TRUE	Ubap1l	ubiquitin associated protein 1-like [Source:RGD Symbol;Acc:1582742]
ENSRNOG00000052493	24.2328504768013	5.48761786657718	2.14182109452373	6.47615192331797e-06	0.000157810014359651	TRUE	AABR07068327.2	-
ENSRNOG00000007323	2.64205541327885	9.00161268607495	-1.76864172702272	6.52713921067593e-06	0.000158814006371904	TRUE	Ric8b	RIC8 guanine nucleotide exchange factor B [Source:RGD Symbol;Acc:631419]
ENSRNOG00000015724	0.675394575462816	2.55391986681492	-1.9192404034308	6.65280603777361e-06	0.000161629325130281	TRUE	Gucy2g	guanylate cyclase 2G [Source:RGD Symbol;Acc:621853]
ENSRNOG00000046168	1.94732432001948	6.17441914490882	-1.66486228941004	6.6728348974871e-06	0.000161873598731417	TRUE	Ppm1l	protein phosphatase, Mg2+/Mn2+ dependent, 1L [Source:RGD Symbol;Acc:1305220]
ENSRNOG00000018715	33.0155587261515	5.29430863324085	2.64041439136645	6.81627713003197e-06	0.000164860449393873	TRUE	Clec10a	C-type lectin domain containing 10A [Source:RGD Symbol;Acc:621158]
ENSRNOG00000030848	403.510561034169	1673.93155389539	-2.05256502010153	6.80794191962662e-06	0.000164860449393873	TRUE	Myl2	myosin light chain 2 [Source:RGD Symbol;Acc:1564245]
ENSRNOG00000018250	3.14110409425812	12.345282386908	-1.97493836989835	6.83738982301361e-06	0.000165124999163226	TRUE	Tnni3	troponin I3, cardiac type [Source:RGD Symbol;Acc:62052]
ENSRNOG00000013631	19.6139247911965	5.7789751376649	1.76266824781877	6.87568121108328e-06	0.000165557018360045	TRUE	Slc31a2	solute carrier family 31 member 2 [Source:RGD Symbol;Acc:1307963]
ENSRNOG00000031760	0.152293514863677	0.735233198209477	-2.27125745266128	6.87191793175011e-06	0.000165557018360045	TRUE	Fmn1	formin 1 [Source:MGI Symbol;Acc:MGI:101815]
ENSRNOG00000008570	0.0115742053783834	0.185189746651377	-4.00005203441849	7.02288699117732e-06	0.000168851011821951	TRUE	Cadps	calcium dependent secretion activator [Source:RGD Symbol;Acc:708573]
ENSRNOG00000022189	22.8061139070783	5.5306696551114	2.04352947050287	7.03848738133408e-06	0.000168975756969927	TRUE	Htatip2	HIV-1 Tat interactive protein 2 [Source:RGD Symbol;Acc:1309941]
ENSRNOG00000027300	19.5722093317077	59.6788866541372	-1.60843004913018	7.08600685207202e-06	0.000169865295719759	TRUE	Ttc7b	tetratricopeptide repeat domain 7B [Source:RGD Symbol;Acc:1305920]
ENSRNOG00000021157	38.5606527014932	7.19896256104161	2.4209216680787	7.19882577032664e-06	0.000171808446215634	TRUE	Ctss	cathepsin S [Source:RGD Symbol;Acc:621513]
ENSRNOG00000022932	1.25054543629536	4.42464838068336	-1.82324086752034	7.19666448411566e-06	0.000171808446215634	TRUE	Serhl2	serine hydrolase-like 2 [Source:RGD Symbol;Acc:1563386]
ENSRNOG00000025883	69.6072082764756	20.2149362135804	1.78371800858114	7.18959570012684e-06	0.000171808446215634	TRUE	Ip6k3	inositol hexakisphosphate kinase 3 [Source:RGD Symbol;Acc:1584104]
ENSRNOG00000025757	4.64429226784009	14.4026417290491	-1.63281803320819	7.29988827661642e-06	0.000173964591543624	TRUE	Myh6	myosin heavy chain 6 [Source:RGD Symbol;Acc:62029]
ENSRNOG00000012749	95.8805478865427	15.5958054941667	2.61998831317811	7.40291026011233e-06	0.000176161041952145	TRUE	C1qb	complement C1q B chain [Source:RGD Symbol;Acc:2229]
ENSRNOG00000020182	72.6162666155242	22.1599283566189	1.71230153964519	7.44170997049279e-06	0.000176825052871343	TRUE	Mvp	major vault protein [Source:RGD Symbol;Acc:70932]
ENSRNOG00000008554	2.55295566363105	0.514162043748708	2.31043552631526	7.51265335678114e-06	0.000178249782642107	TRUE	Slc9a9	solute carrier family 9 member A9 [Source:RGD Symbol;Acc:1560736]
ENSRNOG00000053869	1.29870722458618	4.96914630980233	-1.93607852912169	7.72326632680688e-06	0.000182979400317881	TRUE	Ppp1r3d	protein phosphatase 1, regulatory subunit 3D [Source:RGD Symbol;Acc:1586306]
ENSRNOG00000032885	70.5443762160988	267.178528233707	-1.92124069344812	7.89117066872359e-06	0.000186684852452937	TRUE	Cycs	cytochrome c, somatic-like [Source:RGD Symbol;Acc:2322845]
ENSRNOG00000049422	0.519190280262653	0.0392153609773747	3.70939121910087	8.25602933310752e-06	0.000195032168918489	TRUE	LOC100911825	low affinity immunoglobulin gamma Fc region receptor III [Source:NCBI gene;Acc:108348047]
ENSRNOG00000005825	178.61849793755	42.7850580003456	2.06167188614755	8.34971428564771e-06	0.000196672733152071	TRUE	Lyz2	lysozyme 2 [Source:RGD Symbol;Acc:3026]
ENSRNOG00000012415	204.546200047079	636.372982250216	-1.63744946184161	8.3413664454648e-06	0.000196672733152071	TRUE	Mpc1	mitochondrial pyruvate carrier 1 [Source:RGD Symbol;Acc:620902]
ENSRNOG00000019892	5.03023734358162	16.5757313736907	-1.72040963517684	8.42271082880167e-06	0.000198104600058873	TRUE	Lrrfip1	LRR binding FLII interacting protein 1 [Source:RGD Symbol;Acc:1359548]
ENSRNOG00000052802	3587.189952543	12596.9199206774	-1.81214319451275	8.51364314803907e-06	0.000199953566786579	TRUE	Aldoa	aldolase, fructose-bisphosphate A [Source:RGD Symbol;Acc:2089]
ENSRNOG00000001687	1.658138714753	6.013195824382	-1.85867570116528	8.64066081255609e-06	0.000202643474460943	TRUE	Crybg3	crystallin beta-gamma domain containing 3 [Source:RGD Symbol;Acc:1305628]
ENSRNOG00000042897	13.1074370345716	46.5541012245526	-1.82855876594325	8.68934211737792e-06	0.000203491101331784	TRUE	Nmrk2	nicotinamide riboside kinase 2 [Source:RGD Symbol;Acc:6486791]
ENSRNOG00000024568	216.167338130635	794.330175117121	-1.87759317369071	8.82909877668334e-06	0.000206466057704314	TRUE	Ndufs7	NADH:ubiquinone oxidoreductase core subunit S7 [Source:RGD Symbol;Acc:1310013]
ENSRNOG00000056656	1.07186283400939	0.181378258059957	2.56205644941233	8.99871396180897e-06	0.000210129681850644	TRUE	AABR07044049.1	-
ENSRNOG00000011949	110.710315125311	377.604508239285	-1.77009291801275	9.03453509488152e-06	0.000210627943932211	TRUE	Ndufb5	NADH:ubiquinone oxidoreductase subunit B5 [Source:RGD Symbol;Acc:1305909]
ENSRNOG00000052583	37.2745300061344	154.342660001919	-2.04987401589908	9.04600880650386e-06	0.000210627943932211	TRUE	Zfp106	zinc finger protein 106 [Source:MGI Symbol;Acc:MGI:1270153]
ENSRNOG00000002026	3.64749885624954	12.8466142151693	-1.81651290575821	9.07362803503322e-06	0.000210968351548072	TRUE	Dnajc28	DnaJ heat shock protein family (Hsp40) member C28 [Source:RGD Symbol;Acc:1359589]
ENSRNOG00000022373	6.59938564409268	21.693585637078	-1.71689019582051	9.15676786281269e-06	0.000212596832110997	TRUE	Dennd4b	DENN domain containing 4B [Source:RGD Symbol;Acc:1560320]
ENSRNOG00000001766	3.42777782742573	13.5086845938459	-1.9785537949482	9.39007350677135e-06	0.000217702147059132	TRUE	Tfrc	transferrin receptor [Source:RGD Symbol;Acc:70488]
ENSRNOG00000046763	323.483742389683	1049.92556236591	-1.69852217625709	9.4589783972421e-06	0.00021898681941347	TRUE	Adssl1	adenylosuccinate synthase like 1 [Source:RGD Symbol;Acc:1590342]
ENSRNOG00000058827	0.184685143222022	1.45120310888037	-2.9747249996568	9.54393613903876e-06	0.000220638945299801	TRUE	Six2	SIX homeobox 2 [Source:RGD Symbol;Acc:1310792]
ENSRNOG00000005730	22.5251857533669	72.5111091302194	-1.68667376542555	9.65088168108364e-06	0.000222793967001858	TRUE	Pcmtd1	protein-L-isoaspartate (D-aspartate) O-methyltransferase domain containing 1 [Source:RGD Symbol;Acc:1586096]
ENSRNOG00000025108	0.336649109267467	1.28942901330937	-1.9379456407872	9.88904195081158e-06	0.000227967701448467	TRUE	Ankrd35	ankyrin repeat domain 35 [Source:RGD Symbol;Acc:1305527]
ENSRNOG00000003260	2.70635183146111	9.20157958137519	-1.76568301950343	1.02333828292127e-05	0.000235571021184813	TRUE	Nr1i3	nuclear receptor subfamily 1, group I, member 3 [Source:RGD Symbol;Acc:621400]
ENSRNOG00000007967	296.448015041298	912.24053132088	-1.62163729656952	1.03724893435165e-05	0.000238097778721258	TRUE	Sdhb	succinate dehydrogenase complex iron sulfur subunit B [Source:RGD Symbol;Acc:1308598]
ENSRNOG00000026607	0.638143380507586	0.0554404574701761	3.51417912871095	1.03587442615253e-05	0.000238097778721258	TRUE	Tnfsf18	TNF superfamily member 18 [Source:RGD Symbol;Acc:1305066]
ENSRNOG00000010169	6.87909816693598	21.1200329867968	-1.61835378067776	1.08240881974634e-05	0.000248113174232534	TRUE	Atpaf1	ATP synthase mitochondrial F1 complex assembly factor 1 [Source:RGD Symbol;Acc:1305417]
ENSRNOG00000008079	97.92867231538	299.510884468145	-1.61280707473588	1.09109519690524e-05	0.00024975153667948	TRUE	Ugp2	UDP-glucose pyrophosphorylase 2 [Source:RGD Symbol;Acc:1310210]
ENSRNOG00000032396	3.05906067773446	0.567126646913926	2.43070659406515	1.09510956629424e-05	0.000250317368329426	TRUE	RGD1559575	similar to novel protein [Source:RGD Symbol;Acc:1559575]
ENSRNOG00000020995	0.389886470062916	0.0449733762349381	3.132633154018	1.10224178573703e-05	0.000251593276240876	TRUE	Fut1	fucosyltransferase 1 [Source:RGD Symbol;Acc:2638]
ENSRNOG00000004629	152.284051285078	496.508771734615	-1.70505810152222	1.1338773163372e-05	0.00025845077200613	TRUE	Fkbp3	FKBP prolyl isomerase 3 [Source:RGD Symbol;Acc:1304992]
ENSRNOG00000019752	78.3831995350258	18.4309018401222	2.0883423756119	1.14436559977452e-05	0.000260475586518101	TRUE	Slc29a1	solute carrier family 29 member 1 [Source:RGD Symbol;Acc:61899]
ENSRNOG00000025295	12.262422729372	36.5095153609115	-1.57404593912152	1.1636195472273e-05	0.000264487137702407	TRUE	Mavs	mitochondrial antiviral signaling protein [Source:RGD Symbol;Acc:1359371]
ENSRNOG00000022738	8.95401876515656	31.0215266129725	-1.79275483574906	1.19180080192922e-05	0.000270513779223906	TRUE	AC098459.1	-
ENSRNOG00000017558	8.01511230347417	1.44077978757578	2.47501728312089	1.19468004771337e-05	0.000270788582323188	TRUE	Tubb2a	tubulin, beta 2A class IIa [Source:RGD Symbol;Acc:1588452]
ENSRNOG00000016848	3.81684678149142	14.9606316057396	-1.97073142606877	1.2043892422349e-05	0.000272608549682429	TRUE	Fzd4	frizzled class receptor 4 [Source:RGD Symbol;Acc:71017]
ENSRNOG00000012209	40.2954705679186	137.520632922788	-1.77097823554041	1.23362142256317e-05	0.00027883624048437	TRUE	Cdadc1	cytidine and dCMP deaminase domain containing 1 [Source:RGD Symbol;Acc:1311845]
ENSRNOG00000052971	0.113847079548529	1.25060286639614	-3.45855052549627	1.25574718579422e-05	0.000283442574106458	TRUE	AABR07010777.1	-
ENSRNOG00000036876	8.92677150466709	2.56127019126129	1.80047515363013	1.26340666918425e-05	0.000284775372697099	TRUE	Faap20	FA core complex associated protein 20 [Source:RGD Symbol;Acc:1308923]
ENSRNOG00000018434	8.4317267533641	1.49385446835246	2.49657052562404	1.27429282328667e-05	0.000286830766007203	TRUE	Stab1	stabilin 1 [Source:RGD Symbol;Acc:2324745]
ENSRNOG00000016740	12.1710096826017	37.9218250108455	-1.63958994825193	1.27712316308747e-05	0.000287069692711171	TRUE	Fam210a	family with sequence similarity 210, member A [Source:RGD Symbol;Acc:1359600]
ENSRNOG00000008283	25.9297806787147	6.44955643227457	2.00701390199151	1.28098756331364e-05	0.000287540071438688	TRUE	B4galt5	beta-1,4-galactosyltransferase 5 [Source:RGD Symbol;Acc:1310062]
ENSRNOG00000022980	191.123765112669	621.665050695977	-1.70163346664073	1.32484824316152e-05	0.000296974615169451	TRUE	Sdhd	succinate dehydrogenase complex subunit D [Source:RGD Symbol;Acc:735231]
ENSRNOG00000042344	5.2481139223597	0.6128037167243	3.09243334681841	1.37572970943177e-05	0.000307954723508526	TRUE	Smim22	small integral membrane protein 22 [Source:RGD Symbol;Acc:1563547]
ENSRNOG00000006675	0.5394559533237	5.6749613871208	-3.39576228765091	1.37953725551346e-05	0.000308381682089916	TRUE	Fabp1	fatty acid binding protein 1 [Source:RGD Symbol;Acc:2590]
ENSRNOG00000009134	62.9513275066618	18.6584190242591	1.75426414144684	1.38854431463767e-05	0.000309968166193325	TRUE	Mad2l2	mitotic arrest deficient 2 like 2 [Source:RGD Symbol;Acc:1307499]
ENSRNOG00000029394	1.30855165252765	5.15000374121328	-1.97690430131885	1.40985343173598e-05	0.000314292738236856	TRUE	Dusp8	dual specificity phosphatase 8 [Source:RGD Symbol;Acc:1306425]
ENSRNOG00000027864	204.686884110438	59.2384661628958	1.78872228790242	1.41564150260358e-05	0.000315150150147511	TRUE	Ppial4d	peptidylprolyl isomerase A [Source:RGD Symbol;Acc:3372]
ENSRNOG00000032038	0.242089113709269	0.00719640374531985	5.07500052053186	1.42062488967515e-05	0.000315826319651206	TRUE	RGD1564534	similar to CHCHD4 protein [Source:RGD Symbol;Acc:1564534]
ENSRNOG00000012630	119.146051206444	31.6974686088041	1.91019324252827	1.49482356871479e-05	0.000331867191472946	TRUE	Rhoc	ras homolog family member C [Source:RGD Symbol;Acc:1304965]
ENSRNOG00000006787	2.34319713019878	9.18530622855613	-1.97093728020874	1.55965427423398e-05	0.000345787284379007	TRUE	Dhcr24	24-dehydrocholesterol reductase [Source:RGD Symbol;Acc:1306529]
ENSRNOG00000001169	1.85315399425555	5.88620098462202	-1.6675177731384	1.56210422877397e-05	0.00034585797447166	TRUE	Slc37a1	solute carrier family 37 member 1 [Source:RGD Symbol;Acc:1308587]
ENSRNOG00000006608	21.4940352981439	68.4149646592841	-1.67040099130638	1.57144018949078e-05	0.000346978269867291	TRUE	Tmem70	transmembrane protein 70 [Source:RGD Symbol;Acc:1566224]
ENSRNOG00000020308	93.3081790889641	326.234040792032	-1.80583866771521	1.57072082088321e-05	0.000346978269867291	TRUE	Ech1	enoyl-CoA hydratase 1 [Source:RGD Symbol;Acc:69353]
ENSRNOG00000030416	1.28477248314253	4.87623531616489	-1.92454833299066	1.57875946309932e-05	0.000348120751720637	TRUE	Zfp870	zinc finger protein 870 [Source:RGD Symbol;Acc:1597136]
ENSRNOG00000015541	0.272922354062291	1.36107787350641	-2.31917765419142	1.62821870128594e-05	0.000358539502078283	TRUE	Gnb3	G protein subunit beta 3 [Source:RGD Symbol;Acc:708344]
ENSRNOG00000005857	0.927990533752659	4.19448721636714	-2.17678660966626	1.64334996305895e-05	0.00036138111857024	TRUE	Lrrc3b	leucine rich repeat containing 3B [Source:RGD Symbol;Acc:1311897]
ENSRNOG00000020956	34.0881481346576	115.363808527556	-1.75886329151439	1.64617618643191e-05	0.000361512764947273	TRUE	Bcat2	branched chain amino acid transaminase 2 [Source:RGD Symbol;Acc:68948]
ENSRNOG00000043037	1.32924659627287	4.33736633855517	-1.70626292799457	1.67451254291345e-05	0.000367238703499222	TRUE	Zfp770	zinc finger protein 770 [Source:RGD Symbol;Acc:1597283]
ENSRNOG00000002373	22.3636953610624	67.7643356929385	-1.59937929480367	1.67905012091038e-05	0.000367736901649859	TRUE	Akap1	A-kinase anchoring protein 1 [Source:RGD Symbol;Acc:620826]
ENSRNOG00000061950	2.1022633106182	0.0729078281083225	4.85274780811618	1.71515094916803e-05	0.000375137260836226	TRUE	AABR07044447.1	-
ENSRNOG00000002413	4.59822965561552	14.594129533867	-1.66631715895395	1.74868470481262e-05	0.000381956986196554	TRUE	Gpc4	glypican 4 [Source:RGD Symbol;Acc:1359399]
ENSRNOG00000011419	30.25622866264	91.8352606809964	-1.60182504748121	1.76360982401941e-05	0.000384699245080793	TRUE	Aldh6a1	aldehyde dehydrogenase 6 family, member A1 [Source:RGD Symbol;Acc:621556]
ENSRNOG00000019677	0.738432359325535	2.49716474256548	-1.75802670565541	1.78327700957883e-05	0.000388467148838321	TRUE	Arid3b	AT-rich interaction domain 3B [Source:RGD Symbol;Acc:1306335]
ENSRNOG00000039656	0.272015263557713	0.026091802231072	3.37381920137075	1.7927314103667e-05	0.000390003191137282	TRUE	Abca17	ATP-binding cassette, subfamily A (ABC1), member 17 [Source:RGD Symbol;Acc:1560494]
ENSRNOG00000037720	6.78401998296421	20.4533084897371	-1.59219940372505	1.79640431041685e-05	0.000390279056944512	TRUE	Rita1	RBPJ interacting and tubulin associated 1 [Source:RGD Symbol;Acc:1306772]
ENSRNOG00000059073	0.080711440586794	0.69473736133152	-3.10641811577721	1.80684487591318e-05	0.000392022533304746	TRUE	Slamf1	signaling lymphocytic activation molecule family member 1 [Source:RGD Symbol;Acc:1560634]
ENSRNOG00000022537	0.31627614416767	0.0280967112993792	3.51715420686174	1.86380674895017e-05	0.000403841384896025	TRUE	E2f8	E2F transcription factor 8 [Source:RGD Symbol;Acc:1308091]
ENSRNOG00000001086	18.3559102428151	5.67573825670636	1.6931614202826	1.86684519082851e-05	0.000403960408026078	TRUE	Vps37b	VPS37B, ESCRT-I subunit [Source:RGD Symbol;Acc:1304576]
ENSRNOG00000012210	11.6471735706283	3.37501608770742	1.78646124190336	1.90326638004919e-05	0.00041074614470503	TRUE	Sptlc2	serine palmitoyltransferase, long chain base subunit 2 [Source:RGD Symbol;Acc:1305447]
ENSRNOG00000058186	30.865113254469	9.03481680757077	1.77237997487079	1.90150750303787e-05	0.00041074614470503	TRUE	Errfi1	ERBB receptor feedback inhibitor 1 [Source:RGD Symbol;Acc:1307599]
ENSRNOG00000005936	0.554141530634943	0.0996575543604763	2.47156541430732	1.939796809607e-05	0.00041751939553199	TRUE	Foxm1	forkhead box M1 [Source:RGD Symbol;Acc:61807]
ENSRNOG00000057058	2.16229870535612	0.284067846557406	2.9270979062676	1.93860969422923e-05	0.00041751939553199	TRUE	Cd300a	Cd300a molecule [Source:RGD Symbol;Acc:1583719]
ENSRNOG00000004449	39.488087592294	125.963017373417	-1.67351870732553	1.95478139309595e-05	0.000420187380510652	TRUE	E2f6	E2F transcription factor 6 [Source:RGD Symbol;Acc:631412]
ENSRNOG00000005641	3.71283183251606	11.2042674827295	-1.59350669996154	1.96504551161785e-05	0.000421834968360398	TRUE	Fbxl4	F-box and leucine-rich repeat protein 4 [Source:RGD Symbol;Acc:1305724]
ENSRNOG00000038372	225.528040411891	700.735562108687	-1.63556476420051	1.96852956522684e-05	0.000422024654082779	TRUE	Ndufs2	NADH:ubiquinone oxidoreductase core subunit S2 [Source:RGD Symbol;Acc:1307109]
ENSRNOG00000017539	0.36064674822326	0.0325338516064936	3.47208487848441	1.97792450235953e-05	0.000423479376633151	TRUE	Mmp9	matrix metallopeptidase 9 [Source:RGD Symbol;Acc:621320]
ENSRNOG00000001177	49.7050502323891	154.203485071032	-1.63338228301263	1.99353898697024e-05	0.000426260134644797	TRUE	Acads	acyl-CoA dehydrogenase short chain [Source:RGD Symbol;Acc:620514]
ENSRNOG00000012457	264.269373294678	866.777713572694	-1.71365485777045	2.01331173417148e-05	0.000429921528077222	TRUE	Cyc1	cytochrome c-1 [Source:RGD Symbol;Acc:1306597]
ENSRNOG00000007110	0.352496047134992	1.48989728103227	-2.07986295276002	2.0247639815742e-05	0.000431798878540968	TRUE	Ankrd6	ankyrin repeat domain 6 [Source:RGD Symbol;Acc:1583731]
ENSRNOG00000025705	1.18486693554789	0.293847399472734	2.00934680011621	2.04955504277576e-05	0.000436512188834748	TRUE	Armcx2	armadillo repeat containing, X-linked 2 [Source:RGD Symbol;Acc:1359132]
ENSRNOG00000032788	67.4766370429654	21.8992679031471	1.62348982819747	2.05909238838056e-05	0.000437968681140604	TRUE	Dysf	dysferlin [Source:RGD Symbol;Acc:1311023]
ENSRNOG00000034116	4.02305086263371	1.24709010744973	1.68903000211045	2.0676428601106e-05	0.000439211727444175	TRUE	Gk	glycerol kinase [Source:RGD Symbol;Acc:70893]
ENSRNOG00000061316	0.140992772346761	0.654209889637275	-2.21442652696576	2.07829519218199e-05	0.000440897420574137	TRUE	LOC102547056	retinoic acid early-inducible protein 1-gamma-like [Source:RGD Symbol;Acc:7509852]
ENSRNOG00000018648	1.09681361990222	3.98334161303956	-1.86100719223863	2.09214329246063e-05	0.000443255789730333	TRUE	Mppe1	metallophosphoesterase 1 [Source:RGD Symbol;Acc:1309184]
ENSRNOG00000016696	2.2886530908392	10.1532005856118	-2.14946405562052	2.10139613455218e-05	0.000444635695797226	TRUE	Angpt2	angiopoietin 2 [Source:RGD Symbol;Acc:621861]
ENSRNOG00000012091	25.9705196229026	76.9317006318393	-1.56674376515478	2.11563140181699e-05	0.000447064870053229	TRUE	Ppa2	pyrophosphatase (inorganic) 2 [Source:RGD Symbol;Acc:1307965]
ENSRNOG00000016000	6.66508200756693	31.8474413272775	-2.25630322577606	2.13145054747528e-05	0.000449821988751318	TRUE	LOC100911417	ATP synthase subunit b, mitochondrial-like [Source:RGD Symbol;Acc:6493308]
ENSRNOG00000017523	16.1850936214934	4.71716596072972	1.7785283296926	2.15106325840834e-05	0.000453371501567648	TRUE	H6pd	hexose-6-phosphate dehydrogenase (glucose 1-dehydrogenase) [Source:RGD Symbol;Acc:1306562]
ENSRNOG00000061868	5.95258521343122	20.2939154605369	-1.76951799347871	2.17206131686669e-05	0.000457203412599605	TRUE	AC119580.1	kelch repeat and BTB domain containing 12 [Source:NCBI gene;Acc:502859]
ENSRNOG00000003917	20.1421281524928	6.01360252821373	1.74366024931229	2.19962063354374e-05	0.000462404705463489	TRUE	Uck2	uridine-cytidine kinase 2 [Source:RGD Symbol;Acc:620742]
ENSRNOG00000019205	31.142014051156	92.7250212552254	-1.57410525464512	2.22760716314262e-05	0.00046768223351412	TRUE	Gnpat	glyceronephosphate O-acyltransferase [Source:RGD Symbol;Acc:620179]
ENSRNOG00000042944	0.395153719930483	0.0146714425223791	4.74534905580827	2.25871413403582e-05	0.000473600409318699	TRUE	Cenpw	centromere protein W [Source:RGD Symbol;Acc:1593465]
ENSRNOG00000042668	25.5617632767123	81.0991289640902	-1.66570688344249	2.29154966402682e-05	0.000479865283838596	TRUE	Msrb3	methionine sulfoxide reductase B3 [Source:RGD Symbol;Acc:1596851]
ENSRNOG00000054385	1.4079907534774	0.303490070552934	2.21207605301844	2.30558509069682e-05	0.000482182222125242	TRUE	Rhebl1	RHEB like 1 [Source:RGD Symbol;Acc:727778]
ENSRNOG00000050277	14.8248155671918	44.94047501381	-1.60002804990767	2.31011024809931e-05	0.000482506811021928	TRUE	Uckl1	uridine-cytidine kinase 1-like 1 [Source:RGD Symbol;Acc:1565465]
ENSRNOG00000010381	7.18574266791918	24.1891706730002	-1.75121379212237	2.33011456945143e-05	0.00048605950318287	TRUE	Mknk1	MAP kinase-interacting serine/threonine kinase 1 [Source:RGD Symbol;Acc:1559603]
ENSRNOG00000021088	295.687622837242	893.037983964708	-1.59464869555833	2.37203163226929e-05	0.000494168181772763	TRUE	Tmod4	tropomodulin 4 [Source:RGD Symbol;Acc:1308940]
ENSRNOG00000000239	7.7177521203563	1.2163016554194	2.66411084507799	2.43154019698006e-05	0.000505268448870543	TRUE	Ccl7	C-C motif chemokine ligand 7 [Source:RGD Symbol;Acc:1359152]
ENSRNOG00000062049	60.7698040176971	13.6158937520742	2.15762268498543	2.43031996356682e-05	0.000505268448870543	TRUE	AABR07030527.1	-
ENSRNOG00000004645	1.30278389630471	5.11312452962653	-1.97266081367141	2.46238704053411e-05	0.000511024031724145	TRUE	Galnt5	polypeptide N-acetylgalactosaminyltransferase 5 [Source:RGD Symbol;Acc:620361]
ENSRNOG00000014656	1090.51039345739	4414.57376785404	-2.01727091660044	2.4870017142186e-05	0.000515234534326078	TRUE	Cox8b	cytochrome c oxidase, subunit VIIIb [Source:RGD Symbol;Acc:2386]
ENSRNOG00000043486	4.62491977130595	1.22086764465012	1.92042899406574	2.4890250472096e-05	0.000515234534326078	TRUE	Tnfrsf26	tumor necrosis factor receptor superfamily, member 26 [Source:RGD Symbol;Acc:1309693]
ENSRNOG00000025324	7.0855963055058	2.15281687673211	1.7184665037805	2.56903019193755e-05	0.000531118356496235	TRUE	Spire1	spire-type actin nucleation factor 1 [Source:RGD Symbol;Acc:1305892]
ENSRNOG00000004489	29.0986420398985	9.23271885686176	1.65603068885517	2.61615898462073e-05	0.00054017358983982	TRUE	Adgre5	adhesion G protein-coupled receptor E5 [Source:RGD Symbol;Acc:1305595]
ENSRNOG00000013009	643.676703272981	2128.46966879418	-1.72540761563761	2.69240212653777e-05	0.000555209582103957	TRUE	Ldha	lactate dehydrogenase A [Source:RGD Symbol;Acc:2996]
ENSRNOG00000000700	1.0651984841065	0.128159272241592	3.050031494808	2.73529367711688e-05	0.000563338592461039	TRUE	Tmem119	transmembrane protein 119 [Source:RGD Symbol;Acc:1307573]
ENSRNOG00000037563	11.5918298274159	1.92655846695382	2.58835445394442	2.79834811992074e-05	0.000575594317340858	TRUE	Cd68	Cd68 molecule [Source:RGD Symbol;Acc:1305970]
ENSRNOG00000043426	4.8059262287933	15.510122959527	-1.69043209506576	2.81504787320819e-05	0.000578296353598679	TRUE	Kyat3	kynurenine aminotransferase 3 [Source:RGD Symbol;Acc:1359262]
ENSRNOG00000013027	1.54940267772737	0.45124566481177	1.77927993009053	2.82482343490516e-05	0.000579570916878329	TRUE	Rgl3	ral guanine nucleotide dissociation stimulator-like 3 [Source:RGD Symbol;Acc:1309756]
ENSRNOG00000023941	0.971045433952215	0.143692609364367	2.7604015370341	2.85014058890719e-05	0.000584026914360793	TRUE	Fam178b	family with sequence similarity 178, member B [Source:RGD Symbol;Acc:1564591]
ENSRNOG00000005871	0.813012549603129	0.142996977427579	2.50947586669349	2.87527286008773e-05	0.000587216015016337	TRUE	Il1rn	interleukin 1 receptor antagonist [Source:RGD Symbol;Acc:621159]
ENSRNOG00000027228	0.153422143605508	0.828448251686184	-2.43371496588452	2.87655882640944e-05	0.000587216015016337	TRUE	Mogat2	monoacylglycerol O-acyltransferase 2 [Source:RGD Symbol;Acc:1598060]
ENSRNOG00000050669	49.0729106523338	136.81995013218	-1.47928121898049	2.87462504977763e-05	0.000587216015016337	TRUE	LOC100911515	triosephosphate isomerase-like [Source:RGD Symbol;Acc:6492323]
ENSRNOG00000008289	443.017647094089	1325.3071921234	-1.5808911258189	2.88230776952908e-05	0.000587650411955873	TRUE	Slc25a3	solute carrier family 25 member 3 [Source:RGD Symbol;Acc:70986]
ENSRNOG00000015986	8.02744613246614	24.9423912790969	-1.63562130454082	2.89003731220679e-05	0.000588487020574706	TRUE	Rassf8	Ras association domain family member 8 [Source:RGD Symbol;Acc:1308820]
ENSRNOG00000023262	2.47714008551611	0.5288087598235	2.22582939783544	2.94930414819231e-05	0.000599802719561565	TRUE	Cenpm	centromere protein M [Source:RGD Symbol;Acc:1307309]
ENSRNOG00000001342	0.637672118738613	2.19195884168817	-1.78164634997944	2.96672105334104e-05	0.000601085093316751	TRUE	Wdr66	WD repeat domain 66 [Source:RGD Symbol;Acc:1564948]
ENSRNOG00000005587	89.616421816327	275.767243358203	-1.62161991599804	2.96341653922567e-05	0.000601085093316751	TRUE	Suclg1	succinate-CoA ligase, alpha subunit [Source:RGD Symbol;Acc:619821]
ENSRNOG00000015982	1.9115958627544	5.7954572474716	-1.60023244258304	2.96335201991316e-05	0.000601085093316751	TRUE	Wnt11	Wnt family member 11 [Source:RGD Symbol;Acc:621463]
ENSRNOG00000006450	0.571320308115099	0.104334703827049	2.44752571714657	2.97850790762197e-05	0.000602720758513678	TRUE	Erbb2	erb-b2 receptor tyrosine kinase 2 [Source:RGD Symbol;Acc:2561]
ENSRNOG00000020991	2.36393164764947	0.398463445325253	2.56646581053122	2.9883053783442e-05	0.000603950286240946	TRUE	Ms4a6a	membrane spanning 4-domains A6A [Source:RGD Symbol;Acc:1305800]
ENSRNOG00000000774	16.2989256537289	5.04672427458571	1.69109075592988	3.02136088909892e-05	0.000609871466034656	TRUE	Gabbr1	gamma-aminobutyric acid type B receptor subunit 1 [Source:RGD Symbol;Acc:621537]
ENSRNOG00000061399	0.266158797386551	1.63006453783311	-2.61571080739713	3.04424564906308e-05	0.000613727486194344	TRUE	AABR07024955.1	-
ENSRNOG00000053662	0.0363602514826043	0.791393351307594	-4.44543570982026	3.09416509596823e-05	0.000623017436010774	TRUE	Fgf6	fibroblast growth factor 6 [Source:RGD Symbol;Acc:620130]
ENSRNOG00000037247	75.9409304390229	23.1440389142447	1.71409828486584	3.15135946324724e-05	0.000633747369628742	TRUE	Rras	RAS related [Source:RGD Symbol;Acc:1311443]
ENSRNOG00000027739	2.46821284987396	0.480917766438618	2.35865437685248	3.21562049565586e-05	0.000645870111683156	TRUE	Cndp1	carnosine dipeptidase 1 [Source:RGD Symbol;Acc:1359493]
ENSRNOG00000012779	0.5683950102213	0.115426368728146	2.29949610724428	3.25054857967091e-05	0.000652078527805676	TRUE	Msr1	macrophage scavenger receptor 1 [Source:RGD Symbol;Acc:1564316]
ENSRNOG00000022967	2.19685431200411	6.74601429958785	-1.61866002943162	3.30556183706805e-05	0.00066229584017009	TRUE	Slc35d1	solute carrier family 35 member D1 [Source:RGD Symbol;Acc:1309843]
ENSRNOG00000019404	48.6654152478375	150.637907198926	-1.63012530034188	3.31491444944263e-05	0.000663350759556159	TRUE	Hhatl	hedgehog acyltransferase-like [Source:RGD Symbol;Acc:1311911]
ENSRNOG00000003332	2.70453910115323	8.68660029745843	-1.68363529489009	3.33390232267183e-05	0.000666328827520211	TRUE	Nt5m	5',3'-nucleotidase, mitochondrial [Source:RGD Symbol;Acc:1309622]
ENSRNOG00000006328	6.42054290271721	19.9525574793585	-1.63584381994335	3.33872866952319e-05	0.00066647266393225	TRUE	Wwp1	WW domain containing E3 ubiquitin protein ligase 1 [Source:RGD Symbol;Acc:1311734]
ENSRNOG00000024824	0.86633818526334	2.96626640162896	-1.77570230109428	3.34843485570029e-05	0.000667589057409828	TRUE	Col22a1	collagen type XXII alpha 1 chain [Source:RGD Symbol;Acc:1309081]
ENSRNOG00000006110	19.3238498497213	62.1908485030966	-1.68632761936811	3.44948494118733e-05	0.000686891915466615	TRUE	Jph1	junctophilin 1 [Source:RGD Symbol;Acc:1308789]
ENSRNOG00000007561	0.140381020194538	0.772953685270941	-2.46170237423684	3.46402796579487e-05	0.000688942522755942	TRUE	Glb1l2	galactosidase, beta 1-like 2 [Source:RGD Symbol;Acc:1564436]
ENSRNOG00000000129	0.250294159709816	1.45517666897391	-2.53972628738051	3.49260803513065e-05	0.000692240008499196	TRUE	Phf24	PHD finger protein 24 [Source:RGD Symbol;Acc:1559864]
ENSRNOG00000015366	8.59523508698308	1.73599598686322	2.30652130868136	3.48870878883252e-05	0.000692240008499196	TRUE	Neurl3	neuralized E3 ubiquitin protein ligase 3 [Source:RGD Symbol;Acc:1359633]
ENSRNOG00000019048	98.8773681716711	302.235012756293	-1.61196253979847	3.49340419595072e-05	0.000692240008499196	TRUE	Sod2	superoxide dismutase 2 [Source:RGD Symbol;Acc:3732]
ENSRNOG00000006715	1.30291229425626	0.239047801986504	2.44527308847658	3.52220469853247e-05	0.000697095854298579	TRUE	Ccr1	C-C motif chemokine receptor 1 [Source:RGD Symbol;Acc:708446]
ENSRNOG00000012879	450.437359750043	1494.01735744277	-1.72980018208619	3.53668177260806e-05	0.000698258010798738	TRUE	Fabp3	fatty acid binding protein 3 [Source:RGD Symbol;Acc:69048]
ENSRNOG00000012942	5.96399317019696	19.2995924722874	-1.69424685921183	3.53256612203e-05	0.000698258010798738	TRUE	Satb1	SATB homeobox 1 [Source:RGD Symbol;Acc:1305561]
ENSRNOG00000003018	6.54288866140783	1.88501522432441	1.79499835075525	3.59962377706962e-05	0.000709821315650825	TRUE	Olfml2b	olfactomedin-like 2B [Source:RGD Symbol;Acc:1309257]
ENSRNOG00000018782	3.97704911982711	0.955201234748361	2.05735900889411	3.6219818216161e-05	0.000713363385716113	TRUE	Gmnn	geminin, DNA replication inhibitor [Source:RGD Symbol;Acc:1308137]
ENSRNOG00000021156	43.8182612567875	126.978269478717	-1.53498903094073	3.67044478876917e-05	0.000722032102750725	TRUE	Vegfb	vascular endothelial growth factor B [Source:RGD Symbol;Acc:619799]
ENSRNOG00000016038	43.847918070417	14.5271307918807	1.59350535210735	3.70718108064869e-05	0.000728375808206387	TRUE	Mgmt	O-6-methylguanine-DNA methyltransferase [Source:RGD Symbol;Acc:3087]
ENSRNOG00000001596	492.297559025341	1593.13296532965	-1.69426577555276	3.80885086730901e-05	0.000746701103588033	TRUE	Atp5mc3	ATP synthase membrane subunit c locus 3 [Source:RGD Symbol;Acc:620052]
ENSRNOG00000009439	417.636930904724	125.331311788866	1.73648326632243	3.80965255881996e-05	0.000746701103588033	TRUE	Eef1a1	eukaryotic translation elongation factor 1 alpha 1 [Source:RGD Symbol;Acc:67387]
ENSRNOG00000053201	14.7643060213994	44.4417136734144	-1.5898156117156	3.83830496750865e-05	0.000751409545448708	TRUE	Gpcpd1	glycerophosphocholine phosphodiesterase 1 [Source:RGD Symbol;Acc:735140]
ENSRNOG00000018110	29.3485665583071	85.8486948592139	-1.54850700863679	3.84693125960126e-05	0.000752190932675529	TRUE	Svil	supervillin [Source:RGD Symbol;Acc:1306354]
ENSRNOG00000003143	0.560994895780558	0.0245957900296638	4.50533322542797	3.96111739276861e-05	0.000773585730051045	TRUE	RGD1310166	similar to Chromodomain-helicase-DNA-binding protein 1 (CHD-1) [Source:RGD Symbol;Acc:1310166]
ENSRNOG00000013925	1.80966890938384	0.429318330318223	2.07443560053626	4.02153239702212e-05	0.000784440496048942	TRUE	Nox4	NADPH oxidase 4 [Source:RGD Symbol;Acc:620600]
ENSRNOG00000046424	3.24969747625776	13.8162056983707	-2.08800484761087	4.10124784714156e-05	0.000799029427506127	TRUE	Mfn2	mitofusin-2-like [Source:RGD Symbol;Acc:6492845]
ENSRNOG00000050188	1.53795206568682	6.8317517099133	-2.1519828284883	4.15668393209155e-05	0.000808858795370669	TRUE	AABR07030603.1	-
ENSRNOG00000053862	0.0351457518184885	0.537665076815899	-3.9359699921332	4.21305231709303e-05	0.00081884582100722	TRUE	AABR07070635.1	-
ENSRNOG00000006364	55.7215943247291	161.439819331608	-1.53469390404684	4.2660846829871e-05	0.000828161343543035	TRUE	Dld	dihydrolipoamide dehydrogenase [Source:RGD Symbol;Acc:735073]
ENSRNOG00000047118	25.3043275152412	76.4494404664555	-1.59515609101249	4.40915496963426e-05	0.000854912497039359	TRUE	LOC683897	similar to Protein C6orf203 [Source:RGD Symbol;Acc:1597785]
ENSRNOG00000012770	1.87598366041052	6.38354732710203	-1.76694143576025	4.45656805360927e-05	0.000863074498114855	TRUE	Spata9	spermatogenesis associated 9 [Source:RGD Symbol;Acc:1308291]
ENSRNOG00000001765	20.2379163680977	1.28730987008227	3.97403899695187	4.56234517436885e-05	0.000882506553454495	TRUE	Slc51a	solute carrier family 51, alpha subunit [Source:RGD Symbol;Acc:1311100]
ENSRNOG00000017752	21.0399500438566	62.5703793924113	-1.57238240633246	4.60477007135852e-05	0.000889652541524731	TRUE	Mccc2	methylcrotonoyl-CoA carboxylase 2 [Source:RGD Symbol;Acc:1310279]
ENSRNOG00000000860	2.07410127074925	7.12347912526675	-1.78018286905439	4.67657400555134e-05	0.000902450886279342	TRUE	Vwa7	von Willebrand factor A domain containing 7 [Source:RGD Symbol;Acc:1303137]
ENSRNOG00000005565	2.14907107378087	0.589472162919471	1.86429869738831	4.71456495080758e-05	0.000908701598416344	TRUE	Traf3ip3	TRAF3 interacting protein 3 [Source:RGD Symbol;Acc:1304848]
ENSRNOG00000018117	154.87381764225	475.498477482741	-1.61835073312783	4.80170780881691e-05	0.000924399952897861	TRUE	Ndufv1	NADH:ubiquinone oxidoreductase core subunit V1 [Source:RGD Symbol;Acc:1359247]
ENSRNOG00000002710	3.02886089171734	10.1369390253285	-1.74290066877589	4.96929619410594e-05	0.000953844740705906	TRUE	Cnst	consortin, connexin sorting protein [Source:RGD Symbol;Acc:1564833]
ENSRNOG00000004312	107.772380950282	33.09133401586	1.70335397154264	4.97228819173823e-05	0.000953844740705906	TRUE	Tmbim4	transmembrane BAX inhibitor motif containing 4 [Source:RGD Symbol;Acc:735173]
ENSRNOG00000011361	13.7233958891308	43.2557593087537	-1.65629239766098	4.97065089094938e-05	0.000953844740705906	TRUE	Slc37a4	solute carrier family 37 member 4 [Source:RGD Symbol;Acc:62066]
ENSRNOG00000031168	0.978523364259635	3.52812190156182	-1.85070530410858	5.04792533491833e-05	0.000967211101067174	TRUE	Arhgap15	Rho GTPase activating protein 15 [Source:RGD Symbol;Acc:1359304]
ENSRNOG00000026053	0.21247693820571	0.00616670503500365	5.10161231195509	5.07756821432276e-05	0.000971743567809482	TRUE	Grem1	gremlin 1, DAN family BMP antagonist [Source:RGD Symbol;Acc:2359]
ENSRNOG00000003622	6.95609781900134	1.69983275647467	2.0327488443689	5.08968120599546e-05	0.000972914443958779	TRUE	Cybb	cytochrome b-245 beta chain [Source:RGD Symbol;Acc:620574]
ENSRNOG00000007546	2.8678858864456	0.444432080485673	2.68843881293853	5.10244934993937e-05	0.000974207652943129	TRUE	Asns	asparagine synthetase (glutamine-hydrolyzing) [Source:RGD Symbol;Acc:2162]
ENSRNOG00000057153	10.5050984388749	3.1941802212449	1.71692215916118	5.2042735355716e-05	0.000992481259797785	TRUE	Pla1a	phospholipase A1 member A [Source:RGD Symbol;Acc:621261]
ENSRNOG00000015002	1.57480497851287	0.33421861385861	2.23380929707362	5.31215630485123e-05	0.00101186601727031	TRUE	Abhd15	abhydrolase domain containing 15 [Source:RGD Symbol;Acc:1304598]
ENSRNOG00000021314	15.4326038662285	43.8133212686914	-1.50539568591841	5.32791812694385e-05	0.00101367858478513	TRUE	Fdft1	farnesyl diphosphate farnesyl transferase 1 [Source:RGD Symbol;Acc:61834]
ENSRNOG00000020385	14.9047844538393	3.8819519097667	1.94031506665971	5.40040942415441e-05	0.00102626750052227	TRUE	Fads3	fatty acid desaturase 3 [Source:RGD Symbol;Acc:628876]
ENSRNOG00000013211	126.043917802683	357.157690818873	-1.50263860774709	5.42639074606385e-05	0.0010299987768172	TRUE	Chchd3	coiled-coil-helix-coiled-coil-helix domain containing 3 [Source:RGD Symbol;Acc:1310325]
ENSRNOG00000020372	6.58212430379039	1.87953401984059	1.80797904600121	5.43473329705786e-05	0.0010303771808172	TRUE	Hdac4	histone deacetylase 4 [Source:RGD Symbol;Acc:619979]
ENSRNOG00000053122	0.314308975362034	1.23730557188181	-1.97725616561074	5.49900592990015e-05	0.00104134617545332	TRUE	Scn1a	sodium voltage-gated channel alpha subunit 1 [Source:RGD Symbol;Acc:69364]
ENSRNOG00000000307	2.65309012023543	0.659052277798933	2.00811607658845	5.50907500975999e-05	0.00104203704351276	TRUE	Mical1	microtubule associated monooxygenase, calponin and LIM domain containing 1 [Source:RGD Symbol;Acc:1309386]
ENSRNOG00000017286	5.33470337702474	19.2146186986674	-1.84876303060721	5.54750371760326e-05	0.00104808425882402	TRUE	Ephx2	epoxide hydrolase 2 [Source:RGD Symbol;Acc:620732]
ENSRNOG00000025811	11.7768468256896	2.00722909716381	2.55223191686866	5.55497647601042e-05	0.00104827573522294	TRUE	Cfp	complement factor properdin [Source:RGD Symbol;Acc:1594557]
ENSRNOG00000004172	67.6066964930574	203.002213775874	-1.5862627559086	5.56511342454002e-05	0.00104850588018364	TRUE	Pdk2	pyruvate dehydrogenase kinase 2 [Source:RGD Symbol;Acc:69428]
ENSRNOG00000020374	0.88385720128186	0.210500816487359	2.06603059546954	5.56911743618399e-05	0.00104850588018364	TRUE	Tmem8a	transmembrane protein 8A [Source:RGD Symbol;Acc:1311395]
ENSRNOG00000018462	279.037666671263	833.025626992299	-1.57790053760461	5.62047113371707e-05	0.00105694815792693	TRUE	Rabep2	rabaptin, RAB GTPase binding effector protein 2 [Source:RGD Symbol;Acc:621416]
ENSRNOG00000000640	1.30278623609799	0.253219539977678	2.36173701604493	5.7053644241747e-05	0.00107167082453624	TRUE	Egr2	early growth response 2 [Source:RGD Symbol;Acc:621608]
ENSRNOG00000004442	2.9458885109464	8.41460576462545	-1.51422865638415	5.72926442301212e-05	0.00107491598059033	TRUE	Dglucy	D-glutamate cyclase [Source:RGD Symbol;Acc:1311756]
ENSRNOG00000013090	27.5038616042795	121.136977122286	-2.13895252021793	5.75609580615051e-05	0.00107870298889165	TRUE	Gadd45g	growth arrest and DNA-damage-inducible, gamma [Source:RGD Symbol;Acc:1311796]
ENSRNOG00000032917	21.323082358002	6.34290272234786	1.74910995289964	5.77106344372279e-05	0.00108026053781058	TRUE	Zfand2a	zinc finger AN1-type containing 2A [Source:RGD Symbol;Acc:1310991]
ENSRNOG00000015385	518.990156961509	1537.84481787444	-1.56713069324121	5.7901515087077e-05	0.00108258489441034	TRUE	Pink1	PTEN induced putative kinase 1 [Source:RGD Symbol;Acc:1305769]
ENSRNOG00000021100	11.9585979308478	2.51162775562469	2.25085986974927	5.82354943934602e-05	0.00108757633890848	TRUE	Tnfaip8l2	TNF alpha induced protein 8 like 2 [Source:RGD Symbol;Acc:1310519]
ENSRNOG00000015869	44.2079867685163	130.607159912774	-1.56286619016471	5.9008400989092e-05	0.00110074406856549	TRUE	Pccb	propionyl-CoA carboxylase subunit beta [Source:RGD Symbol;Acc:3265]
ENSRNOG00000021149	0.0132792856940779	0.220921181448744	-4.05752638005536	6.01847221780225e-05	0.00112139822758568	TRUE	Ush1c	USH1 protein network component harmonin [Source:RGD Symbol;Acc:1303329]
ENSRNOG00000021151	423.397061857377	120.12743645526	1.81740210884364	6.02766767768739e-05	0.00112164021595538	TRUE	Ppp1r14b	protein phosphatase 1, regulatory (inhibitor) subunit 14B [Source:RGD Symbol;Acc:628702]
ENSRNOG00000032134	253.395234233766	768.735531367557	-1.60109932591113	6.03359361962566e-05	0.00112164021595538	TRUE	Uqcrc1	ubiquinol-cytochrome c reductase core protein 1 [Source:RGD Symbol;Acc:1303314]
ENSRNOG00000059406	35.3518913873479	10.5537821288996	1.74390507700198	6.04355557277869e-05	0.00112220667494995	TRUE	Ier5	immediate early response 5 [Source:RGD Symbol;Acc:69252]
ENSRNOG00000057834	0.411914398658384	0.0410479496839404	3.32627267665313	6.11094708496616e-05	0.0011334235456219	TRUE	LOC102553018	uncharacterized LOC102553018 [Source:RGD Symbol;Acc:7709092]
ENSRNOG00000039668	2.38606912709332	0.647564365327071	1.88111542474924	6.27441440082188e-05	0.00116241405606094	TRUE	Col8a1	collagen type VIII alpha 1 chain [Source:RGD Symbol;Acc:1309361]
ENSRNOG00000017250	60.083233493564	177.409138703746	-1.56205855801165	6.33547241160926e-05	0.0011723874774003	TRUE	Gmpr	guanosine monophosphate reductase [Source:RGD Symbol;Acc:70980]
ENSRNOG00000001517	11.6804832443259	35.0555456184656	-1.58559440196552	6.41900147036688e-05	0.00118649174103171	TRUE	Pdk1	pyruvate dehydrogenase kinase 1 [Source:RGD Symbol;Acc:69427]
ENSRNOG00000018102	45.2922943355365	134.80700441043	-1.57356263284276	6.44246950968722e-05	0.00118947483131643	TRUE	Coa5	cytochrome C oxidase assembly factor 5 [Source:RGD Symbol;Acc:1565095]
ENSRNOG00000026080	0.131458802611697	0.760965361212646	-2.5334630036083	6.49491612701359e-05	0.00119779538437845	TRUE	LOC688390	hypothetical protein LOC688390 [Source:RGD Symbol;Acc:1589988]
ENSRNOG00000033824	6.10575919031948	17.6127583265762	-1.52844751573001	6.54227526250897e-05	0.00120515987781224	TRUE	Gpd2	glycerol-3-phosphate dehydrogenase 2 [Source:RGD Symbol;Acc:2726]
ENSRNOG00000052025	456.936843870191	1311.92326003765	-1.5216194849283	6.58068686705803e-05	0.00121086130573112	TRUE	Aes	TLE family member 5, transcriptional modulator [Source:RGD Symbol;Acc:2731]
ENSRNOG00000008668	0.0849258688395431	0.740506849233447	-3.1255783121746	6.64073124205954e-05	0.0012205257907971	TRUE	Vsig8	V-set and immunoglobulin domain containing 8 [Source:RGD Symbol;Acc:1562464]
ENSRNOG00000001258	9.97026022326865	3.29850162555947	1.59545590577774	6.66464205867178e-05	0.00122353479604281	TRUE	Snx8	sorting nexin 8 [Source:RGD Symbol;Acc:1305791]
ENSRNOG00000012439	9.81384543687295	3.10076875717523	1.66185532058062	6.68729600536789e-05	0.00122630651831769	TRUE	Bid	BH3 interacting domain death agonist [Source:RGD Symbol;Acc:620160]
ENSRNOG00000012622	5.09181063280795	14.4465523543844	-1.50452520137702	6.70960089551495e-05	0.00122900804665138	TRUE	Mmp15	matrix metallopeptidase 15 [Source:RGD Symbol;Acc:1308937]
ENSRNOG00000060849	0.612729218805852	2.63891693759112	-2.10725082019134	6.78153748790014e-05	0.00124078435052008	TRUE	LOC102552640	REST corepressor 2 [Source:RGD Symbol;Acc:1359467]
ENSRNOG00000014718	26.1904190009609	8.99819673718864	1.54120931376799	6.86338929684349e-05	0.00125401708943067	TRUE	Acsl3	acyl-CoA synthetase long-chain family member 3 [Source:RGD Symbol;Acc:70552]
ENSRNOG00000018054	0.54154427046209	0.0269683639455306	4.31578326021571	6.86931537681845e-05	0.00125401708943067	TRUE	F2rl2	coagulation factor II (thrombin) receptor-like 2 [Source:RGD Symbol;Acc:620871]
ENSRNOG00000011557	19.7138146513191	0.937788436982481	4.39490710913347	6.93216874612879e-05	0.00126406928742611	TRUE	S100a8	S100 calcium binding protein A8 [Source:RGD Symbol;Acc:620265]
ENSRNOG00000042503	322.189916419556	903.459667190818	-1.48755115920355	6.95812056941387e-05	0.0012661826553168	TRUE	Ndufv2	NADH:ubiquinone oxidoreductase core subunit V2 [Source:RGD Symbol;Acc:621733]
ENSRNOG00000052016	49.4947887651524	172.807017181486	-1.80384603726349	6.95936242863136e-05	0.0012661826553168	TRUE	AABR07010868.1	-
ENSRNOG00000014128	55.2748946226823	151.49177494571	-1.45455320196989	6.97390771981424e-05	0.00126740815660543	TRUE	Ecsit	ECSIT signalling integrator [Source:RGD Symbol;Acc:1359488]
ENSRNOG00000055190	0.022970153833343	0.267380473313837	-3.53999061924666	7.03840209978441e-05	0.0012776982961678	TRUE	AABR07032393.1	-
ENSRNOG00000005877	21.5284025130536	59.3097334191736	-1.46203638236151	7.07788409679987e-05	0.00128342995538509	TRUE	Lrpprc	leucine-rich pentatricopeptide repeat containing [Source:RGD Symbol;Acc:1306575]
ENSRNOG00000009358	3.01667703108693	9.32462867826432	-1.62822046888474	7.09491749379971e-05	0.00128508276793388	TRUE	Osgin2	oxidative stress induced growth inhibitor family member 2 [Source:RGD Symbol;Acc:1306323]
ENSRNOG00000002418	45.8821608576731	15.9351453371068	1.5256598969116	7.15438964012443e-05	0.00129296870233385	TRUE	Tgfb2	transforming growth factor, beta 2 [Source:RGD Symbol;Acc:70491]
ENSRNOG00000028946	22.2520980991009	7.75950740636272	1.51978758154842	7.15201912422082e-05	0.00129296870233385	TRUE	Cdc42ep4	CDC42 effector protein 4 [Source:RGD Symbol;Acc:1311567]
ENSRNOG00000009994	24.9066813649552	74.2139398242031	-1.57517095503287	7.20503963550568e-05	0.00130067395155308	TRUE	Dlat	dihydrolipoamide S-acetyltransferase [Source:RGD Symbol;Acc:619859]
ENSRNOG00000032048	0.601204672134507	2.00611549668331	-1.73863738737199	7.28207540569502e-05	0.00131312001954472	TRUE	Zfp462	zinc finger protein 462 [Source:RGD Symbol;Acc:1562123]
ENSRNOG00000014786	0.589197964595415	0.0823783763329694	2.82725270109837	7.29650720341124e-05	0.00131426210215495	TRUE	Ccne1	cyclin E1 [Source:RGD Symbol;Acc:2294]
ENSRNOG00000007519	26.284987426174	8.66501322884506	1.60084131459722	7.38004259160193e-05	0.00132783493591028	TRUE	Tmem43	transmembrane protein 43 [Source:RGD Symbol;Acc:1549711]
ENSRNOG00000019180	14.2032021213299	4.65137913866796	1.61034163372016	7.41379309357694e-05	0.00133243021169059	TRUE	Acsl4	acyl-CoA synthetase long-chain family member 4 [Source:RGD Symbol;Acc:69401]
ENSRNOG00000016377	0.331763575224907	0.018859076257189	4.13285767934551	7.64316303522567e-05	0.00137213377100307	TRUE	Cep55	centrosomal protein 55 [Source:RGD Symbol;Acc:1305340]
ENSRNOG00000014029	4.85721845991326	13.6261122733433	-1.48821010518668	7.65937995899553e-05	0.00137352571662474	TRUE	Klhl13	kelch-like family member 13 [Source:RGD Symbol;Acc:1559646]
ENSRNOG00000007628	195.594451682114	545.957344594102	-1.48092576581889	7.79120906421478e-05	0.00139562397244086	TRUE	Ptp4a3	protein tyrosine phosphatase type IVA, member 3 [Source:RGD Symbol;Acc:1308687]
ENSRNOG00000042139	5.0716509422602	1.02309540838861	2.30842172378867	7.832551287876e-05	0.0014014826334172	TRUE	Clec4a1	C-type lectin domain family 4, member A1 [Source:RGD Symbol;Acc:1359109]
ENSRNOG00000007136	37.7225775914081	12.0914643529753	1.64130670255909	7.85104629019164e-05	0.00140324482647049	TRUE	Anxa7	annexin A7 [Source:RGD Symbol;Acc:621173]
ENSRNOG00000014477	0.260801614080164	1.30970246416741	-2.32918544819705	7.88230916297964e-05	0.00140728267773374	TRUE	Acvr2b	activin A receptor type 2B [Source:RGD Symbol;Acc:2028]
ENSRNOG00000000560	56.9006233007708	172.669255102886	-1.60149904793042	7.94206602812083e-05	0.00141639329198212	TRUE	Lrrc20	leucine rich repeat containing 20 [Source:RGD Symbol;Acc:1566140]
ENSRNOG00000046452	3.07295909719843	0.644818814868273	2.25201606171221	8.00536938582678e-05	0.00142455197108095	TRUE	Fcgr2b	Fc fragment of IgG receptor IIb [Source:RGD Symbol;Acc:631331]
ENSRNOG00000060141	16.3122745466053	45.7239437810397	-1.48701533730853	8.00188488420923e-05	0.00142455197108095	TRUE	Epdr1	ependymin related 1 [Source:RGD Symbol;Acc:1359161]
ENSRNOG00000039463	0.108292273157918	0.565792562090238	-2.3865127411498	8.0370395501042e-05	0.00142862119231808	TRUE	Pcdhga1	protocadherin gamma subfamily A, 1 [Source:MGI Symbol;Acc:MGI:1935212]
ENSRNOG00000005998	1.70123535530063	0.217143450224776	2.96527853844215	8.10023351591583e-05	0.00143827888107	TRUE	Smoc1	SPARC related modular calcium binding 1 [Source:RGD Symbol;Acc:1303126]
ENSRNOG00000021403	102.988757306133	34.9386634604687	1.5595594858484	8.19807158914645e-05	0.00145258372728171	TRUE	Rhob	ras homolog family member B [Source:RGD Symbol;Acc:621309]
ENSRNOG00000029242	4.96106367901405	1.43400716346914	1.78939581619835	8.19869797393581e-05	0.00145258372728171	TRUE	Plekho2	pleckstrin homology domain containing O2 [Source:RGD Symbol;Acc:1305718]
ENSRNOG00000008592	13.8720063450927	45.1604373994924	-1.70292229751852	8.3095651921624e-05	0.00147062086699677	TRUE	Barx2	BARX homeobox 2 [Source:RGD Symbol;Acc:1584840]
ENSRNOG00000018944	3.27914678953048	9.09247119485042	-1.47142491999015	8.42734769635416e-05	0.00148984123926069	TRUE	Pank1	pantothenate kinase 1 [Source:RGD Symbol;Acc:1304677]
ENSRNOG00000019825	4.33069028287296	1.15329083551366	1.90760149454787	8.61251885346773e-05	0.00152092022277397	TRUE	Zdhhc24	zinc finger, DHHC-type containing 24 [Source:RGD Symbol;Acc:1565630]
ENSRNOG00000016033	18.6810547936698	58.8411005040945	-1.65529870743209	8.72844418205185e-05	0.0015397165285926	TRUE	Endog	endonuclease G [Source:RGD Symbol;Acc:1310763]
ENSRNOG00000060728	16.7388869975861	4.89790182433715	1.77262047708886	8.76085483444184e-05	0.001543755842651	TRUE	Tuba1a	tubulin, alpha 1A [Source:RGD Symbol;Acc:619717]
ENSRNOG00000030269	0.01632882369926	0.132072801296684	-3.01722472331555	8.86906711739573e-05	0.00156112896147739	TRUE	Atp2b2	ATPase plasma membrane Ca2+ transporting 2 [Source:RGD Symbol;Acc:2176]
ENSRNOG00000015411	3.7682812752629	0.681618659828586	2.46590606632892	9.18974195455439e-05	0.0016158214754113	TRUE	Apobec1	apolipoprotein B mRNA editing enzyme catalytic subunit 1 [Source:RGD Symbol;Acc:2133]
ENSRNOG00000000853	22.3552004430959	4.53822379762503	2.3000406079111	9.35640257605886e-05	0.00164334477713051	TRUE	Aif1	allograft inflammatory factor 1 [Source:RGD Symbol;Acc:61924]
ENSRNOG00000058156	17.1790068171478	5.50377290284463	1.6415577602833	9.41401547657614e-05	0.00165167629372275	TRUE	Zdhhc18	zinc finger, DHHC-type containing 18 [Source:RGD Symbol;Acc:1309334]
ENSRNOG00000007706	3.45148864568497	14.2846866468906	-2.0492198836546	9.43159207546861e-05	0.00165297308631512	TRUE	Prkaa2	protein kinase AMP-activated catalytic subunit alpha 2 [Source:RGD Symbol;Acc:620893]
ENSRNOG00000031993	8.21352109383829	2.82021954353734	1.54166603299376	9.53220010037091e-05	0.00166880340268522	TRUE	Prim1	DNA primase subunit 1 [Source:RGD Symbol;Acc:621380]
ENSRNOG00000000955	5.03520741455421	1.59371104190874	1.65921520385342	9.67514651284811e-05	0.0016920038012609	TRUE	Lnx2	ligand of numb-protein X 2 [Source:RGD Symbol;Acc:1308222]
ENSRNOG00000053706	6.92648604571065	1.62995274572862	2.08678861430703	9.68740974824129e-05	0.00169232478798932	TRUE	Lonrf1	LON peptidase N-terminal domain and ring finger 1 [Source:RGD Symbol;Acc:1562583]
ENSRNOG00000003532	0.212360038481785	0.998393612826153	-2.23362251995721	9.76334930562203e-05	0.001701322321589	TRUE	Magea11	melanoma antigen family A, 11 [Source:RGD Symbol;Acc:1359246]
ENSRNOG00000013828	9.62274844212751	29.2354961655313	-1.60328583520733	9.77036418584601e-05	0.001701322321589	TRUE	Sirt3	sirtuin 3 [Source:RGD Symbol;Acc:1308374]
ENSRNOG00000019318	7.07132736632823	2.13200230397349	1.72901832459371	9.76809652998694e-05	0.001701322321589	TRUE	Syt3	synaptotagmin 3 [Source:RGD Symbol;Acc:3805]
ENSRNOG00000010903	0.139917454800891	0.55292266027468	-1.98271259276451	9.83605902871493e-05	0.00171092606620594	TRUE	Crb1	crumbs cell polarity complex component 1 [Source:RGD Symbol;Acc:1309947]
ENSRNOG00000002372	3.23682221511122	9.38360700415345	-1.53572088793596	9.87982709111699e-05	0.00171486324985816	TRUE	Sgcd	sarcoglycan, delta [Source:RGD Symbol;Acc:1306638]
ENSRNOG00000005720	0.783171773124313	0.0770161745531431	3.33600748262352	9.87181105973335e-05	0.00171486324985816	TRUE	Spic	Spi-C transcription factor [Source:RGD Symbol;Acc:1306272]
ENSRNOG00000042869	32.4943776017574	95.4371874270244	-1.55447270241237	9.91352360702385e-05	0.00171887366045289	TRUE	LOC103693430	up-regulated during skeletal muscle growth protein 5 [Source:RGD Symbol;Acc:9203006]
ENSRNOG00000013747	2.39620924893937	0.548521975858501	2.12516347761352	9.93943745786541e-05	0.00172152754006081	TRUE	Sh3bp2	SH3-domain binding protein 2 [Source:RGD Symbol;Acc:1310588]
ENSRNOG00000036404	0.174473553670354	4.16977841403245	-4.58047984838256	0.000100753866463852	0.00174321375143056	TRUE	AABR07026777.1	-
ENSRNOG00000018414	27.0936861332157	6.78107657454327	1.99825060903267	0.000101393428068678	0.00175241101610924	TRUE	Csf1r	colony stimulating factor 1 receptor [Source:RGD Symbol;Acc:2425]
ENSRNOG00000007613	5.93854828695013	1.20316587732677	2.30224768872061	0.000101636843359237	0.00175474928816708	TRUE	C1qtnf5	C1q and TNF related 5 [Source:RGD Symbol;Acc:1308802]
ENSRNOG00000027376	8.85475022647152	2.79785291131738	1.66160015167327	0.000102059406198652	0.00176017226694785	TRUE	Il17rc	interleukin 17 receptor C [Source:RGD Symbol;Acc:1306392]
ENSRNOG00000023352	2.80807521399174	9.86528711131438	-1.81289280172089	0.000102903278007467	0.00177284214308194	TRUE	Fam78a	family with sequence similarity 78, member A [Source:RGD Symbol;Acc:1566351]
ENSRNOG00000037514	1.57729502550672	4.39056236569415	-1.47700961866204	0.000103471588518886	0.00178074274663097	TRUE	Qser1	glutamine and serine rich 1 [Source:RGD Symbol;Acc:1311804]
ENSRNOG00000024460	7.66984038566848	23.2690181018318	-1.60117729976016	0.000104578429951059	0.0017978848937243	TRUE	Tarsl2	threonyl-tRNA synthetase-like 2 [Source:RGD Symbol;Acc:1311308]
ENSRNOG00000024605	12.5563782602227	36.0591468632436	-1.52198425478709	0.0001049235255177	0.00180190888426112	TRUE	Fam220a	family with sequence similarity 220, member A [Source:RGD Symbol;Acc:1561923]
ENSRNOG00000020624	7.04610876322712	24.7056335141621	-1.80997897319326	0.000105083526390901	0.00180274899555808	TRUE	Acadsb	acyl-CoA dehydrogenase, short/branched chain [Source:RGD Symbol;Acc:2013]
ENSRNOG00000018639	15.7209996934606	5.78006507308482	1.443228223136	0.000105323097120096	0.00180495094314894	TRUE	Zfand2b	zinc finger AN1-type containing 2B [Source:RGD Symbol;Acc:1306260]
ENSRNOG00000017481	102.66400867592	293.884831440538	-1.51732425228131	0.000105624792686691	0.00180821177269231	TRUE	Sucla2	succinate-CoA ligase ADP-forming beta subunit [Source:RGD Symbol;Acc:1309397]
ENSRNOG00000008921	79.1399421473255	258.979306785438	-1.71036301680618	0.000107030147053752	0.00183033957485283	TRUE	Dynll2	dynein light chain LC8-type 2 [Source:RGD Symbol;Acc:619860]
ENSRNOG00000023995	3.35725080210845	0.939943595743702	1.83538716819048	0.000108704438342575	0.0018570150840649	TRUE	Ankrd39	ankyrin repeat domain 39 [Source:RGD Symbol;Acc:1559504]
ENSRNOG00000034078	27.2289948730125	76.8275345390202	-1.4964939823791	0.000108827811321756	0.00185716777070534	TRUE	Mxi1	MAX interactor 1, dimerization protein [Source:RGD Symbol;Acc:3128]
ENSRNOG00000007755	6.24918676363841	23.7508825065366	-1.92632869532441	0.000109318296136377	0.00185835631213208	TRUE	Pm20d2	peptidase M20 domain containing 2 [Source:RGD Symbol;Acc:1307853]
ENSRNOG00000012804	136.353269782281	28.0827230528011	2.2795345812895	0.000109305268567394	0.00185835631213208	TRUE	C1qc	complement C1q C chain [Source:RGD Symbol;Acc:1306828]
ENSRNOG00000025383	83.9126702544052	233.986523556756	-1.47946784433772	0.000109022705037606	0.00185835631213208	TRUE	Pdha1	pyruvate dehydrogenase E1 alpha 1 subunit [Source:RGD Symbol;Acc:3286]
ENSRNOG00000029871	3.53009429281554	10.2929863030173	-1.54393744466187	0.000109355491902529	0.00185835631213208	TRUE	Slc8a3	solute carrier family 8 member A3 [Source:RGD Symbol;Acc:620197]
ENSRNOG00000004067	0.471867028010583	0.113788179523037	2.04835613836402	0.000109832288023237	0.00186450648779196	TRUE	Nrcam	neuronal cell adhesion molecule [Source:RGD Symbol;Acc:3209]
ENSRNOG00000012502	11.8160586804901	3.94477379380273	1.5824954151958	0.00011049082107577	0.00187372574215117	TRUE	Stk17b	serine/threonine kinase 17b [Source:RGD Symbol;Acc:620457]
ENSRNOG00000002907	1.92233699668399	6.0662695020353	-1.65820441316504	0.000111055597556688	0.00188133746633349	TRUE	Plekha6	pleckstrin homology domain containing A6 [Source:RGD Symbol;Acc:1564395]
ENSRNOG00000005343	0.22958587794152	0.0118272807040931	4.27273176601148	0.000111466073692726	0.00188632211674583	TRUE	Esr2	estrogen receptor 2 [Source:RGD Symbol;Acc:2582]
ENSRNOG00000057042	8.21004281689854	22.3004482918353	-1.44165861405837	0.000111735316195146	0.00188890879846982	TRUE	Pcca	propionyl-CoA carboxylase subunit alpha [Source:RGD Symbol;Acc:3264]
ENSRNOG00000021265	5.17701805640755	1.67232665430897	1.62959878092262	0.000112338345263161	0.00189712695658256	TRUE	Cds2	CDP-diacylglycerol synthase 2 [Source:RGD Symbol;Acc:621186]
ENSRNOG00000012546	0.734914558570304	0.224547307662826	1.71087363364248	0.00011398091456641	0.00192286513773209	TRUE	Frmpd1	FERM and PDZ domain containing 1 [Source:RGD Symbol;Acc:1305229]
ENSRNOG00000001476	0.295128427645064	0.0162519203219527	4.17260169852961	0.000114574310185085	0.00192981087358312	TRUE	Cldn4	claudin 4 [Source:RGD Symbol;Acc:1307932]
ENSRNOG00000009783	0.52962963024896	2.15708783882781	-2.0261375251258	0.000114778921565619	0.00192981087358312	TRUE	Camk2g	calcium/calmodulin-dependent protein kinase II gamma [Source:RGD Symbol;Acc:621802]
ENSRNOG00000015848	26.0952718650513	69.6206543720704	-1.41578421705218	0.000114868279245874	0.00192981087358312	TRUE	Etfrf1	electron transfer flavoprotein regulatory factor 1 [Source:RGD Symbol;Acc:2320673]
ENSRNOG00000061127	1.21640999667363	3.74513922092038	-1.62272307257647	0.000114812701878068	0.00192981087358312	TRUE	AABR07057844.2	-
ENSRNOG00000016484	15.7510441499698	44.3709356370044	-1.49423120301891	0.000115052032651701	0.00193089910848444	TRUE	Gstk1	glutathione S-transferase kappa 1 [Source:RGD Symbol;Acc:735188]
ENSRNOG00000047768	14.1468795759627	43.7495223025096	-1.62879256576062	0.000115858486456466	0.0019424249759318	TRUE	Lamb2	laminin subunit beta 2 [Source:RGD Symbol;Acc:2988]
ENSRNOG00000019262	15.7497242887789	46.3938032514333	-1.55861145505859	0.000116442805026127	0.00195020669016411	TRUE	Trak1	trafficking kinesin protein 1 [Source:RGD Symbol;Acc:1307844]
ENSRNOG00000027491	6.56181232012865	19.0012342269983	-1.53396905465135	0.000121628593744335	0.00203495922461527	TRUE	Vldlr	very low density lipoprotein receptor [Source:RGD Symbol;Acc:3963]
ENSRNOG00000012090	0.133995180456875	0.689055399275527	-2.36398892647762	0.000122521123441228	0.00204778096017269	TRUE	Slc16a8	solute carrier family 16 member 8 [Source:RGD Symbol;Acc:69282]
ENSRNOG00000003891	1.68437927873281	0.224943542315548	2.90732298035663	0.000123190225829286	0.0020568458590365	TRUE	AC118957.1	Putative preoptic regulatory factor 1 [Source:UniProtKB/Swiss-Prot;Acc:P18889]
ENSRNOG00000018114	93.2012409821373	253.448834170506	-1.44327796410629	0.000123349320251027	0.0020573855275991	TRUE	Acadvl	acyl-CoA dehydrogenase, very long chain [Source:RGD Symbol;Acc:2014]
ENSRNOG00000007650	987.742830770188	304.498827180302	1.69768874031728	0.000123667998818231	0.00206058311377933	TRUE	Cd63	Cd63 molecule [Source:RGD Symbol;Acc:62080]
ENSRNOG00000016468	6.26180144899404	18.5155756009723	-1.5642643242275	0.000124379484634178	0.00206607436655893	TRUE	Tpmt	thiopurine S-methyltransferase [Source:RGD Symbol;Acc:1585162]
ENSRNOG00000023077	0.979842448639219	0.234103224106499	2.06395206586256	0.000124296262572049	0.00206607436655893	TRUE	Cpne9	copine family member 9 [Source:RGD Symbol;Acc:1309212]
ENSRNOG00000053893	0.14011710793676	0.790256259364919	-2.49722511946821	0.000124344468408206	0.00206607436655893	TRUE	Opn4	opsin 4 [Source:RGD Symbol;Acc:621701]
ENSRNOG00000029079	1363.40059454082	536.62845853066	1.34521399368659	0.000124570388546528	0.0020671296888769	TRUE	Hspb7	heat shock protein family B (small) member 7 [Source:RGD Symbol;Acc:62021]
ENSRNOG00000013293	9.3526790277843	25.7472483077597	-1.46100792389122	0.000125105169349893	0.00207388334359491	TRUE	Mccc1	methylcrotonoyl-CoA carboxylase 1 [Source:RGD Symbol;Acc:1310615]
ENSRNOG00000008934	8.82458112963744	30.6405864823189	-1.79589045171543	0.000128162412487037	0.00212239570637972	TRUE	Tmem65	transmembrane protein 65 [Source:RGD Symbol;Acc:1563224]
ENSRNOG00000058566	0.647765784565092	0.0667927892407943	3.27149819577923	0.000129060705430642	0.00213509295457073	TRUE	LOC103694381	lymphotoxin beta [Source:RGD Symbol;Acc:1303162]
ENSRNOG00000015401	0.0360411280368619	0.224044011314404	-2.63766611414936	0.000129807226411106	0.00214525608699169	TRUE	Mapk4	mitogen-activated protein kinase 4 [Source:RGD Symbol;Acc:3047]
ENSRNOG00000004048	1.01778734462455	3.04159737688479	-1.57951070588012	0.000131498207089643	0.00217099125417886	TRUE	Lrrk2	leucine-rich repeat kinase 2 [Source:RGD Symbol;Acc:1561168]
ENSRNOG00000011280	6.3392296087766	17.873405469731	-1.4954355451335	0.000131964982074678	0.00217427380110655	TRUE	Mllt3	MLLT3, super elongation complex subunit [Source:RGD Symbol;Acc:620940]
ENSRNOG00000017133	28.2988099319331	77.060785569297	-1.44526754784367	0.000131887932021004	0.00217427380110655	TRUE	LOC306766	hypothetical LOC306766 [Source:RGD Symbol;Acc:1359256]
ENSRNOG00000025868	12.0571172684364	41.4847685408364	-1.78271416132121	0.000132401615477854	0.0021792553930934	TRUE	Klhl33	kelch-like family member 33 [Source:RGD Symbol;Acc:2324282]
ENSRNOG00000047307	49.5382454842282	13.7238411270074	1.85171958457791	0.000132750432983936	0.0021827829553154	TRUE	Cntfr	ciliary neurotrophic factor receptor [Source:RGD Symbol;Acc:1303100]
ENSRNOG00000022852	0.244845941666272	1.29555140650871	-2.40487523069393	0.000133802810049386	0.00219786012580109	TRUE	Snx22	sorting nexin 22 [Source:RGD Symbol;Acc:1305042]
ENSRNOG00000011231	0.0952332754953257	0.391405542386776	-2.03923639578021	0.000137898773694332	0.00226285055438353	TRUE	Cntnap4	contactin associated protein-like 4 [Source:RGD Symbol;Acc:1306459]
ENSRNOG00000016301	6.20559990892393	17.9852115256766	-1.53519849115996	0.000138992275081339	0.00227619135448543	TRUE	Dmrt2	doublesex and mab-3 related transcription factor 2 [Source:RGD Symbol;Acc:1309047]
ENSRNOG00000057701	106.244993893129	307.316206573668	-1.53232867013202	0.000138894316450395	0.00227619135448543	TRUE	Myom1	myomesin 1 [Source:RGD Symbol;Acc:631436]
ENSRNOG00000000812	15.4309720611872	45.6626326087214	-1.5652440303005	0.00014064823161693	0.00230098805535399	TRUE	RGD1302996	hypothetical protein MGC:15854 [Source:RGD Symbol;Acc:1302996]
ENSRNOG00000007687	4.67999910794846	14.2311985904116	-1.60456173814091	0.000142158303742704	0.0023227026089749	TRUE	Sema7a	semaphorin 7A (John Milton Hagen blood group) [Source:RGD Symbol;Acc:1305192]
ENSRNOG00000011394	5.63779045864165	1.68237118552704	1.74428635631425	0.000142261777886564	0.0023227026089749	TRUE	Kif3c	kinesin family member 3C [Source:RGD Symbol;Acc:621538]
ENSRNOG00000050425	0.324897290602894	1.4376036637786	-2.14673957614435	0.000142512101538135	0.00232445115162049	TRUE	RGD1561777	similar to Na+ dependent glucose transporter 1 [Source:RGD Symbol;Acc:1561777]
ENSRNOG00000021463	1.03764225638274	3.36038579106636	-1.695575483416	0.000142674604903662	0.00232476522387704	TRUE	Ppara	peroxisome proliferator activated receptor alpha [Source:RGD Symbol;Acc:3369]
ENSRNOG00000003988	9.21728996925009	26.1914219012248	-1.50671089304766	0.000143174283904259	0.00233056715494705	TRUE	Dnajc27	DnaJ heat shock protein family (Hsp40) member C27 [Source:RGD Symbol;Acc:1564414]
ENSRNOG00000027156	3.82318391175474	1.20369106823065	1.66626123069351	0.00014375313238559	0.00233764487523621	TRUE	Morn4	MORN repeat containing 4 [Source:RGD Symbol;Acc:1307336]
ENSRNOG00000012081	932.704600401059	273.046343389543	1.77223088852788	0.000144505991888048	0.00234753527762876	TRUE	Txn1	thioredoxin 1 [Source:RGD Symbol;Acc:621157]
ENSRNOG00000017575	9.00467222518749	2.89565183148204	1.63649142959271	0.000144994841893	0.0023531212890815	TRUE	Gins2	GINS complex subunit 2 [Source:RGD Symbol;Acc:1311055]
ENSRNOG00000037085	110.568948963819	40.2871007449281	1.4565563521019	0.000147176049856541	0.00238613397914266	TRUE	Xirp1	xin actin-binding repeat containing 1 [Source:NCBI gene;Acc:100910104]
ENSRNOG00000061176	43.7633870291504	118.39037227096	-1.43576563621895	0.000148528359249129	0.00240565543139134	TRUE	Nudt3	nudix hydrolase 3 [Source:RGD Symbol;Acc:1310183]
ENSRNOG00000009073	990.53227827967	2760.86180934418	-1.47884263609872	0.000149315314318174	0.00241599026527382	TRUE	Tnni1	troponin I1, slow skeletal type [Source:RGD Symbol;Acc:621765]
ENSRNOG00000008243	5.67130070777352	14.5272625766196	-1.3570541229263	0.000149978121285837	0.00242429773939028	TRUE	Slc43a1	solute carrier family 43 member 1 [Source:RGD Symbol;Acc:1308229]
ENSRNOG00000026493	12.2487685855997	36.2456512547332	-1.56520283200781	0.000150590652374327	0.00243177681331637	TRUE	Cdnf	cerebral dopamine neurotrophic factor [Source:RGD Symbol;Acc:1307600]
ENSRNOG00000053562	3.51003909396171	11.4200894661141	-1.70218705135758	0.000151151467413431	0.00243840672430673	TRUE	Arx	aristaless related homeobox [Source:RGD Symbol;Acc:1562672]
ENSRNOG00000009325	29.2602412655399	8.32160155951042	1.81378074963761	0.000152587354207219	0.00245912628741704	TRUE	Fuca1	alpha-L-fucosidase 1 [Source:RGD Symbol;Acc:2636]
ENSRNOG00000019215	0.503264407938033	0.081304883051108	2.62840872125402	0.000152955632314516	0.00246261602860345	TRUE	LOC100911730	CD151 antigen-like [Source:RGD Symbol;Acc:6491394]
ENSRNOG00000021200	264.575936432669	829.88999493029	-1.64923823421942	0.000155920388382935	0.00250542804389538	TRUE	Hjv	hemojuvelin BMP co-receptor [Source:RGD Symbol;Acc:1310195]
ENSRNOG00000056855	2.36675695770963	0.754624746861846	1.64719368745804	0.000155923490315752	0.00250542804389538	TRUE	LOC100911991	eukaryotic translation elongation factor 1 alpha 1-like [Source:RGD Symbol;Acc:2322143]
ENSRNOG00000026049	2.56810730710678	7.56615842556586	-1.55900254541634	0.000158277134784342	0.00253849704452126	TRUE	Qrsl1	QRSL1, glutaminyl-tRNA amidotransferase subunit A [Source:RGD Symbol;Acc:1359490]
ENSRNOG00000056017	3.38546682761727	11.9024557052843	-1.81404738480395	0.000158294350179032	0.00253849704452126	TRUE	Bcl7a	BCL7A, BAF complex component [Source:RGD Symbol;Acc:1585128]
ENSRNOG00000001551	264.439078970525	810.543378291926	-1.61595730566005	0.000158749479844761	0.00254328263415659	TRUE	Atp5pf	ATP synthase peripheral stalk subunit F6 [Source:RGD Symbol;Acc:621376]
ENSRNOG00000014230	13.5846394465039	4.03591244887427	1.75101441459072	0.000159278340084245	0.00254672727214504	TRUE	Map1a	microtubule-associated protein 1A [Source:RGD Symbol;Acc:3042]
ENSRNOG00000031506	2.89367335085141	0.696365413599871	2.05138370538787	0.000159200084089139	0.00254672727214504	TRUE	Ftl1	ferritin light chain 1-like [Source:RGD Symbol;Acc:2322860]
ENSRNOG00000020450	2.07712593646803	6.12577601974384	-1.56043379466999	0.000160436228124632	0.00256271608881364	TRUE	Slc26a6	solute carrier family 26 member 6 [Source:RGD Symbol;Acc:1310197]
ENSRNOG00000016123	2.97048618070967	8.30811758430656	-1.48391668204854	0.000161522075566487	0.00257499190998872	TRUE	Rnf144b	ring finger protein 144B [Source:RGD Symbol;Acc:1308856]
ENSRNOG00000051885	1.12543870791469	0.294425784797711	1.93276984142411	0.000161486525761188	0.00257499190998872	TRUE	LOC100360413	elongation factor 1-alpha 1-like [Source:RGD Symbol;Acc:6489209]
ENSRNOG00000037931	6.60212650568921	1.65751318572033	1.99251264508972	0.00016212379763128	0.00258204819603341	TRUE	Plaur	plasminogen activator, urokinase receptor [Source:RGD Symbol;Acc:620597]
ENSRNOG00000027742	1.23416149571246	0.243094023948655	2.34198192095683	0.000164860707917667	0.00262306316548609	TRUE	Adamtsl2	ADAMTS-like 2 [Source:RGD Symbol;Acc:1305459]
ENSRNOG00000012442	0.264787509613855	0.032788912904311	3.00556746163084	0.000165483470104623	0.00262870539660628	TRUE	Cemip	cell migration inducing hyaluronidase [Source:RGD Symbol;Acc:1305254]
ENSRNOG00000016692	51.9508908328671	135.756610961637	-1.38580963699085	0.000165539276315954	0.00262870539660628	TRUE	Hsdl2	hydroxysteroid dehydrogenase like 2 [Source:RGD Symbol;Acc:1305387]
ENSRNOG00000010716	5.76426338804022	1.86202536061717	1.62973021927103	0.000167264685125421	0.00264669865085317	TRUE	Atoh8	atonal bHLH transcription factor 8 [Source:RGD Symbol;Acc:1561512]
ENSRNOG00000017786	15395.8941889823	42523.4905070785	-1.46571252253294	0.000167315735064155	0.00264669865085317	TRUE	Acta1	actin, alpha 1, skeletal muscle [Source:RGD Symbol;Acc:2025]
ENSRNOG00000019760	7.37429124408915	19.4327488578329	-1.39796461104434	0.000167199154075101	0.00264669865085317	TRUE	Oxnad1	oxidoreductase NAD-binding domain containing 1 [Source:RGD Symbol;Acc:1311534]
ENSRNOG00000033372	7.3586482954686	22.0674304156045	-1.58445720670095	0.000167324715988376	0.00264669865085317	TRUE	Klhl24	kelch-like family member 24 [Source:RGD Symbol;Acc:727971]
ENSRNOG00000013437	0.514653581946034	1.91221796159258	-1.89393430832266	0.000168279160127869	0.00265728390922667	TRUE	LOC691083	hypothetical protein LOC691083 [Source:RGD Symbol;Acc:1588621]
ENSRNOG00000019276	36.7143590066966	94.5834782424031	-1.36525443836455	0.000168321391255469	0.00265728390922667	TRUE	Dele1	DAP3 binding cell death enhancer 1 [Source:RGD Symbol;Acc:735029]
ENSRNOG00000020605	3.62710588927428	9.82014787384993	-1.43697320943112	0.000169592031323812	0.00267214473432441	TRUE	Pstk	phosphoseryl-tRNA kinase [Source:RGD Symbol;Acc:1564300]
ENSRNOG00000053986	0.12283339267022	1.27450667618672	-3.37514107155437	0.000169550752274632	0.00267214473432441	TRUE	AC117122.1	-
ENSRNOG00000052981	3.42321073517107	11.3756927690996	-1.73272525157331	0.000170578745974565	0.00268508483842988	TRUE	AABR07058464.1	-
ENSRNOG00000055408	7.89436375410473	22.6652510005903	-1.52168512552534	0.000170849181271729	0.00268673581672373	TRUE	Gcat	glycine C-acetyltransferase [Source:RGD Symbol;Acc:1307291]
ENSRNOG00000015829	0.00679857187264202	0.0964165700715855	-3.82852152779293	0.000171808832762283	0.00269921156524597	TRUE	Trpm1	transient receptor potential cation channel, subfamily M, member 1 [Source:RGD Symbol;Acc:1597140]
ENSRNOG00000025604	0.883542202647978	0.243021081024578	1.86002326420149	0.000173284056060751	0.00271903728060985	TRUE	Atad2	ATPase family, AAA domain containing 2 [Source:RGD Symbol;Acc:1304849]
ENSRNOG00000046984	15.849274545167	43.5312881764766	-1.45766737405836	0.00017340585282095	0.00271903728060985	TRUE	St6galnac6	ST6 N-acetylgalactosaminide alpha-2,6-sialyltransferase 6 [Source:RGD Symbol;Acc:1303196]
ENSRNOG00000023803	155.170473079362	437.540947742149	-1.49556261915584	0.000174770153204074	0.00273778457176536	TRUE	Cmya5	cardiomyopathy associated 5 [Source:RGD Symbol;Acc:1582992]
ENSRNOG00000012160	1.66526819066521	0.402952539741647	2.04626212609427	0.000178518466268841	0.00279154425647403	TRUE	Syk	spleen associated tyrosine kinase [Source:RGD Symbol;Acc:3796]
ENSRNOG00000023431	0.76257221780144	2.41102059026673	-1.66084099219308	0.000178545994098222	0.00279154425647403	TRUE	LOC102555635	zinc finger protein 39-like [Source:RGD Symbol;Acc:7511312]
ENSRNOG00000023162	33.4216886782832	89.0638494697682	-1.41408073104889	0.000180188560662228	0.00281451410104649	TRUE	Car14	carbonic anhydrase 14 [Source:RGD Symbol;Acc:1599277]
ENSRNOG00000017703	12.9955727013123	4.20638132534453	1.62712196637727	0.000183121676308814	0.00285757854309206	TRUE	Unc93b1	unc-93 homolog B1, TLR signaling regulator [Source:RGD Symbol;Acc:1311984]
ENSRNOG00000020150	6.46834859217571	18.8290338842865	-1.54161256999804	0.000185612451958023	0.0028936642486328	TRUE	Il18bp	interleukin 18 binding protein [Source:RGD Symbol;Acc:620042]
ENSRNOG00000005796	46.5013314338469	16.4176522418596	1.50196310202573	0.000188312694490389	0.00293294310833447	TRUE	Ctnna1	catenin alpha 1 [Source:RGD Symbol;Acc:1359485]
ENSRNOG00000050630	390.86816991297	1178.92170530971	-1.59271418915422	0.000188574395973987	0.00293420313735555	TRUE	AABR07070043.1	-
ENSRNOG00000009131	9.73075260410593	3.29702427816691	1.56124660629393	0.000192777460980085	0.00299099944000555	TRUE	Zc3h12a	zinc finger CCCH type containing 12A [Source:RGD Symbol;Acc:1306776]
ENSRNOG00000009373	20.14842552958	65.8983824246679	-1.70963027463535	0.000192453207903309	0.00299099944000555	TRUE	RGD1562690	similar to L-lactate dehydrogenase A chain (LDH-A) (LDH muscle subunit) (LDH-M) [Source:RGD Symbol;Acc:1562690]
ENSRNOG00000018358	4.65282228101875	0.928725993238797	2.32384108471	0.000192692732395811	0.00299099944000555	TRUE	Nt5dc2	5'-nucleotidase domain containing 2 [Source:RGD Symbol;Acc:1305524]
ENSRNOG00000010018	7.18469700942241	1.52026517644424	2.23862670105387	0.000194037526072267	0.00300767431769515	TRUE	Clec4a3	C-type lectin domain family 4, member A3 [Source:RGD Symbol;Acc:1359528]
ENSRNOG00000025300	0.0102361160558517	0.100252638845188	-3.29376091718809	0.000195185326562333	0.00302257887860697	TRUE	Fer1l6	fer-1-like family member 6 [Source:RGD Symbol;Acc:1564703]
ENSRNOG00000019661	6.90560713704774	1.66974529641335	2.04709331435394	0.000201581767445253	0.00311865634305911	TRUE	Gdf15	growth differentiation factor 15 [Source:RGD Symbol;Acc:2674]
ENSRNOG00000014746	0.752440752248983	2.65312221433628	-1.81831657646725	0.000202934424780639	0.00313659312358571	TRUE	Dzip1l	DAZ interacting zinc finger protein 1-like [Source:RGD Symbol;Acc:1311430]
ENSRNOG00000018321	1.40163582201301	0.374757227999409	1.89953585400007	0.000203566953414057	0.00314337591527758	TRUE	Sytl3	synaptotagmin-like 3 [Source:RGD Symbol;Acc:1561992]
ENSRNOG00000001158	5.12930148258386	1.03660699160515	2.30604334010776	0.000205301766298742	0.00316164265426861	TRUE	Abcg1	ATP binding cassette subfamily G member 1 [Source:RGD Symbol;Acc:620294]
ENSRNOG00000001854	2.34062167520715	7.71952046459611	-1.72171583553257	0.000205334361796729	0.00316164265426861	TRUE	Tmtc1	transmembrane and tetratricopeptide repeat containing 1 [Source:RGD Symbol;Acc:1564868]
ENSRNOG00000054765	11.0463034541879	3.4466411817364	1.67980780428377	0.000205034238852278	0.00316164265426861	TRUE	Renbp	renin binding protein [Source:RGD Symbol;Acc:621688]
ENSRNOG00000019162	3.39293443160222	10.5139859838374	-1.63180674397993	0.000206386587442503	0.00317483215886671	TRUE	Emc9	ER membrane protein complex subunit 9 [Source:RGD Symbol;Acc:1308113]
ENSRNOG00000018505	51.9841716320387	13.5750089525729	1.93680904242974	0.000208698155464287	0.00320735072446014	TRUE	Cidea	cell death-inducing DFFA-like effector a [Source:RGD Symbol;Acc:1305106]
ENSRNOG00000009974	26.5887891404907	73.4420409917536	-1.46582211942722	0.00021048832426225	0.00323180228424982	TRUE	Coq3	coenzyme Q3 methyltransferase [Source:RGD Symbol;Acc:2380]
ENSRNOG00000014751	0.189778251360736	0.730305906036847	-1.94428468783524	0.000210899238559474	0.00323505079639103	TRUE	Ret	ret proto-oncogene [Source:RGD Symbol;Acc:3556]
ENSRNOG00000002903	1.04058143957931	3.02384286631564	-1.53914633228868	0.000212001481653378	0.00324888767304313	TRUE	Specc1	sperm antigen with calponin homology and coiled-coil domains 1 [Source:RGD Symbol;Acc:1309718]
ENSRNOG00000015751	0.258524432863492	0.901950736044992	-1.80358487959268	0.000212939026644727	0.00326017685228044	TRUE	Cyp4f18	cytochrome P450, family 4, subfamily f, polypeptide 18 [Source:RGD Symbol;Acc:1305261]
ENSRNOG00000029996	31.7515453733016	9.03733499816863	1.81252611892718	0.000214035807954069	0.00327388042157077	TRUE	AABR07054368.1	-
ENSRNOG00000012481	5.92276952776737	16.7469143573359	-1.49964810463336	0.000214570986708079	0.00327589138596934	TRUE	Ppm1j	protein phosphatase, Mg2+/Mn2+ dependent, 1J [Source:RGD Symbol;Acc:1359104]
ENSRNOG00000030547	0.014019267356637	0.145677886673655	-3.37870146013809	0.000214454565529325	0.00327589138596934	TRUE	Dpp6	dipeptidyl peptidase like 6 [Source:RGD Symbol;Acc:68402]
ENSRNOG00000048961	5.06460389825127	17.2199792825712	-1.7655869597191	0.000215221695626348	0.00328273768639099	TRUE	Bhlhe41	basic helix-loop-helix family, member e41 [Source:RGD Symbol;Acc:70900]
ENSRNOG00000019890	25.3116436658427	6.13458124327559	2.04456938556669	0.000215524888568117	0.00328427550851828	TRUE	Folr2	folate receptor beta [Source:RGD Symbol;Acc:1308515]
ENSRNOG00000022922	64.3879083823034	183.522408028517	-1.51110220666576	0.000218978888484694	0.00333377896924774	TRUE	Slc25a12	solute carrier family 25 member 12 [Source:RGD Symbol;Acc:1305181]
ENSRNOG00000011063	1.745485476758	5.37536334484326	-1.62302917151795	0.000221125280900457	0.00336330101568277	TRUE	Dennd1b	DENN domain containing 1B [Source:RGD Symbol;Acc:1308441]
ENSRNOG00000012318	0.140626365865691	0.0242903257305193	2.53311619209588	0.000221912633704422	0.00336581320784025	TRUE	Aspm	abnormal spindle microtubule assembly [Source:RGD Symbol;Acc:1307111]
ENSRNOG00000046426	0.0984364321225945	0.917860693137655	-3.21982087498166	0.000221621754228188	0.00336581320784025	TRUE	Ankrd66	ankyrin repeat domain 66 [Source:RGD Symbol;Acc:1560151]
ENSRNOG00000049949	0.117482960648838	0.0063707565712853	4.1989596532532	0.000221772706777541	0.00336581320784025	TRUE	Hapln4	hyaluronan and proteoglycan link protein 4 [Source:RGD Symbol;Acc:1308408]
ENSRNOG00000018343	134.691510853502	362.910500769539	-1.42995860211989	0.00022318395015016	0.00338193494583281	TRUE	Isca1	iron-sulfur cluster assembly 1 [Source:RGD Symbol;Acc:727792]
ENSRNOG00000028733	0.127007675095225	0.851859241645589	-2.74614473809087	0.000224267136615528	0.003392014315129	TRUE	Prkar1b	protein kinase cAMP-dependent type 1 regulatory subunit beta [Source:RGD Symbol;Acc:3392]
ENSRNOG00000061587	2.35143013403393	6.75169908126053	-1.52185348376013	0.000224193400476434	0.003392014315129	TRUE	Metap1d	methionyl aminopeptidase type 1D (mitochondrial) [Source:RGD Symbol;Acc:1307413]
ENSRNOG00000050805	1.12744649171443	3.32426628267145	-1.56031902791203	0.000225597117284876	0.00340895308791086	TRUE	Tsc22d4	TSC22 domain family, member 4 [Source:RGD Symbol;Acc:1584380]
ENSRNOG00000026585	0.0458841701429414	0.311361746158152	-2.7620886474347	0.00022596720980202	0.0034113691608158	TRUE	Lrrc66	leucine rich repeat containing 66 [Source:RGD Symbol;Acc:1306094]
ENSRNOG00000060775	6.45064709136274	16.6661284817622	-1.36942737181044	0.00022780723288224	0.00343595128480099	TRUE	Lmo7	LIM domain 7 [Source:RGD Symbol;Acc:1302984]
ENSRNOG00000011057	29.3934342903531	76.1427026983411	-1.37322036409216	0.000228550597501004	0.00344396253188838	TRUE	Mfn1	mitofusin 1 [Source:RGD Symbol;Acc:621460]
ENSRNOG00000014879	2.51324887686406	7.43732602616072	-1.56534567728581	0.000231718962662332	0.00348846664661131	TRUE	Ttc7a	tetratricopeptide repeat domain 7A [Source:RGD Symbol;Acc:1306211]
ENSRNOG00000012478	2.60201147373332	8.81613929191463	-1.76064862514317	0.000232682672873125	0.00349972854314916	TRUE	Shox2	short stature homeobox 2 [Source:RGD Symbol;Acc:3674]
ENSRNOG00000031335	0.888908074663026	3.95753308631818	-2.15501030610926	0.000233427259456521	0.00350767684603693	TRUE	Ankrd37	ankyrin repeat domain 37 [Source:RGD Symbol;Acc:1565715]
ENSRNOG00000011019	0.520813584921734	0.0364283134584003	3.82585142650122	0.00023411014700691	0.00351143583713045	TRUE	Faah	fatty-acid amide hydrolase-like [Source:RGD Symbol;Acc:6491947]
ENSRNOG00000025121	0.0135379321137725	0.18016796454545	-3.73131945381412	0.000233912974175138	0.00351143583713045	TRUE	Pla2g3	phospholipase A2, group III [Source:RGD Symbol;Acc:1305323]
ENSRNOG00000017146	4.31296387832683	11.1203554674075	-1.36647809160718	0.000235169334534911	0.00352406567882463	TRUE	Nfatc1	nuclear factor of activated T-cells 1 [Source:RGD Symbol;Acc:2319357]
ENSRNOG00000002305	1.78910308203408	0.408279313705804	2.12994795235082	0.000235394484677682	0.00352418550907205	TRUE	Slc15a2	solute carrier family 15 member 2 [Source:RGD Symbol;Acc:61972]
ENSRNOG00000033787	6.07907252112836	17.8937634765384	-1.55766878988063	0.000235663829437831	0.00352496616400605	TRUE	Adamtsl5	ADAMTS-like 5 [Source:RGD Symbol;Acc:1305607]
ENSRNOG00000022921	0.301150115724719	0.9703031357292	-1.6880007951376	0.000237055110073845	0.00354251140091016	TRUE	Dact2	dishevelled-binding antagonist of beta-catenin 2 [Source:RGD Symbol;Acc:1310742]
ENSRNOG00000017546	2.29967686517158	8.5701013176872	-1.89793633951855	0.000237418799730513	0.00354468233746688	TRUE	Mylk3	myosin light chain kinase 3 [Source:RGD Symbol;Acc:1305801]
ENSRNOG00000012982	0.818140766422468	0.271048520188658	1.59255051844666	0.000238948851516725	0.00356097420685485	TRUE	Map9	microtubule-associated protein 9 [Source:RGD Symbol;Acc:1560368]
ENSRNOG00000016244	37.5178060601612	13.2449509148179	1.50207597425928	0.000238912647877725	0.00356097420685485	TRUE	Mical2	microtubule associated monooxygenase, calponin and LIM domain containing 2 [Source:RGD Symbol;Acc:1311773]
ENSRNOG00000005668	120.218862386559	337.298493437582	-1.48837547050074	0.000240146321886393	0.00357225908147962	TRUE	Ndufa8	NADH:ubiquinone oxidoreductase subunit A8 [Source:RGD Symbol;Acc:1306283]
ENSRNOG00000010133	40.0118436103644	104.761376040089	-1.38862755338553	0.000240122017611594	0.00357225908147962	TRUE	Bpgm	bisphosphoglycerate mutase [Source:RGD Symbol;Acc:735018]
ENSRNOG00000018415	62.6493447243596	163.536421023921	-1.38426221584411	0.000241234898882979	0.00358516591023065	TRUE	Acot13	acyl-CoA thioesterase 13 [Source:RGD Symbol;Acc:1306513]
ENSRNOG00000001769	6.87856600359145	18.4976195610318	-1.42720561490978	0.00024430625892649	0.00362748973112352	TRUE	Tnk2	tyrosine kinase, non-receptor, 2 [Source:RGD Symbol;Acc:1305957]
ENSRNOG00000046912	15.644144369484	42.282725180632	-1.43446417490851	0.000244551297593338	0.00362780896585217	TRUE	Nr1d2	nuclear receptor subfamily 1, group D, member 2 [Source:RGD Symbol;Acc:628828]
ENSRNOG00000014218	0.323246788682688	0.994785599274691	-1.62189889480936	0.000246254232472955	0.00364640505365291	TRUE	Tmem25	transmembrane protein 25 [Source:RGD Symbol;Acc:1596132]
ENSRNOG00000018950	0.270753237911333	0.0139273127018464	4.27069996242212	0.000246128996051633	0.00364640505365291	TRUE	Fa2h	fatty acid 2-hydroxylase [Source:RGD Symbol;Acc:1310347]
ENSRNOG00000020544	29.193732782878	77.7512548099323	-1.41323427877598	0.000247440817841544	0.00365844951006736	TRUE	Sdr39u1	short chain dehydrogenase/reductase family 39U, member 1 [Source:RGD Symbol;Acc:1309307]
ENSRNOG00000056325	26.3586315726332	68.4093777337403	-1.37594454203733	0.000247518489250968	0.00365844951006736	TRUE	Mocs2	molybdenum cofactor synthesis 2 [Source:RGD Symbol;Acc:1359477]
ENSRNOG00000014739	1.60706350856147	6.99372477872723	-2.12205374745791	0.000248780700416683	0.00367375976984746	TRUE	Wfdc2	WAP four-disulfide core domain 2 [Source:RGD Symbol;Acc:628757]
ENSRNOG00000015125	0.592030623996023	0.0293314263123342	4.33686691702653	0.000249687039017863	0.00368379177838263	TRUE	LOC100911548	splA/ryanodine receptor domain and SOCS box containing 2 [Source:RGD Symbol;Acc:1310854]
ENSRNOG00000051993	3.26295694813106	0.698830937141409	2.22242723128487	0.000249960730270519	0.00368448019215281	TRUE	Gdf10	growth differentiation factor 10 [Source:RGD Symbol;Acc:621512]
ENSRNOG00000058478	12.294243193858	31.4713692605253	-1.35608810409692	0.000250216985043924	0.00368491057193996	TRUE	Mapk8ip1	mitogen-activated protein kinase 8 interacting protein 1 [Source:RGD Symbol;Acc:70937]
ENSRNOG00000011603	23.3061106214946	61.6474725342219	-1.40336507705812	0.000250886411227821	0.00369141937245358	TRUE	Cab39l	calcium binding protein 39-like [Source:RGD Symbol;Acc:1308945]
ENSRNOG00000003398	5.20110563914401	15.9060375343952	-1.61281791716719	0.000253733509320144	0.00372340509557119	TRUE	Tomm40l	translocase of outer mitochondrial membrane 40 like [Source:RGD Symbol;Acc:1562006]
ENSRNOG00000027722	67.4092687175527	24.3313331765977	1.4699599922119	0.00025369040389485	0.00372340509557119	TRUE	H1fx	H1 histone family, member X [Source:RGD Symbol;Acc:1565596]
ENSRNOG00000045846	1.14835545045669	3.64601929004335	-1.66691681502658	0.000253748600388301	0.00372340509557119	TRUE	Rfx2	regulatory factor X2 [Source:RGD Symbol;Acc:1588579]
ENSRNOG00000005061	63.1392103494015	165.201668324425	-1.387625491964	0.000254117392054549	0.00372544819842211	TRUE	Dlst	dihydrolipoamide S-succinyltransferase [Source:RGD Symbol;Acc:1359615]
ENSRNOG00000007152	17.0216477287869	42.8483566850697	-1.33188190696711	0.000255349360467061	0.00374013065976528	TRUE	Bhlhe40	basic helix-loop-helix family, member e40 [Source:RGD Symbol;Acc:68439]
ENSRNOG00000008063	55.1567863929087	143.012680118326	-1.37454028712947	0.000256574182126276	0.00375329396746854	TRUE	Hibadh	3-hydroxyisobutyrate dehydrogenase [Source:RGD Symbol;Acc:708399]
ENSRNOG00000017155	4.93158357549471	14.7552042868274	-1.58119785371269	0.000256710598551363	0.00375329396746854	TRUE	Nck2	NCK adaptor protein 2 [Source:RGD Symbol;Acc:1305965]
ENSRNOG00000055471	93.7800522332912	31.5257067206735	1.5726844691045	0.000258414502625541	0.00377480554735365	TRUE	Ywhah	tyrosine 3-monooxygenase/tryptophan 5-monooxygenase activation protein, eta [Source:RGD Symbol;Acc:3978]
ENSRNOG00000051563	1.68544620977535	5.31914707874957	-1.65836349647865	0.000259081074024296	0.00378113916397509	TRUE	Giot1	gonadotropin inducible ovarian transcription factor 1 [Source:RGD Symbol;Acc:620184]
ENSRNOG00000026044	1.48694291589387	4.51170981425658	-1.60147654414677	0.000261295258379316	0.00380660749392991	TRUE	Prrg1	proline rich and Gla domain 1 [Source:RGD Symbol;Acc:1561320]
ENSRNOG00000030245	29.6348035767338	78.5360080926818	-1.40609142187893	0.000261144299317769	0.00380660749392991	TRUE	Tango2	transport and golgi organization 2 homolog [Source:RGD Symbol;Acc:1310348]
ENSRNOG00000022099	149.804749349019	458.642482003983	-1.61428779356924	0.000263284947024461	0.00383215372669056	TRUE	Trim72	tripartite motif containing 72 [Source:RGD Symbol;Acc:1562778]
ENSRNOG00000004726	71.7262206607857	199.384303723175	-1.47498457830523	0.0002643950401625	0.00384142086553018	TRUE	Mapkapk2	mitogen-activated protein kinase-activated protein kinase 2 [Source:RGD Symbol;Acc:631362]
ENSRNOG00000007221	26.3554694052895	71.9383316007337	-1.44870579682634	0.000264279688025669	0.00384142086553018	TRUE	Dut	deoxyuridine triphosphatase [Source:RGD Symbol;Acc:620849]
ENSRNOG00000011323	0.104750718473574	0.50846048762157	-2.27950601405216	0.00026613998001099	0.00386331461144755	TRUE	Lgi3	leucine-rich repeat LGI family, member 3 [Source:RGD Symbol;Acc:1311079]
ENSRNOG00000017503	1.04564368764435	2.9602610225273	-1.50156920090571	0.000267109620865466	0.00387392496606402	TRUE	Ppargc1b	PPARG coactivator 1 beta [Source:RGD Symbol;Acc:727948]
ENSRNOG00000018646	20.7752460156117	6.26209061110095	1.7300026499417	0.000270049309145329	0.00391306271260674	TRUE	Hbegf	heparin-binding EGF-like growth factor [Source:RGD Symbol;Acc:2526]
ENSRNOG00000017945	39.1256029674145	11.3990188556332	1.77845192500814	0.000274201840122517	0.00396968926257656	TRUE	Serf1	small EDRK-rich factor 1 [Source:RGD Symbol;Acc:1565105]
ENSRNOG00000046333	14.9240146300208	42.0769348174588	-1.49545481712091	0.000276672660083876	0.00400189001827204	TRUE	AABR07007032.1	-
ENSRNOG00000015992	0.630055704613908	0.0226042059192258	4.80325608511931	0.000280410870915732	0.00405234908645718	TRUE	Ccl20	C-C motif chemokine ligand 20 [Source:RGD Symbol;Acc:3646]
ENSRNOG00000024159	47.3661135308182	10.7360951979476	2.14113777728549	0.00028074828953011	0.00405361565016384	TRUE	Fcer1g	Fc fragment of IgE receptor Ig [Source:RGD Symbol;Acc:2599]
ENSRNOG00000011937	1.07588089861408	3.43650093485043	-1.67562302995567	0.000281248747203936	0.00405723192744238	TRUE	Sgtb	small glutamine rich tetratricopeptide repeat containing beta [Source:RGD Symbol;Acc:727976]
ENSRNOG00000058271	23.4721286371103	62.5945852617905	-1.41512091152909	0.000284456254091785	0.00409985839045789	TRUE	Chpt1	choline phosphotransferase 1 [Source:RGD Symbol;Acc:1359283]
ENSRNOG00000012016	16.5785242247715	6.1024253076039	1.44173466851115	0.000285238004472625	0.00410747788339506	TRUE	Npc1	NPC intracellular cholesterol transporter 1 [Source:RGD Symbol;Acc:628693]
ENSRNOG00000011684	34.9005086793614	95.9958599685455	-1.45975119340807	0.00028630441363902	0.00411917936963444	TRUE	Auh	AU RNA binding methylglutaconyl-CoA hydratase [Source:RGD Symbol;Acc:1306087]
ENSRNOG00000027099	0.182125902515545	0.872651833038891	-2.26186612272083	0.00028805283851905	0.00414066387628491	TRUE	Fbxl2	F-box and leucine-rich repeat protein 2 [Source:RGD Symbol;Acc:1562243]
ENSRNOG00000036649	4.44084720558006	13.4683998491007	-1.60078591140332	0.000290409818570633	0.00417085039432107	TRUE	Pwwp2b	PWWP domain containing 2B [Source:RGD Symbol;Acc:1307108]
ENSRNOG00000051216	1.40920947195286	0.225855571907009	2.63884390437226	0.00029335087769353	0.00420936462784111	TRUE	AABR07038983.1	-
ENSRNOG00000001979	246.554923184438	85.096719650395	1.53472824449635	0.000295612874172914	0.00423595616157187	TRUE	Rcan1	regulator of calcineurin 1 [Source:RGD Symbol;Acc:631338]
ENSRNOG00000002218	175.686955708554	62.568592966999	1.48947011829512	0.000295726066366438	0.00423595616157187	TRUE	Stbd1	starch binding domain 1 [Source:RGD Symbol;Acc:1311800]
ENSRNOG00000007089	60.6229350645727	22.409939199495	1.43567705865031	0.000297883575990769	0.0042630974909649	TRUE	Lgmn	legumain [Source:RGD Symbol;Acc:619832]
ENSRNOG00000008173	1.57267112373775	4.27229134574252	-1.44200925290834	0.000299206530033234	0.00427825795234304	TRUE	Sesn3	sestrin 3 [Source:RGD Symbol;Acc:1309470]
ENSRNOG00000002318	3.84328693398956	11.8434042254319	-1.6237019890807	0.000303096744117967	0.00433006783476276	TRUE	Limch1	LIM and calponin homology domains 1 [Source:RGD Symbol;Acc:1305269]
ENSRNOG00000015972	6.5919444763474	19.9296025438783	-1.59616845458744	0.000303991072055181	0.00433902472153345	TRUE	Ano5	anoctamin 5 [Source:NCBI gene;Acc:308637]
ENSRNOG00000058249	432.463634514083	1253.99745211233	-1.53588447844301	0.000306876203120031	0.00437635667876536	TRUE	Pgk1	phosphoglycerate kinase 1 [Source:RGD Symbol;Acc:619878]
ENSRNOG00000017489	4.93551710972939	1.58631865567022	1.63717800854741	0.000309441759213412	0.00440883381590117	TRUE	Gse1	Gse1 coiled-coil protein [Source:RGD Symbol;Acc:1562686]
ENSRNOG00000018712	7.24112918101823	20.8428274414809	-1.52531747724675	0.000309696872889724	0.00440883381590117	TRUE	Camk2a	calcium/calmodulin-dependent protein kinase II alpha [Source:RGD Symbol;Acc:2261]
ENSRNOG00000002207	6.06189533200925	15.2476559606296	-1.33077373708679	0.000315576459115478	0.00448859803241463	TRUE	Guf1	GUF1 homolog, GTPase [Source:RGD Symbol;Acc:1310774]
ENSRNOG00000003221	8.330636299138	25.9954279882268	-1.64179617001403	0.000317231359453069	0.00450818540504716	TRUE	Myoc	myocilin [Source:RGD Symbol;Acc:620430]
ENSRNOG00000016164	0.916385279277753	0.226107268598888	2.01634496518301	0.000317570015065814	0.00450904967148127	TRUE	Fcrl2	Fc receptor-like 2 [Source:RGD Symbol;Acc:1306885]
ENSRNOG00000021027	86.9389806090327	231.264746125627	-1.41147838256009	0.000326669569122171	0.00463419618643681	TRUE	Dbp	D-box binding PAR bZIP transcription factor [Source:RGD Symbol;Acc:2491]
ENSRNOG00000002983	9.48952668713654	29.5290075436427	-1.63775897978473	0.000329178703023548	0.00466571281342284	TRUE	Nf1x	nuclear factor 1 X [Source:RGD Symbol;Acc:69080]
ENSRNOG00000032720	0.594804441017416	3.11177233780067	-2.38844021800274	0.000330762708627562	0.00468407329696047	TRUE	Rpl10l	ribosomal protein L10-like [Source:RGD Symbol;Acc:1305913]
ENSRNOG00000013415	9.5944046347503	2.44685176395696	1.97049053905161	0.00033215735259307	0.00469972247186829	TRUE	Ptpn18	protein tyrosine phosphatase, non-receptor type 18 [Source:RGD Symbol;Acc:1311586]
ENSRNOG00000051306	1.92260962440345	9.10668347540073	-2.24388325034328	0.000334126502472451	0.00472346603538799	TRUE	AC096301.1	-
ENSRNOG00000006731	0.372990017902358	0.0289466256309636	3.7037488429917	0.000335755238401634	0.00474236010793744	TRUE	Spc25	SPC25, NDC80 kinetochore complex component [Source:RGD Symbol;Acc:1307811]
ENSRNOG00000018337	0.396768960435175	1.58991979944019	-2.00330355078479	0.000337138343378009	0.00475775493450583	TRUE	Caly	calcyon neuron-specific vesicular protein [Source:RGD Symbol;Acc:621719]
ENSRNOG00000060972	11.6533582089784	29.1608215355498	-1.32330179835038	0.000338704941624289	0.00477571024988756	TRUE	Heca	hdc homolog, cell cycle regulator [Source:RGD Symbol;Acc:1304818]
ENSRNOG00000004534	0.760490503590556	2.2728174257717	-1.58003409039215	0.000341963210573524	0.00481746609756747	TRUE	Spdya	speedy/RINGO cell cycle regulator family member A [Source:RGD Symbol;Acc:621730]
ENSRNOG00000056951	0.0528707738395012	0.803319148204555	-3.92794099925446	0.000342367615197066	0.00481898007548412	TRUE	AABR07013140.1	-
ENSRNOG00000010807	947.803953687137	2420.23267587007	-1.3524866509644	0.000344582598152226	0.00484595406014946	TRUE	Cox6c	cytochrome c oxidase subunit 6C [Source:RGD Symbol;Acc:620616]
ENSRNOG00000018129	87.3629444140606	224.514006815046	-1.36171638863789	0.000348451055013965	0.00489611443447761	TRUE	Ndufab1	NADH:ubiquinone oxidoreductase subunit AB1 [Source:RGD Symbol;Acc:1305619]
ENSRNOG00000018685	1.0429961748338	3.07458206002307	-1.55993063243651	0.000354050846061833	0.00497049410098399	TRUE	AABR07028237.1	-
ENSRNOG00000006519	3.73375646004893	0.981697455947028	1.92472065880906	0.000354857905310899	0.00497751853525547	TRUE	Tmem107	transmembrane protein 107 [Source:RGD Symbol;Acc:1595972]
ENSRNOG00000029784	2.53810904382518	6.40075872754038	-1.33459491974703	0.000355895511059943	0.00498776187304992	TRUE	Pak1	p21 (RAC1) activated kinase 1 [Source:RGD Symbol;Acc:3250]
ENSRNOG00000042419	99.6181187105653	285.779053865219	-1.52043022354417	0.000356617682946791	0.00499357064412724	TRUE	Acyp2	acylphosphatase 2 [Source:RGD Symbol;Acc:1595836]
ENSRNOG00000007584	36.1254584467761	14.3519444753788	1.33171320146185	0.000357700735703049	0.00500441831010758	TRUE	Ehd4	EH-domain containing 4 [Source:RGD Symbol;Acc:628883]
ENSRNOG00000025730	11.3609242748233	30.5475178425222	-1.42699460525932	0.000358995406751332	0.00501820538860239	TRUE	Armcx3	armadillo repeat containing, X-linked 3 [Source:RGD Symbol;Acc:1549739]
ENSRNOG00000052357	7.94401853284201	2.67287610996215	1.57101300213638	0.000360128426769839	0.00502971104823384	TRUE	Fosl2	FOS like 2, AP-1 transcription factor subunit [Source:RGD Symbol;Acc:2628]
ENSRNOG00000014745	6.27528634020182	18.9398848084676	-1.59372264084978	0.00036109830038013	0.00503459133751644	TRUE	AABR07026654.1	-
ENSRNOG00000049124	0.428046571659023	13.9887667223529	-5.03032708081289	0.000360866924772323	0.00503459133751644	TRUE	AABR07027466.1	myosin light chain kinase family member 4 [Source:NCBI gene;Acc:103689985]
ENSRNOG00000021139	47.8742184393078	148.745820453238	-1.6355400998715	0.000361760548393451	0.005035718038676	TRUE	Esrra	estrogen related receptor, alpha [Source:RGD Symbol;Acc:1583866]
ENSRNOG00000029416	0.828339373390848	2.82297827984364	-1.76920389948849	0.00036179969394887	0.005035718038676	TRUE	AC109942.1	-
ENSRNOG00000019390	245.228097749884	97.184873282539	1.33531309335026	0.000365998935941328	0.00508980011258939	TRUE	Klhl40	kelch-like family member 40 [Source:RGD Symbol;Acc:1305368]
ENSRNOG00000018552	12.6797184847174	33.7674226186456	-1.41316356713557	0.000366721018958855	0.00509480843876676	TRUE	Slc25a38	solute carrier family 25, member 38 [Source:RGD Symbol;Acc:1311914]
ENSRNOG00000022421	3.79061384028096	1.41053435855436	1.42536479413497	0.000366986940964837	0.00509480843876676	TRUE	Crtc1	CREB regulated transcription coactivator 1 [Source:RGD Symbol;Acc:1589158]
ENSRNOG00000052017	1.19020136432751	0.0525199579854714	4.49562562227733	0.000368148320803684	0.00510656333189999	TRUE	Dio3	iodothyronine deiodinase 3 [Source:RGD Symbol;Acc:68420]
ENSRNOG00000055316	0.403899407709323	3.65417417438331	-3.17834491347441	0.000369250516763115	0.00511747791336345	TRUE	RF00426	microRNA 1839 [Source:MGI Symbol;Acc:MGI:3837345]
ENSRNOG00000024331	0.056805343055464	0.565473931173441	-3.31723667289624	0.000371168340642194	0.00513966808897795	TRUE	Upk1a	uroplakin 1A [Source:RGD Symbol;Acc:1309849]
ENSRNOG00000010208	31.2007440810915	6.83498162067491	2.19026745879196	0.00037201069137849	0.00514694075906352	TRUE	Timp1	TIMP metallopeptidase inhibitor 1 [Source:RGD Symbol;Acc:621675]
ENSRNOG00000050430	0.967919372257597	0.187242043992498	2.36828179038509	0.000372672633015124	0.00515170712197824	TRUE	Vav1	vav guanine nucleotide exchange factor 1 [Source:RGD Symbol;Acc:3951]
ENSRNOG00000056112	0.42963121529305	0.0536012625591793	3.01961878296304	0.000377274985138381	0.00521088998622195	TRUE	AABR07012065.1	-
ENSRNOG00000042795	0.169947815429692	0.733937716901379	-2.11078227564342	0.000377752386377837	0.00521304717561727	TRUE	RGD1564571	similar to DC-SIGN [Source:RGD Symbol;Acc:1564571]
ENSRNOG00000012172	7.62426495705293	2.10284886484986	1.85772556793924	0.000378149550869881	0.00521409435944546	TRUE	Spi1	Spi-1 proto-oncogene [Source:RGD Symbol;Acc:1359607]
ENSRNOG00000060019	2.98038157344248	0.833130397619376	1.8374150898426	0.000379721430573189	0.00523132351169125	TRUE	LOC103692984	uncharacterized LOC103692984 [Source:RGD Symbol;Acc:9397727]
ENSRNOG00000018184	2672.95422818023	6750.38204603442	-1.33653272870454	0.000382158517358356	0.00526043306039759	TRUE	Tpm1	tropomyosin 1 [Source:RGD Symbol;Acc:3898]
ENSRNOG00000015139	0.0205227808329669	0.381492863367029	-4.21795226126476	0.000383813050685516	0.0052787305081146	TRUE	F12	coagulation factor XII [Source:RGD Symbol;Acc:1359175]
ENSRNOG00000010495	11.7880883633773	4.56107254332951	1.36978411584737	0.000388931253900812	0.00534459383535671	TRUE	Ttc17	tetratricopeptide repeat domain 17 [Source:RGD Symbol;Acc:1305410]
ENSRNOG00000000809	7.56582417294262	3.00074008679979	1.33413456642135	0.000391368747602257	0.00537353925959139	TRUE	Atat1	alpha tubulin acetyltransferase 1 [Source:RGD Symbol;Acc:1303066]
ENSRNOG00000021174	329.262307105576	915.879476550561	-1.47592258226566	0.000392633541366271	0.00538634804973222	TRUE	Macrod1	MACRO domain containing 1 [Source:RGD Symbol;Acc:628701]
ENSRNOG00000009331	2.74050179287683	0.595569001626891	2.20085025095547	0.000393506029647609	0.00539375790131	TRUE	Hck	HCK proto-oncogene, Src family tyrosine kinase [Source:RGD Symbol;Acc:2785]
ENSRNOG00000028753	15.2779389118156	5.49681511159382	1.47431321956718	0.000394004083567765	0.00539602723394199	TRUE	B9d2	B9 domain containing 2 [Source:RGD Symbol;Acc:1566122]
ENSRNOG00000019433	1.77694213745373	5.41008321169628	-1.60646622317892	0.000395397904833813	0.00541055025088361	TRUE	Rab3a	RAB3A, member RAS oncogene family [Source:RGD Symbol;Acc:3528]
ENSRNOG00000011094	0.668345585425447	0.218980831556013	1.6103038258992	0.000396857945564164	0.00542595416896446	TRUE	Efcab6	EF-hand calcium binding domain 6 [Source:RGD Symbol;Acc:1309065]
ENSRNOG00000016469	100.46299783922	24.0929534489352	2.0595407198382	0.000397946769570342	0.00543626104659686	TRUE	Fxyd2	FXYD domain-containing ion transport regulator 2 [Source:RGD Symbol;Acc:2173]
ENSRNOG00000059903	0.285606142830295	1.25204073822688	-2.13271004152526	0.000399144375576555	0.0054480353837106	TRUE	Thbs3	thrombospondin 3 [Source:RGD Symbol;Acc:1596780]
ENSRNOG00000015566	0.563052422530268	0.065986462513936	3.09686395933869	0.000401171871902622	0.00547110782277954	TRUE	Atp6v1e2	ATPase H+ transporting V1 subunit E2 [Source:RGD Symbol;Acc:1311680]
ENSRNOG00000009276	24.6715864121368	62.7060584139336	-1.34576610309136	0.000402447434602767	0.00547929481222173	TRUE	Schip1	schwannomin interacting protein 1 [Source:RGD Symbol;Acc:1309962]
ENSRNOG00000036942	2.57009782080804	0.681145945091743	1.91300162172223	0.000402281883687631	0.00547929481222173	TRUE	Tnfrsf9	TNF receptor superfamily member 9 [Source:RGD Symbol;Acc:1598208]
ENSRNOG00000015538	2.11948373498209	6.42502256934801	-1.60004585947416	0.000404194511467621	0.00549846833747529	TRUE	Abcd2	ATP binding cassette subfamily D member 2 [Source:RGD Symbol;Acc:69244]
ENSRNOG00000007636	0.290853775588327	1.10770530918252	-1.92961679157562	0.000405780644406814	0.00551542217594488	TRUE	Cadps2	calcium dependent secretion activator 2 [Source:RGD Symbol;Acc:1559440]
ENSRNOG00000040350	65553.1938920501	22916.9488403463	1.51625069822033	0.000413331150606259	0.00561334832066023	TRUE	Mir675	microRNA 675 [Source:RGD Symbol;Acc:2314883]
ENSRNOG00000010992	49.5231208418047	129.497239149892	-1.38678190275384	0.000414911150936229	0.00563009453891643	TRUE	Hspb3	heat shock protein family B (small) member 3 [Source:RGD Symbol;Acc:68345]
ENSRNOG00000002057	2.20591525702632	0.453777732777658	2.27792832999162	0.000418583571196641	0.00567518193563098	TRUE	Slc10a6	solute carrier family 10 member 6 [Source:RGD Symbol;Acc:727800]
ENSRNOG00000048449	0.707192625421408	0.0847899622183152	3.06228052198223	0.000419221171911766	0.00567908213602342	TRUE	Itgb3	integrin subunit beta 3 [Source:RGD Symbol;Acc:628868]
ENSRNOG00000006824	1.18937553804328	3.55075633540234	-1.57818585083414	0.000419606437395543	0.00567956036071081	TRUE	Hdac11	histone deacetylase 11 [Source:RGD Symbol;Acc:1311706]
ENSRNOG00000010277	78.5715879825238	198.864402747749	-1.33971013186506	0.0004210150342861	0.0056938774928576	TRUE	Idh3a	isocitrate dehydrogenase 3 (NAD+) alpha [Source:RGD Symbol;Acc:70889]
ENSRNOG00000046918	31.7405863796336	79.3167248845393	-1.32133695167034	0.000422236923457075	0.00570564781913811	TRUE	Apoo	apolipoprotein O [Source:RGD Symbol;Acc:1565289]
ENSRNOG00000003784	12.1909632005997	32.7180266496011	-1.42433930954652	0.000422660466969187	0.00570661956609229	TRUE	Rilp	Rab interacting lysosomal protein [Source:RGD Symbol;Acc:1307691]
ENSRNOG00000020407	0.0303809670570268	0.207236390789201	-2.77172900341969	0.000423296137642076	0.00571045138636181	TRUE	Atcay	ATCAY, caytaxin [Source:RGD Symbol;Acc:1309312]
ENSRNOG00000013300	559.826800930893	214.560895145993	1.38356422877632	0.000425888511623899	0.00574065170693045	TRUE	Atp5if1	ATP synthase inhibitory factor subunit 1 [Source:RGD Symbol;Acc:2181]
ENSRNOG00000008965	2.46669506913259	7.86151691401653	-1.67247511160975	0.000426710831952627	0.00574491959456599	TRUE	Socs2	suppressor of cytokine signaling 2 [Source:NCBI gene;Acc:84607]
ENSRNOG00000060248	13.9473101388604	4.83739853204112	1.52721642519022	0.00042691312040462	0.00574491959456599	TRUE	Chchd6	coiled-coil-helix-coiled-coil-helix domain containing 6 [Source:RGD Symbol;Acc:1304561]
ENSRNOG00000014078	410.45072612433	1090.96069217904	-1.41032140478078	0.000429028959073256	0.00576383359006612	TRUE	Ndufb8	NADH:ubiquinone oxidoreductase subunit B8 [Source:RGD Symbol;Acc:1309129]
ENSRNOG00000017693	0.989073791947822	0.238948989307804	2.04522077807876	0.000428860040166851	0.00576383359006612	TRUE	Slc2a5	solute carrier family 2 member 5 [Source:RGD Symbol;Acc:68328]
ENSRNOG00000014080	0.478915069627993	0.0609881521191961	2.9726176292028	0.000431746238276005	0.00579554152273059	TRUE	Kif23	kinesin family member 23 [Source:RGD Symbol;Acc:1308596]
ENSRNOG00000024757	2.58524432863492	6.65914721982049	-1.36531104082559	0.000437761510186196	0.00587143103207584	TRUE	AABR07069219.1	-
ENSRNOG00000005486	4.41813907119875	11.6103915614665	-1.39399551709086	0.000440327821728199	0.0059009745820206	TRUE	Phf20l1	PHD finger protein 20-like 1 [Source:RGD Symbol;Acc:1560141]
ENSRNOG00000034089	0.01544571658509	0.116049519077565	-2.90874422924245	0.000443579157886201	0.00593964204070557	TRUE	Ttc21a	tetratricopeptide repeat domain 21A [Source:RGD Symbol;Acc:1308806]
ENSRNOG00000019065	0.650129591623371	2.53609153502891	-1.96395707678468	0.000445566831346296	0.00596133891666862	TRUE	Zfp385b	zinc finger protein 385B [Source:RGD Symbol;Acc:1311181]
ENSRNOG00000018225	60.4482760407793	170.113152165181	-1.49272340098237	0.000447086091786597	0.00597673820725262	TRUE	Tp53inp2	tumor protein p53 inducible nuclear protein 2 [Source:RGD Symbol;Acc:735085]
ENSRNOG00000009482	0.224266775002779	0.788337273771504	-1.81469608702767	0.000448135833642552	0.00598584069480244	TRUE	Emx2	empty spiracles homeobox 2 [Source:RGD Symbol;Acc:1564797]
ENSRNOG00000000708	0.10242818708358	0.438111699778189	-2.09748179093883	0.000449602022156802	0.00600048619867002	TRUE	Sgsm1	small G protein signaling modulator 1 [Source:RGD Symbol;Acc:1308178]
ENSRNOG00000015529	0.813664200025685	0.104066942315499	2.95846339230552	0.000450455302757021	0.00600693435369244	TRUE	Cdca3	cell division cycle associated 3 [Source:RGD Symbol;Acc:1359093]
ENSRNOG00000021179	1.5864687106597	4.3950838084062	-1.47028177582312	0.000451299639824758	0.00601325275428243	TRUE	Naa40	N(alpha)-acetyltransferase 40, NatD catalytic subunit [Source:RGD Symbol;Acc:1565838]
ENSRNOG00000052634	9.40412454283207	27.9940885781087	-1.57385737329689	0.000454994743906252	0.00605751410898651	TRUE	Lsmem2	leucine-rich single-pass membrane protein 2 [Source:RGD Symbol;Acc:1589957]
ENSRNOG00000001255	2.93673988472189	8.67155493239748	-1.56213338899042	0.000455863383938112	0.00606107357391738	TRUE	Mlxip	MLX interacting protein [Source:RGD Symbol;Acc:1560774]
ENSRNOG00000024923	7.96710081337701	1.78719278398465	2.15521378811299	0.000456009047615573	0.00606107357391738	TRUE	Nnat	neuronatin [Source:RGD Symbol;Acc:620155]
ENSRNOG00000003510	9.90090849404791	3.2975179181222	1.58572749402604	0.000456406006752015	0.00606138550211003	TRUE	Fmo2	flavin containing monooxygenase 2 [Source:RGD Symbol;Acc:628600]
ENSRNOG00000001770	2.31581150244172	6.74294059763749	-1.54191726034463	0.000457388096413589	0.00606682939369624	TRUE	Ehhadh	enoyl-CoA hydratase and 3-hydroxyacyl CoA dehydrogenase [Source:RGD Symbol;Acc:621441]
ENSRNOG00000003307	28.4152747398446	72.2874841152072	-1.34710308244438	0.000457563570021825	0.00606682939369624	TRUE	Gcdh	glutaryl-CoA dehydrogenase [Source:RGD Symbol;Acc:1308829]
ENSRNOG00000003959	2.14132608148719	0.467640781246925	2.19033037229186	0.000462488782671167	0.0061271269012003	TRUE	Rgs18	regulator of G-protein signaling 18 [Source:RGD Symbol;Acc:1306522]
ENSRNOG00000017172	9.03546330801557	22.1502900504116	-1.29368241923818	0.00046452922885985	0.00614412783632152	TRUE	Mvb12b	multivesicular body subunit 12B [Source:RGD Symbol;Acc:1309709]
ENSRNOG00000040242	2.07434757539603	5.99433175673313	-1.53121732079277	0.000464267458386241	0.00614412783632152	TRUE	Epm2a	EPM2A, laforin glucan phosphatase [Source:RGD Symbol;Acc:71047]
ENSRNOG00000004075	0.0121597945563205	0.134917539184565	-3.47208763284023	0.000466338661281535	0.00616303756835344	TRUE	Ccdc42	coiled-coil domain containing 42 [Source:RGD Symbol;Acc:1565925]
ENSRNOG00000010107	3.48521892077525	10.1269717612592	-1.53895630973103	0.000470203600497302	0.00620905958703883	TRUE	AABR07025295.1	-
ENSRNOG00000014710	0.793783079817009	2.23748904909357	-1.49536828663396	0.000472591688891494	0.00623552074717077	TRUE	Prom2	prominin 2 [Source:RGD Symbol;Acc:621435]
ENSRNOG00000027480	3.22069340432172	8.46149405615768	-1.39380457693139	0.000473944838874842	0.00624829471169765	TRUE	Tmem116	transmembrane protein 116 [Source:RGD Symbol;Acc:1596066]
ENSRNOG00000003749	1.10808038390642	3.46581235148062	-1.64529923646925	0.000475106260523841	0.00625852232308556	TRUE	Xk	X-linked Kx blood group [Source:RGD Symbol;Acc:1359650]
ENSRNOG00000017646	4.57993078384679	20.7286041751979	-2.17841159688558	0.000476281046621951	0.00626890925030628	TRUE	RGD1309651	similar to 1190005I06Rik protein [Source:RGD Symbol;Acc:1309651]
ENSRNOG00000023919	174.168416764924	432.892481401853	-1.31352862927771	0.000477380044418722	0.00627828261010651	TRUE	Nipsnap2	nipsnap homolog 2 [Source:RGD Symbol;Acc:1566421]
ENSRNOG00000004908	6.45939867588465	16.2861148963916	-1.33421118552266	0.000484249673541169	0.00635926380963045	TRUE	Smc6	structural maintenance of chromosomes 6 [Source:RGD Symbol;Acc:1311214]
ENSRNOG00000017619	22.6660532168197	57.7844421952352	-1.35017019873724	0.000484321280960209	0.00635926380963045	TRUE	Aldh1a1	aldehyde dehydrogenase 1 family, member A1 [Source:RGD Symbol;Acc:2087]
ENSRNOG00000027787	0.205460325158552	0.015378764648245	3.75794228203431	0.000487653634367508	0.00639784222485876	TRUE	Cdc6	cell division cycle 6 [Source:RGD Symbol;Acc:1309157]
ENSRNOG00000057347	395.721184092446	140.4539410221	1.49437047191577	0.000488483031441049	0.00640354694447237	TRUE	Cebpb	CCAAT/enhancer binding protein beta [Source:RGD Symbol;Acc:2327]
ENSRNOG00000012207	9.71749445984923	24.0754893601921	-1.30891174194027	0.000491577120908905	0.0064285294885017	TRUE	Dst	dystonin [Source:RGD Symbol;Acc:1306566]
ENSRNOG00000013679	42.7944237865606	107.803472505601	-1.33292284426852	0.000491220474851953	0.0064285294885017	TRUE	Sema4d	semaphorin 4D [Source:RGD Symbol;Acc:1310554]
ENSRNOG00000019482	0.741013665516009	1.99968353897997	-1.43245138583576	0.000490873641716686	0.0064285294885017	TRUE	Gnao1	G protein subunit alpha o1 [Source:RGD Symbol;Acc:628732]
ENSRNOG00000018040	3.99232976426994	1.32571652289922	1.58970496130621	0.000492424409618026	0.00643442491440495	TRUE	Gins4	GINS complex subunit 4 [Source:RGD Symbol;Acc:1307397]
ENSRNOG00000015727	0.144754556888712	0.54708841167451	-1.91956624464589	0.00049470388821362	0.00645900997732811	TRUE	Loxl4	lysyl oxidase-like 4 [Source:RGD Symbol;Acc:1308588]
ENSRNOG00000019634	96.7823643719929	38.102831475442	1.34477045807982	0.000495344210775729	0.00646217137996729	TRUE	Eif4e2	eukaryotic translation initiation factor 4E family member 2 [Source:RGD Symbol;Acc:1307790]
ENSRNOG00000013737	6.46805235036098	2.36451228378631	1.45141758326893	0.00049636322142367	0.00647026403251786	TRUE	Bcar3	BCAR3, NSP family adaptor protein [Source:RGD Symbol;Acc:1311688]
ENSRNOG00000029042	1744.32316504168	4460.23679645762	-1.3544524348434	0.000498449671586028	0.00649224696642828	TRUE	Mt-nd6	NADH dehydrogenase subunit 6 [Source:NCBI gene;Acc:26203]
ENSRNOG00000016255	11.2945630142754	30.0357501504929	-1.41110805283742	0.000499934072367987	0.0065011458817789	TRUE	Podxl2	podocalyxin-like 2 [Source:RGD Symbol;Acc:1305815]
ENSRNOG00000026605	98.495930507066	23.4455252865265	2.07047333471207	0.000499819336983987	0.0065011458817789	TRUE	Ifi27l2b	interferon, alpha-inducible protein 27 like 2B [Source:RGD Symbol;Acc:1559721]
ENSRNOG00000016704	12.8723231835605	35.0680214537111	-1.44590297318602	0.000500958609435523	0.00650925322059976	TRUE	Pcyox1	prenylcysteine oxidase 1 [Source:RGD Symbol;Acc:628652]
ENSRNOG00000050183	0.44908270720988	0.033937663733585	3.71419754890986	0.000503268488875628	0.00653403544477005	TRUE	RT1-CE1	RT1 class I, locus1 [Source:RGD Symbol;Acc:1595869]
ENSRNOG00000059271	0.005671113850645	0.147564977277206	-4.70227709355429	0.000504945973635592	0.00655057410562112	TRUE	AABR07058985.2	-
ENSRNOG00000002339	0.875229608315819	2.2947473473857	-1.39086705497144	0.000505805875404231	0.00655648846001219	TRUE	Mark1	microtubule affinity regulating kinase 1 [Source:RGD Symbol;Acc:619882]
ENSRNOG00000012663	2.47381880135318	6.1831886691932	-1.32171254406511	0.00050950476551965	0.00659916427742889	TRUE	Mfsd6	major facilitator superfamily domain containing 6 [Source:RGD Symbol;Acc:1562317]
ENSRNOG00000049530	3.39438191098747	9.67638242025978	-1.5116552970091	0.000511595552076113	0.00662096029875856	TRUE	AABR07012054.1	-
ENSRNOG00000050395	1.54845800010138	0.029094901604318	5.72803005000026	0.000514286913510615	0.00665048790387552	TRUE	Ms4a6e	membrane-spanning 4-domains, subfamily A, member 6B-like [Source:RGD Symbol;Acc:1359381]
ENSRNOG00000014464	2.12149183847321	0.543235269401507	1.96355934514961	0.000520548653540474	0.006726101989099	TRUE	Tnfsf13b	TNF superfamily member 13b [Source:RGD Symbol;Acc:1561519]
ENSRNOG00000028872	1.48798729809138	4.00875241523188	-1.4299088214807	0.000522304631945666	0.00674342233241544	TRUE	Rai14	retinoic acid induced 14 [Source:RGD Symbol;Acc:1305942]
ENSRNOG00000028440	0.0346051573764312	0.339342923429716	-3.29511441861825	0.000524191734181769	0.00676240672021934	TRUE	AABR07054850.1	APC down-regulated 1 like [Source:NCBI gene;Acc:499949]
ENSRNOG00000001781	0.61897044122098	0.164004729724985	1.91557224710589	0.000527168517792522	0.00679540736716031	TRUE	Lmln	leishmanolysin like peptidase [Source:RGD Symbol;Acc:1311465]
ENSRNOG00000010137	6.31731313760649	15.909706751406	-1.33254154506783	0.000529690811914961	0.00681709134541467	TRUE	Xpo4	exportin 4 [Source:RGD Symbol;Acc:1312015]
ENSRNOG00000012965	0.815421238601853	0.205431404155752	1.98807354014196	0.000529335201876148	0.00681709134541467	TRUE	Themis2	thymocyte selection associated family member 2 [Source:RGD Symbol;Acc:1561016]
ENSRNOG00000000047	38.5422683422952	11.5525264520185	1.73806635440816	0.000530827442640296	0.00682630631268571	TRUE	Cd82	Cd82 molecule [Source:RGD Symbol;Acc:69070]
ENSRNOG00000007679	5.99801305617861	1.92588667802798	1.63866741849796	0.000531910242796322	0.00683481498839391	TRUE	Cyth4	cytohesin 4 [Source:RGD Symbol;Acc:1564842]
ENSRNOG00000021817	3.59314376471844	1.19866126792861	1.58289709911325	0.000533861660598893	0.00685446272931917	TRUE	Irak2	interleukin-1 receptor-associated kinase 2 [Source:RGD Symbol;Acc:1309584]
ENSRNOG00000015741	0.694677250407277	1.92267006587546	-1.46887288520601	0.000535064447803045	0.0068644750382574	TRUE	Slc2a13	solute carrier family 2 member 13 [Source:RGD Symbol;Acc:621814]
ENSRNOG00000004699	8.21918201240277	2.3483107838318	1.80692364935734	0.000541912182263677	0.00694683475983982	TRUE	Fibin	fin bud initiation factor homolog [Source:RGD Symbol;Acc:1563711]
ENSRNOG00000006893	3.54898801755104	10.3451940723262	-1.54358036255282	0.000542618631010181	0.00695040075979812	TRUE	Ppm1k	protein phosphatase, Mg2+/Mn2+ dependent, 1K [Source:RGD Symbol;Acc:1308501]
ENSRNOG00000001516	2.74544174825958	7.28977481550354	-1.40887698541121	0.000544609344426878	0.00697039830497146	TRUE	Rapgef4	Rap guanine nucleotide exchange factor 4 [Source:RGD Symbol;Acc:621886]
ENSRNOG00000014130	1.64033510133656	0.215120886544912	2.93659372547638	0.000548751720406854	0.00701788153702351	TRUE	Cks2	CDC28 protein kinase regulatory subunit 2 [Source:RGD Symbol;Acc:1562047]
ENSRNOG00000007801	35.2200865364342	85.5577585640521	-1.28050688455227	0.000550788673680347	0.00703838534264437	TRUE	R3hdm2	R3H domain containing 2 [Source:RGD Symbol;Acc:1310066]
ENSRNOG00000019826	27.3210438285539	10.1401752338218	1.42971605781918	0.000552923512981331	0.00705804515248882	TRUE	Sil1	SIL1 nucleotide exchange factor [Source:RGD Symbol;Acc:735103]
ENSRNOG00000021365	1.19948100486656	3.18148592186765	-1.40749887367468	0.000553196958159208	0.00705804515248882	TRUE	Ybey	ybeY metalloendoribonuclease [Source:RGD Symbol;Acc:1308722]
ENSRNOG00000003480	0.468993996895391	1.96560497726602	-2.06787164267667	0.000557225730594201	0.0071038620438439	TRUE	Aim2	absent in melanoma 2 [Source:RGD Symbol;Acc:1307283]
ENSRNOG00000006800	4.54347533981717	11.1595031690563	-1.29651666467746	0.000560818922926131	0.00714405832038318	TRUE	Tmem246	transmembrane protein 246 [Source:RGD Symbol;Acc:1307218]
ENSRNOG00000001224	2.93384303366389	0.884886556627667	1.7287401835511	0.000564137406937424	0.00717146003966562	TRUE	Itgb2	integrin subunit beta 2 [Source:RGD Symbol;Acc:1305581]
ENSRNOG00000025053	17.9668471912844	6.32307788293449	1.50660294659233	0.0005636795825196	0.00717146003966562	TRUE	Lrp1	LDL receptor related protein 1 [Source:RGD Symbol;Acc:1307535]
ENSRNOG00000046202	31.9251059445849	13.4706987330203	1.24472413623802	0.0005642956726017	0.00717146003966562	TRUE	Metrnl	meteorin-like, glial cell differentiation regulator [Source:RGD Symbol;Acc:1359271]
ENSRNOG00000022533	0.956299063729321	0.24460712102948	1.96500483667379	0.000564944296558862	0.00717408528079325	TRUE	Micall2	MICAL-like 2 [Source:RGD Symbol;Acc:1307875]
ENSRNOG00000006090	2.42977380532503	0.631468091159701	1.94830596122145	0.000570872677611591	0.00724370030098398	TRUE	Ucn	urocortin [Source:RGD Symbol;Acc:3929]
ENSRNOG00000029707	342.629932325377	911.00319598955	-1.41080597764663	0.000572398103985999	0.00725738189811623	TRUE	Mt-nd4	NADH dehydrogenase subunit 4 [Source:NCBI gene;Acc:26201]
ENSRNOG00000008190	28.3654440161565	10.2694556431627	1.46571504716292	0.000573207598834125	0.00725911326461623	TRUE	Pnpla7	patatin-like phospholipase domain containing 7 [Source:RGD Symbol;Acc:708466]
ENSRNOG00000019525	32.4009004318914	84.0728231313429	-1.37561472436076	0.000573429244268778	0.00725911326461623	TRUE	Hspa9	heat shock protein family A member 9 [Source:RGD Symbol;Acc:1311806]
ENSRNOG00000009912	1.26816838754769	0.354407465978304	1.83779903638555	0.000575504728569309	0.0072797086827368	TRUE	Fgr	FGR proto-oncogene, Src family tyrosine kinase [Source:RGD Symbol;Acc:621319]
ENSRNOG00000004666	1.07188465095362	0.243872381124044	2.13153200727342	0.000577244444773978	0.00729602811077639	TRUE	Prr5l	proline rich 5 like [Source:RGD Symbol;Acc:1309969]
ENSRNOG00000016327	36.5032438738131	94.089915002909	-1.36605947986705	0.000578658835503814	0.00730821341742521	TRUE	Mcee	methylmalonyl CoA epimerase [Source:RGD Symbol;Acc:1309966]
ENSRNOG00000004517	9.38625491923833	2.15018363105804	2.12555242991377	0.000581417878167695	0.00733213283997456	TRUE	Igf1	insulin-like growth factor 1 [Source:RGD Symbol;Acc:2868]
ENSRNOG00000009594	5.58778355251504	1.5672072185681	1.83301971404375	0.000581456341428754	0.00733213283997456	TRUE	Snai1	snail family transcriptional repressor 1 [Source:RGD Symbol;Acc:620758]
ENSRNOG00000046254	3.3921260776322	0.906051607867051	1.90362449601123	0.000588310300563684	0.00741280113963356	TRUE	Adgre1	adhesion G protein-coupled receptor E1 [Source:RGD Symbol;Acc:1359214]
ENSRNOG00000009822	1.55839715337749	0.361077641793092	2.10798153814168	0.000591933351878461	0.00745095101693194	TRUE	Tlr2	toll-like receptor 2 [Source:RGD Symbol;Acc:735138]
ENSRNOG00000053026	0.226716054467251	0.0121752675111102	4.23547891844924	0.000592256258046842	0.00745095101693194	TRUE	Shcbp1	SHC binding and spindle associated 1 [Source:RGD Symbol;Acc:1590844]
ENSRNOG00000037199	0.449958112097228	2.10160065811453	-2.22433308398576	0.000593763677437678	0.0074641291410814	TRUE	Spink8	serine peptidase inhibitor, Kazal type 8 [Source:RGD Symbol;Acc:1307150]
ENSRNOG00000024650	0.382349655081442	0.0449903845416636	3.07623609000057	0.000595985508578792	0.00748626069560775	TRUE	Ckap2	cytoskeleton associated protein 2 [Source:RGD Symbol;Acc:1311631]
ENSRNOG00000003782	44.3834761052617	18.235380531757	1.28320528227567	0.000598982163737532	0.00751337960094204	TRUE	Acot9	acyl-CoA thioesterase 9 [Source:RGD Symbol;Acc:1359188]
ENSRNOG00000018943	1263.54608643052	3169.30783409467	-1.32668929747447	0.000599070380406618	0.00751337960094204	TRUE	Tnnc1	troponin C1, slow skeletal and cardiac type [Source:RGD Symbol;Acc:1309921]
ENSRNOG00000021540	0.586856362607322	0.0310462653724794	4.24320862395495	0.000601975574581711	0.00753816481472731	TRUE	RGD1563441	similar to RIKEN cDNA A030009H04 [Source:RGD Symbol;Acc:1563441]
ENSRNOG00000060350	5.84472088498686	14.666671062978	-1.32740148465513	0.000601722541417152	0.00753816481472731	TRUE	Iqsec1	IQ motif and Sec7 domain 1 [Source:RGD Symbol;Acc:1596313]
ENSRNOG00000013974	12.8499631800314	34.2156144419905	-1.41293542977581	0.000607018966188381	0.00759545936952292	TRUE	Fahd2a	fumarylacetoacetate hydrolase domain containing 2A [Source:RGD Symbol;Acc:1563674]
ENSRNOG00000013140	0.559014192107281	1.3522642961036	-1.27451153167801	0.000608132614251554	0.00760353173858895	TRUE	Pdzd2	PDZ domain containing 2 [Source:RGD Symbol;Acc:619958]
ENSRNOG00000029028	397.537575288163	156.814026340226	1.34203238309853	0.000608867523258862	0.00760685991914401	TRUE	Mknk2	MAP kinase-interacting serine/threonine kinase 2 [Source:RGD Symbol;Acc:1305728]
ENSRNOG00000023403	2.21770988477492	5.76195172666228	-1.37769402970723	0.000613217148994247	0.00765530854694433	TRUE	Gtpbp3	GTP binding protein 3 [Source:RGD Symbol;Acc:1305367]
ENSRNOG00000001455	8.54539488992612	22.0047663149766	-1.36461250581605	0.000614147690786858	0.00766103218584159	TRUE	Kif13a	kinesin family member 13A [Source:RGD Symbol;Acc:1307825]
ENSRNOG00000017963	2.01997475996393	5.21990080214729	-1.36976595564892	0.000614795875023222	0.00766322753897993	TRUE	AABR07001099.1	-
ENSRNOG00000007304	5.96604464361523	15.1302305513755	-1.34262529578707	0.000617311458476241	0.00768867817314728	TRUE	Herc3	HECT and RLD domain containing E3 ubiquitin protein ligase 3 [Source:RGD Symbol;Acc:1307803]
ENSRNOG00000007896	6.54590943200551	16.5378610610347	-1.33715025464575	0.000618891483096437	0.00770244622635896	TRUE	Klhl38	kelch-like family member 38 [Source:RGD Symbol;Acc:1564169]
ENSRNOG00000012852	238.582026996819	581.202885064636	-1.28455766561769	0.000620298516504259	0.00771336673033813	TRUE	Bin1	bridging integrator 1 [Source:RGD Symbol;Acc:621786]
ENSRNOG00000040287	4.38284091736622	1.33904069743855	1.70974032715997	0.000620719511357545	0.00771336673033813	TRUE	Cyp1b1	cytochrome P450, family 1, subfamily b, polypeptide 1 [Source:RGD Symbol;Acc:2460]
ENSRNOG00000019504	0.581501948449332	1.97785569875157	-1.76614548156173	0.000621887858905337	0.00772197250357668	TRUE	AABR07026536.1	-
ENSRNOG00000010813	10.6173415398511	4.07792239888314	1.38010807148481	0.000622695821120131	0.00772609363987661	TRUE	Tspan14	tetraspanin 14 [Source:RGD Symbol;Acc:1305714]
ENSRNOG00000016829	23.6440632735433	56.8336181759751	-1.26531279141849	0.000626534197289527	0.00776777959343906	TRUE	Isoc2b	isochorismatase domain containing 2b [Source:RGD Symbol;Acc:1309062]
ENSRNOG00000013034	134.294837554483	50.767612468265	1.40337778284717	0.000627692748632235	0.00777620276149048	TRUE	Dupd1	dual specificity phosphatase and pro isomerase domain containing 1 [Source:RGD Symbol;Acc:1310229]
ENSRNOG00000018207	40.9517432392687	15.4091139117609	1.40993755458373	0.000631124490367206	0.00781275313056399	TRUE	Dynlt1	dynein light chain Tctex-type 1 [Source:RGD Symbol;Acc:620261]
ENSRNOG00000019311	22.3188994677578	8.90083898145618	1.32614374568172	0.000632452844007127	0.00782322957728023	TRUE	Nfkb2	nuclear factor kappa B subunit 2 [Source:RGD Symbol;Acc:1307189]
ENSRNOG00000013589	3.9054450238506	13.0304020954866	-1.73835914186076	0.000634152980209232	0.00783232017946395	TRUE	Cxcl12	C-X-C motif chemokine ligand 12 [Source:RGD Symbol;Acc:3651]
ENSRNOG00000030486	0.713623049236005	0.160026278886948	2.15464499023708	0.000633904909296759	0.00783232017946395	TRUE	Prdm6	PR/SET domain 6 [Source:RGD Symbol;Acc:1559594]
ENSRNOG00000011923	0.0519852102975792	0.40972663836953	-2.98061572380711	0.000634898899345093	0.00783556976233575	TRUE	Mgarp	mitochondria-localized glutamic acid-rich protein [Source:RGD Symbol;Acc:1586369]
ENSRNOG00000021347	0.253207445956706	0.816273476847228	-1.68877125900267	0.000638121464747105	0.00786935657399755	TRUE	Mthfd2l	methylenetetrahydrofolate dehydrogenase (NADP+ dependent) 2-like [Source:RGD Symbol;Acc:1310879]
ENSRNOG00000012262	1.57019380266833	0.43734966525008	1.84175814321076	0.000646587729671531	0.00796166332688868	TRUE	Depdc7	DEP domain containing 7 [Source:RGD Symbol;Acc:1309720]
ENSRNOG00000061213	60.2108504938882	155.756701024581	-1.37121246691317	0.000646288850851938	0.00796166332688868	TRUE	Mrps36	mitochondrial ribosomal protein S36 [Source:RGD Symbol;Acc:1309315]
ENSRNOG00000021380	7.24492688509334	22.4890233717219	-1.63421772716766	0.000651144763516277	0.00801169701827571	TRUE	Fads6	fatty acid desaturase 6 [Source:RGD Symbol;Acc:1311950]
ENSRNOG00000016826	7.56200160167929	1.7916360860627	2.07734741268314	0.000652848726864139	0.00802657726384705	TRUE	Pla2g2d	phospholipase A2, group IID [Source:RGD Symbol;Acc:1309862]
ENSRNOG00000055222	0.528243507210079	1.81391612145402	-1.77947364904913	0.00065517555205782	0.00804908708126144	TRUE	AC094212.1	-
ENSRNOG00000004681	35.0289167911421	14.2181978328403	1.30071645805969	0.000664006766453265	0.00814525004744522	TRUE	Eny2	ENY2, transcription and export complex 2 subunit [Source:RGD Symbol;Acc:1596439]
ENSRNOG00000014350	144.448800826987	43.9040241130832	1.71811278942117	0.000663988830639061	0.00814525004744522	TRUE	Cyr61	cellular communication network factor 1 [Source:RGD Symbol;Acc:620763]
ENSRNOG00000002820	0.596494211858238	0.0892857262419345	2.73074223215776	0.0006646210637941	0.00814662782803206	TRUE	LOC24906	RoBo-1 [Source:RGD Symbol;Acc:3683]
ENSRNOG00000009409	0.43403651736148	0.0492895132433481	3.13013134307181	0.000667590510306544	0.00817685010699238	TRUE	Fbxo2	F-box protein 2 [Source:RGD Symbol;Acc:621751]
ENSRNOG00000013902	1.10444263878411	0.210724799610468	2.38225419654375	0.00067365880266324	0.00824135427530126	TRUE	P2ry12	purinergic receptor P2Y12 [Source:RGD Symbol;Acc:621681]
ENSRNOG00000015300	29.4854296280843	75.2485572577762	-1.35168690622555	0.00067387251976861	0.00824135427530126	TRUE	Spsb3	splA/ryanodine receptor domain and SOCS box containing 3 [Source:RGD Symbol;Acc:1310936]
ENSRNOG00000012390	1.29154643287167	0.205033296887774	2.65066392538408	0.00067951405543907	0.0083040915705728	TRUE	Npw	neuropeptide W [Source:RGD Symbol;Acc:727858]
ENSRNOG00000016201	33.7211831940483	84.9147967480829	-1.33238481688645	0.000682902826473069	0.0083329548652868	TRUE	Mrps9	mitochondrial ribosomal protein S9 [Source:RGD Symbol;Acc:1306558]
ENSRNOG00000017983	76.0909198038659	201.771260022371	-1.40693070625312	0.000682530650281648	0.0083329548652868	TRUE	Ubac1	UBA domain containing 1 [Source:RGD Symbol;Acc:1359542]
ENSRNOG00000002459	18.2988239356859	56.0665837367327	-1.61539885675728	0.000687069849241424	0.00837121365115546	TRUE	Fbxo40	F-box protein 40 [Source:RGD Symbol;Acc:1309781]
ENSRNOG00000019208	27.9179311022942	10.5826711117572	1.39935558751884	0.000686920648883684	0.00837121365115546	TRUE	P2rx5	purinergic receptor P2X 5 [Source:RGD Symbol;Acc:620256]
ENSRNOG00000006968	12.5056792660727	29.7338122072708	-1.24959133023715	0.00069513378525171	0.00846311042824456	TRUE	Mrpl19	mitochondrial ribosomal protein L19 [Source:RGD Symbol;Acc:1587381]
ENSRNOG00000056722	1.75968866178101	5.58812880862494	-1.66757058013166	0.00069655731925643	0.00847408450840525	TRUE	AABR07016578.3	-
ENSRNOG00000025504	7.61117175770241	18.7558181970059	-1.30120621828797	0.000697871829803533	0.00848371679841313	TRUE	Ankrd46	ankyrin repeat domain 46 [Source:RGD Symbol;Acc:1309382]
ENSRNOG00000052298	0.412225775653016	2.23169104393405	-2.43757561562879	0.000698456032211101	0.00848446328349847	TRUE	AABR07014974.1	-
ENSRNOG00000047817	0.0568965966186053	0.319563130920265	-2.4907304686263	0.000699359581384028	0.00848908500095841	TRUE	Enox1	ecto-NOX disulfide-thiol exchanger 1 [Source:RGD Symbol;Acc:1306118]
ENSRNOG00000000528	2.47319936560205	0.608360022123129	2.02253430239251	0.000700770852726282	0.00849985812323979	TRUE	Fgd2	FYVE, RhoGEF and PH domain containing 2 [Source:RGD Symbol;Acc:1309840]
ENSRNOG00000005067	1.07771199601806	0.295193213430622	1.86673034459974	0.00070254335875168	0.00851499340491488	TRUE	Zfp36l2	zinc finger protein 36, C3H type-like 2 [Source:RGD Symbol;Acc:1308913]
ENSRNOG00000019791	1.04555548963774	2.89594246378347	-1.46990588131958	0.000711349291561325	0.00861528929309608	TRUE	Sipa1l2	signal-induced proliferation-associated 1 like 2 [Source:RGD Symbol;Acc:1306269]
ENSRNOG00000011775	0.361213126871472	1.2054029094719	-1.73900174826107	0.000713074490952525	0.00862974341064022	TRUE	Mfap3l	microfibril associated protein 3 like [Source:RGD Symbol;Acc:1311274]
ENSRNOG00000006646	13.1089773580802	4.91198487394683	1.41604179052275	0.000714880847063542	0.0086387202285884	TRUE	Vopp1	VOPP1, WBP1/VOPP1 family member [Source:RGD Symbol;Acc:1306494]
ENSRNOG00000061326	0.0507747832507637	0.917024502962459	-4.17769931709348	0.000714508042132165	0.0086387202285884	TRUE	AABR07054487.1	-
ENSRNOG00000020906	4.26104419702405	10.9434409936909	-1.36087754541763	0.00071711144054351	0.00865591194450624	TRUE	Pola2	DNA polymerase alpha 2, accessory subunit [Source:RGD Symbol;Acc:621817]
ENSRNOG00000052706	1.25723590144814	5.58014464230813	-2.15117167629082	0.000717370236327617	0.00865591194450624	TRUE	AABR07072841.1	-
ENSRNOG00000010257	19.0727760295921	51.0999345490348	-1.42183323615969	0.000720462591899041	0.00868676627335032	TRUE	Cuedc1	CUE domain containing 1 [Source:RGD Symbol;Acc:1304861]
ENSRNOG00000050585	52.9769281555637	20.6662375288885	1.35800848401602	0.000723821581705325	0.0087207872676286	TRUE	Pgam1	phosphoglycerate mutase 1 [Source:RGD Symbol;Acc:3312]
ENSRNOG00000019277	242.664602124625	582.441679099928	-1.26315241731545	0.000735342623522393	0.00885302332132413	TRUE	Vdac3	voltage-dependent anion channel 3 [Source:RGD Symbol;Acc:621577]
ENSRNOG00000014525	52.0860357583155	125.900957467142	-1.27333025480447	0.000736673181387489	0.00886246779891591	TRUE	Hspd1	heat shock protein family D member 1 [Source:RGD Symbol;Acc:621314]
ENSRNOG00000054296	0.31715541780121	1.46791896235503	-2.2114348521511	0.000742628584351138	0.00892749577439601	TRUE	Hist1h2bo	histone cluster 1 H2B family member o [Source:RGD Symbol;Acc:1311828]
ENSRNOG00000015308	0.295874095568487	0.015949972075534	4.20523349968393	0.000745415995088949	0.00895437171302631	TRUE	Pbk	PDZ binding kinase [Source:RGD Symbol;Acc:1309565]
ENSRNOG00000049708	0.0765113632512746	0.00516922963871675	3.88185372525667	0.000749829804539051	0.00900073069368658	TRUE	NEWGENE_1306714	WD repeat domain 62 [Source:RGD Symbol;Acc:1306714]
ENSRNOG00000050404	28.4354337322261	11.1002359455508	1.35703577837923	0.000752717550699313	0.00902871628255665	TRUE	Pmepa1	prostate transmembrane protein, androgen induced 1 [Source:RGD Symbol;Acc:1308255]
ENSRNOG00000002194	22.5122623764561	57.4438777330336	-1.35147208455055	0.000763719060441967	0.00914715618591342	TRUE	Coq2	coenzyme Q2, polyprenyltransferase [Source:RGD Symbol;Acc:1306722]
ENSRNOG00000055111	0.633701114746096	0.0887997968035008	2.82397178163195	0.000763550483204053	0.00914715618591342	TRUE	AABR07000658.1	cyclin B2-like [Source:NCBI gene;Acc:100364016]
ENSRNOG00000015818	0.367011288402537	1.82985294989611	-2.31705634902735	0.000769116280235002	0.00920081228869206	TRUE	LOC103690067	EKC/KEOPS complex subunit Tprkb [Source:RGD Symbol;Acc:9395731]
ENSRNOG00000024365	0.310844379821857	0.0425075480882094	2.86737953526173	0.000769332816301382	0.00920081228869206	TRUE	Ect2	epithelial cell transforming 2 [Source:RGD Symbol;Acc:1308524]
ENSRNOG00000011791	0.629958807318594	0.113032232138025	2.47719598783338	0.000770485841280264	0.00920104099936528	TRUE	Zfand4	zinc finger AN1-type containing 4 [Source:RGD Symbol;Acc:628707]
ENSRNOG00000015423	0.608943311704915	0.0839023624879685	2.85911077183045	0.000770305954503214	0.00920104099936528	TRUE	Ccna2	cyclin A2 [Source:RGD Symbol;Acc:621059]
ENSRNOG00000020843	672.568366925272	230.708155132323	1.54358921355803	0.000772866014268323	0.00922267834232399	TRUE	LOC100360087	ferritin light chain 1 [Source:RGD Symbol;Acc:61813]
ENSRNOG00000001347	0.711710394565971	2.11229497857512	-1.56987473346069	0.000773689259701141	0.00922571858610567	TRUE	Adam1a	ADAM metallopeptidase domain 1A [Source:RGD Symbol;Acc:621467]
ENSRNOG00000014426	8.91222765977716	2.23522354451512	1.99504753083354	0.000777381491530766	0.00926293996039118	TRUE	Lox	lysyl oxidase [Source:RGD Symbol;Acc:3015]
ENSRNOG00000021729	0.768573357315652	2.05934561023385	-1.42217238932556	0.000778302891229568	0.00926711490958522	TRUE	Iqub	IQ motif and ubiquitin domain containing [Source:RGD Symbol;Acc:4145674]
ENSRNOG00000008056	23.4769466944981	62.7707211420401	-1.41888715704687	0.000780739827154021	0.00928931572938607	TRUE	Ankrd9	ankyrin repeat domain 9 [Source:RGD Symbol;Acc:1307662]
ENSRNOG00000048275	2.6945347894768	0.568568733348752	2.24073247692074	0.000784730567224249	0.00932995778423614	TRUE	RGD1309350	similar to transthyretin (4L369) [Source:RGD Symbol;Acc:1309350]
ENSRNOG00000055716	0.269664398378625	0.0200036410734468	3.74132735874997	0.000786255506575479	0.00934124496062478	TRUE	Oscar	osteoclast associated, immunoglobulin-like receptor [Source:RGD Symbol;Acc:1559897]
ENSRNOG00000000979	5.85159048982433	1.91627754209092	1.60917310206602	0.000787723212981759	0.00935183615470443	TRUE	Bri3bp	Bri3 binding protein [Source:RGD Symbol;Acc:1561711]
ENSRNOG00000027230	8.99859059435098	21.0740731484387	-1.22772238598722	0.000790726786645243	0.00938063232490179	TRUE	Fhod3	formin homology 2 domain containing 3 [Source:RGD Symbol;Acc:2322319]
ENSRNOG00000005101	9.15149875935373	22.4104860283117	-1.29212890800488	0.00079324806268028	0.00940366896219011	TRUE	Mia2	MIA SH3 domain ER export factor 2 [Source:RGD Symbol;Acc:6488546]
ENSRNOG00000009471	1.92472718861731	0.454530813875278	2.08133167127465	0.000800964071179149	0.00948128804607324	TRUE	Epsti1	epithelial stromal interaction 1 [Source:RGD Symbol;Acc:1563207]
ENSRNOG00000023086	258.123758123001	91.3847009132757	1.49792693163177	0.000800495081429256	0.00948128804607324	TRUE	LOC100360828	cAMP-regulated phosphoprotein 19 [Source:RGD Symbol;Acc:71054]
ENSRNOG00000014722	1.01744082851264	2.48742188682745	-1.28992614525503	0.000802617898452308	0.00949394014138666	TRUE	Raph1	Ras association (RalGDS/AF-6) and pleckstrin homology domains 1 [Source:RGD Symbol;Acc:1308387]
ENSRNOG00000061005	0.784869019213784	2.30720616917683	-1.55610061104834	0.000804799654723012	0.00951281398142735	TRUE	AABR07016572.1	-
ENSRNOG00000003759	1.15338100051796	0.404547329951439	1.51013009146589	0.000809954373850602	0.00956677549724995	TRUE	Galc	galactosylceramidase [Source:RGD Symbol;Acc:1359384]
ENSRNOG00000016561	2.46463542482085	0.27799914208962	3.13961231004468	0.00081450605799529	0.00961354095651314	TRUE	Pclaf	PCNA clamp associated factor [Source:RGD Symbol;Acc:1303041]
ENSRNOG00000018816	547.12056696313	1328.04942714205	-1.27938106504434	0.000819048458788573	0.00966012895180215	TRUE	Cox5a	cytochrome c oxidase subunit 5A [Source:RGD Symbol;Acc:620607]
ENSRNOG00000031766	8806.59775363187	21492.0151806998	-1.28714249918831	0.00082043008639906	0.00966939714754564	TRUE	Mt-cyb	cytochrome b [Source:NCBI gene;Acc:26192]
ENSRNOG00000021096	16.9017579168308	41.9749636243721	-1.31239387059718	0.000821197606972601	0.00967141942203072	TRUE	Tmem143	transmembrane protein 143 [Source:RGD Symbol;Acc:1305013]
ENSRNOG00000014790	0.555143125314762	2.721627807851	-2.29414042182127	0.000822048290720425	0.00967441748375763	TRUE	Cryga	crystallin, gamma A [Source:RGD Symbol;Acc:1595217]
ENSRNOG00000013585	5.16044134706099	13.2095705085248	-1.35613653028831	0.000825083385778343	0.0097031001940556	TRUE	Nmnat3	nicotinamide nucleotide adenylyltransferase 3 [Source:RGD Symbol;Acc:1309140]
ENSRNOG00000031431	2.06638640800529	0.548081684367238	1.9133653881543	0.000827897147472926	0.00972914033768148	TRUE	Cdca8	cell division cycle associated 8 [Source:RGD Symbol;Acc:1566306]
ENSRNOG00000025406	0.329519645261782	0.0720253242244857	2.19214931094692	0.000832021141469714	0.00977052901947323	TRUE	Iqgap2	IQ motif containing GTPase activating protein 2 [Source:RGD Symbol;Acc:2321734]
ENSRNOG00000008450	0.441539923438756	0.0722938609507783	2.60996296033255	0.000845571126856631	0.00992246841486354	TRUE	LOC100359539	ribonucleotide reductase M2 polypeptide [Source:RGD Symbol;Acc:2323655]
ENSRNOG00000006494	2.00451927585275	0.628287735882718	1.67100324148103	0.000849118722081532	0.00994253083741788	TRUE	Tubg2	tubulin, gamma 2 [Source:RGD Symbol;Acc:1585798]
ENSRNOG00000007943	0.618911455906474	0.11941476961642	2.36962048625371	0.000848969602550208	0.00994253083741788	TRUE	Gsdma	gasdermin A [Source:RGD Symbol;Acc:1592062]
ENSRNOG00000033531	9.22073252441668	28.575537853409	-1.63183777370296	0.000848589186615848	0.00994253083741788	TRUE	Cacna2d1	calcium voltage-gated channel auxiliary subunit alpha2delta 1 [Source:RGD Symbol;Acc:2247]
ENSRNOG00000021474	3.96961197304556	0.964636430984111	2.04037400884584	0.000850425276620393	0.00995065019053523	TRUE	Siglec5	sialic acid binding Ig-like lectin 5 [Source:RGD Symbol;Acc:1305432]
ENSRNOG00000032398	5.44059242060614	13.2664984798735	-1.28602354024723	0.000852698389927109	0.00997005920037972	TRUE	RGD1562136	similar to D1Ertd622e protein [Source:RGD Symbol;Acc:1562136]
ENSRNOG00000001470	1.69904769511932	0.578960654565845	1.55143007213089	0.000856122627158578	0.00998895488987806	TRUE	Limk1	LIM domain kinase 1 [Source:RGD Symbol;Acc:62055]
ENSRNOG00000014720	1.68279589199104	4.46093437665999	-1.40667236301945	0.00085616096197057	0.00998895488987806	TRUE	Srbd1	S1 RNA binding domain 1 [Source:RGD Symbol;Acc:1562788]
ENSRNOG00000017940	8.87493059199705	22.0090811117802	-1.31030889733512	0.000855991470968917	0.00998895488987806	TRUE	Rere	arginine-glutamic acid dipeptide repeats [Source:RGD Symbol;Acc:629475]
ENSRNOG00000003243	4.60586564288222	1.79220342049056	1.36148197157277	0.000859606692168076	0.0100219518729854	TRUE	Wdr81	WD repeat domain 81 [Source:RGD Symbol;Acc:1311334]
ENSRNOG00000022428	0.277615613567648	0.0585406947963791	2.24149678614432	0.000860931798872916	0.0100301953796903	TRUE	Flrt1	fibronectin leucine rich transmembrane protein 1 [Source:RGD Symbol;Acc:1565152]
ENSRNOG00000029768	0.825033978065031	0.0872496301258349	3.24069551059253	0.000862970692743119	0.0100467369960747	TRUE	Ccl12	chemokine (C-C motif) ligand 12 [Source:RGD Symbol;Acc:1309255]
ENSRNOG00000047578	22.0009913777226	56.0823923994403	-1.35004440815577	0.000864586668093373	0.0100519925733562	TRUE	Ccdc28b	coiled coil domain containing 28B [Source:RGD Symbol;Acc:1583447]
ENSRNOG00000057558	283.246359049487	107.498389898916	1.39756144192437	0.000864660892994349	0.0100519925733562	TRUE	AC128792.2	-
ENSRNOG00000007859	11.0191156729454	26.9483172711536	-1.29021039042633	0.000867289036242172	0.010075328395973	TRUE	Cep83	centrosomal protein 83 [Source:RGD Symbol;Acc:1359593]
ENSRNOG00000001629	11.4171771419401	4.51229358628816	1.3390295089161	0.000869322175558789	0.0100917235959539	TRUE	Wrb	tryptophan rich basic protein [Source:RGD Symbol;Acc:735104]
ENSRNOG00000014597	0.783490753277006	1.9524862376462	-1.3176067635048	0.000873703303427788	0.0101208643192931	TRUE	Irs1	insulin receptor substrate 1 [Source:RGD Symbol;Acc:2922]
ENSRNOG00000016041	0.243976203832002	0.0460911205007317	2.40125492742794	0.000873154442339651	0.0101208643192931	TRUE	Zc3h12d	zinc finger CCCH type containing 12D [Source:RGD Symbol;Acc:1597152]
ENSRNOG00000046683	0.417206818578158	0.0644991644886104	2.68573934393188	0.000873146175786298	0.0101208643192931	TRUE	Lilrb3	leukocyte immunoglobulin like receptor B3 [Source:RGD Symbol;Acc:1566307]
ENSRNOG00000017801	182.388338105978	469.663776466145	-1.36461963835423	0.000878640590795229	0.0101707975378144	TRUE	Atf4	activating transcription factor 4 [Source:RGD Symbol;Acc:621863]
ENSRNOG00000056658	0.142429304326356	0.587056583106168	-2.04402847919172	0.000882339375529183	0.010206333375241	TRUE	Xylt1	xylosyltransferase 1 [Source:RGD Symbol;Acc:620093]
ENSRNOG00000015582	7.19835585824808	2.79039047991653	1.36681698758381	0.000888319242321237	0.0102608775684209	TRUE	Me2	malic enzyme 2 [Source:RGD Symbol;Acc:1310321]
ENSRNOG00000059322	1.6693791483764	0.400316589407498	2.05858417262755	0.000887867061311391	0.0102608775684209	TRUE	N4bp2l1	NEDD4 binding protein 2-like 1 [Source:RGD Symbol;Acc:1595713]
ENSRNOG00000014526	6.16073468337114	15.8002310888558	-1.35889009458801	0.000889551788604364	0.0102678065272121	TRUE	Cars2	cysteinyl-tRNA synthetase 2, mitochondrial [Source:RGD Symbol;Acc:1311612]
ENSRNOG00000009068	137.087659757454	57.9334898530393	1.24260209023499	0.000892885075080865	0.0102989565625354	TRUE	Phlda3	pleckstrin homology-like domain, family A, member 3 [Source:RGD Symbol;Acc:1310502]
ENSRNOG00000022593	2.55110135356767	7.02154744776519	-1.460817755947	0.000894004580782095	0.010304545697097	TRUE	Pdpr	pyruvate dehydrogenase phosphatase regulatory subunit [Source:RGD Symbol;Acc:1308307]
ENSRNOG00000017446	179.373274884792	452.466574904963	-1.33485496446834	0.000897462349154174	0.0103370592366381	TRUE	Ndufs8	NADH:ubiquinone oxidoreductase core subunit S8 [Source:RGD Symbol;Acc:1309436]
ENSRNOG00000007604	6.76074993256893	2.21413139990348	1.60978630718025	0.000899112697987167	0.0103487233869743	TRUE	Igsf8	immunoglobulin superfamily, member 8 [Source:RGD Symbol;Acc:1311500]
ENSRNOG00000004518	224.270260809419	92.2101327346398	1.28222960794868	0.000900171541748022	0.0103535676477878	TRUE	Cacnb1	calcium voltage-gated channel auxiliary subunit beta 1 [Source:RGD Symbol;Acc:68382]
ENSRNOG00000045992	0.750151994041618	0.179404571323317	2.06188941003307	0.000902117319832629	0.0103685991385012	TRUE	Tlr8	toll-like receptor 8 [Source:RGD Symbol;Acc:1590327]
ENSRNOG00000009487	0.959386997115038	0.186063413485608	2.35946667982357	0.00090619585314468	0.0104081050960262	TRUE	Gpr160	G protein-coupled receptor 160 [Source:RGD Symbol;Acc:1560200]
ENSRNOG00000000885	0.274852223572804	0.827153241224182	-1.59021222533336	0.000909094188407526	0.0104192723048487	TRUE	Auts2	autism susceptibility candidate 2-like [Source:NCBI gene;Acc:100362819]
ENSRNOG00000009934	109.025240631934	45.4463556150789	1.26239176666542	0.000908210896792536	0.0104192723048487	TRUE	Emc3	ER membrane protein complex subunit 3 [Source:RGD Symbol;Acc:1311566]
ENSRNOG00000033734	10.6828960757971	3.67508722717962	1.53880334917228	0.000908879463291997	0.0104192723048487	TRUE	Tnnt2	troponin T2, cardiac type [Source:RGD Symbol;Acc:3882]
ENSRNOG00000060212	1.46578114918731	4.91787836581087	-1.7470806536581	0.000910704521346467	0.0104303625101848	TRUE	AABR07045416.1	-
ENSRNOG00000021685	0.659090057708696	0.0739996258670161	3.15604696428405	0.000912233048927474	0.0104331431649359	TRUE	Cdk5r1	cyclin-dependent kinase 5 regulatory subunit 1 [Source:RGD Symbol;Acc:629472]
ENSRNOG00000030689	2.3426495630317	0.434699971354363	2.42665997600896	0.000911911140375492	0.0104331431649359	TRUE	Ms4a6bl	membrane spanning 4-domains A6E [Source:RGD Symbol;Acc:6486317]
ENSRNOG00000015928	1.68267340248056	4.13308159366441	-1.29662956064778	0.00091447002602044	0.0104512186465798	TRUE	Dhx35	DEAH-box helicase 35 [Source:RGD Symbol;Acc:1311165]
ENSRNOG00000024629	99.9881816344289	234.216956257885	-1.22801928278446	0.000915101466312767	0.0104512186465798	TRUE	Hadha	hydroxyacyl-CoA dehydrogenase trifunctional multienzyme complex subunit alpha [Source:RGD Symbol;Acc:620512]
ENSRNOG00000033110	1.80962530594048	0.487064992815111	1.89306595652173	0.00091633450249348	0.0104579413790202	TRUE	Svep1	sushi, von Willebrand factor type A, EGF and pentraxin domain containing 1 [Source:RGD Symbol;Acc:1588987]
ENSRNOG00000007906	0.162004031538396	0.016928383934701	3.24590009351025	0.000919102082772884	0.0104821557985391	TRUE	Bub1b	BUB1 mitotic checkpoint serine/threonine kinase B [Source:RGD Symbol;Acc:619791]
ENSRNOG00000049768	1.40007843091446	4.20563621509953	-1.58695647403995	0.000926006690453831	0.0105534849574264	TRUE	Adcy9	adenylate cyclase 9 [Source:RGD Symbol;Acc:1304747]
ENSRNOG00000053848	0.0572092288070085	0.598748522765331	-3.39030882451663	0.000936900533837651	0.0106701465008079	TRUE	LOC102552344	uncharacterized LOC102552344 [Source:RGD Symbol;Acc:7524474]
ENSRNOG00000014007	1.55545601276245	4.86033644484934	-1.64408742195874	0.000939022687742675	0.0106868157078372	TRUE	Gfod1	glucose-fructose oxidoreductase domain containing 1 [Source:RGD Symbol;Acc:1311507]
ENSRNOG00000025670	0.32212133457948	0.0340857813388391	3.22815073107276	0.000942606532205509	0.0107200850814038	TRUE	Shisa3	shisa family member 3 [Source:RGD Symbol;Acc:1565710]
ENSRNOG00000000907	11.0819814908638	3.60409127864246	1.62000248169814	0.000945818403580124	0.0107490804423682	TRUE	Alox5ap	arachidonate 5-lipoxygenase activating protein [Source:RGD Symbol;Acc:2097]
ENSRNOG00000000588	0.693676109227553	1.99318914222212	-1.52329407390156	0.000947363385392178	0.01075910453571	TRUE	Slc16a10	solute carrier family 16 member 10 [Source:RGD Symbol;Acc:69197]
ENSRNOG00000026650	0.131163625628726	0.0104956666300709	3.6336171067417	0.000949125566585266	0.0107715795944841	TRUE	Tmprss4	transmembrane serine protease 4 [Source:RGD Symbol;Acc:1305033]
ENSRNOG00000021123	1.85791527658447	6.31288405485947	-1.76573581898393	0.000952779822230792	0.0108054952725252	TRUE	AC098622.1	-
ENSRNOG00000057099	0.0250856928692703	0.161817726470467	-2.68907399130869	0.000955030976342642	0.0108234620915257	TRUE	AABR07006097.1	-
ENSRNOG00000015150	11.5535564806249	27.521394383679	-1.2522475539661	0.000956132552793713	0.0108283846470964	TRUE	Spg7	SPG7, paraplegin matrix AAA peptidase subunit [Source:RGD Symbol;Acc:727940]
ENSRNOG00000032929	1.64770570535776	0.565551551796732	1.54159243990995	0.000957268895326342	0.0108336937951543	TRUE	Incenp	inner centromere protein [Source:RGD Symbol;Acc:1305292]
ENSRNOG00000011213	0.983282820036145	0.369812584492698	1.41018197020541	0.000963470781030406	0.0108962838364756	TRUE	Blm	BLM RecQ like helicase [Source:RGD Symbol;Acc:1308810]
ENSRNOG00000011639	4.41819334875831	10.3692963103025	-1.23089649753214	0.000966656073806155	0.0109246945834262	TRUE	Mrpl47	mitochondrial ribosomal protein L47 [Source:RGD Symbol;Acc:1307531]
ENSRNOG00000022727	26.4954673445682	10.3903124810226	1.35043590741536	0.000971927297634732	0.0109766236000794	TRUE	Tmem127	transmembrane protein 127 [Source:RGD Symbol;Acc:1309744]
ENSRNOG00000009713	40.2291194049849	95.5061933408209	-1.24736653647421	0.000975490204739353	0.0110092006486196	TRUE	Oxa1l	OXA1L, mitochondrial inner membrane protein [Source:RGD Symbol;Acc:1585024]
ENSRNOG00000057367	31.9464504979995	74.4192479071623	-1.22003210694884	0.000976817952865128	0.0110165243620905	TRUE	Glud1	glutamate dehydrogenase 1 [Source:RGD Symbol;Acc:2708]
ENSRNOG00000024563	2.40002574409335	6.22709932746028	-1.3755692395339	0.000981431842013347	0.0110608731694685	TRUE	Ganc	glucosidase, alpha; neutral C [Source:RGD Symbol;Acc:2660]
ENSRNOG00000007590	1.99877226183931	5.23187027122129	-1.38833277793164	0.000985023400661291	0.0110782708034179	TRUE	Eya1	EYA transcriptional coactivator and phosphatase 1 [Source:MGI Symbol;Acc:MGI:109344]
ENSRNOG00000034234	21881.2812606332	52091.3494206158	-1.25134484896455	0.000984595184676118	0.0110782708034179	TRUE	Mt-co1	cytochrome c oxidase subunit 1 [Source:NCBI gene;Acc:26195]
ENSRNOG00000057389	16.7559654212594	40.0658607301344	-1.25774499316861	0.000984046555159874	0.0110782708034179	TRUE	Dusp28	dual specificity phosphatase 28 [Source:RGD Symbol;Acc:1595220]
ENSRNOG00000047349	2.1526221868164	0.489118664038629	2.1325123948749	0.000985851105971072	0.0110799013842137	TRUE	AABR07006269.1	-
ENSRNOG00000036833	19.9963618310642	56.8728817918026	-1.50802878878391	0.000987904392386198	0.0110952943834157	TRUE	Zfp385a	zinc finger protein 385A [Source:RGD Symbol;Acc:1593784]
ENSRNOG00000003587	4.75343503999675	1.17738011959245	2.01278239191838	0.000988649820407387	0.0110959875071864	TRUE	Vegfd	vascular endothelial growth factor D [Source:RGD Symbol;Acc:620695]
ENSRNOG00000016678	3.96578032038052	10.0214008496618	-1.33753224387831	0.000990941658276308	0.0111140236158716	TRUE	Angptl2	angiopoietin-like 2 [Source:RGD Symbol;Acc:620004]
ENSRNOG00000007948	8.06641358603072	19.3662332687118	-1.26357934005779	0.000994149744392763	0.0111423040067335	TRUE	Nf2	neurofibromin 2 [Source:RGD Symbol;Acc:3169]
ENSRNOG00000038212	6.3847996422637	15.5367040977901	-1.28302476728391	0.00099758505748494	0.0111730903367309	TRUE	Socs6	suppressor of cytokine signaling 6 [Source:RGD Symbol;Acc:1304632]
ENSRNOG00000018047	7.90096144633164	18.7258396220236	-1.2449901766616	0.00100067429367429	0.0111999607669242	TRUE	Gorasp1	golgi reassembly stacking protein 1 [Source:RGD Symbol;Acc:621122]
ENSRNOG00000003715	1.26212026780963	0.276500984339455	2.18821588358234	0.00100146166101572	0.0112010484470187	TRUE	Srpx2	sushi-repeat-containing protein, X-linked 2 [Source:RGD Symbol;Acc:1562444]
ENSRNOG00000037076	0.362772976880025	0.0442375736178821	3.02066216364032	0.00100498179946447	0.0112326788040695	TRUE	LOC689757	similar to osteoclast inhibitory lectin [Source:RGD Symbol;Acc:1588731]
ENSRNOG00000012215	0.200172936203322	0.75746979852807	-1.91963241833563	0.00101435847327141	0.0113296790521141	TRUE	Baiap2l2	BAI1-associated protein 2-like 2 [Source:RGD Symbol;Acc:1595091]
ENSRNOG00000004828	0.211624653883566	0.0188896701837365	3.47521855342831	0.00101885636389751	0.0113720907356897	TRUE	Acvr1c	activin A receptor type 1C [Source:RGD Symbol;Acc:621789]
ENSRNOG00000047223	0.567698630581579	0.0890825975242854	2.681369183094	0.001020250788214	0.0113798282075086	TRUE	Arrdc5	arrestin domain containing 5 [Source:RGD Symbol;Acc:1591748]
ENSRNOG00000019484	1.96644589713683	0.637185458960601	1.62390971269965	0.00102206809573203	0.0113922686302439	TRUE	Slc6a9	solute carrier family 6 member 9 [Source:RGD Symbol;Acc:621243]
ENSRNOG00000010728	14.2547342360704	33.2882086931161	-1.22359709434428	0.00102540890647853	0.0114138279446091	TRUE	Stradb	STE20 related adaptor beta [Source:RGD Symbol;Acc:1559449]
ENSRNOG00000011475	0.0429069216052564	0.217749767918001	-2.34550169958461	0.00102471078466891	0.0114138279446091	TRUE	Srcin1	SRC kinase signaling inhibitor 1 [Source:RGD Symbol;Acc:708439]
ENSRNOG00000001323	1.21411953223878	2.9684119747282	-1.29004379148667	0.00102893352027842	0.0114373713017797	TRUE	Zfp157	zinc finger protein 157 [Source:RGD Symbol;Acc:1359435]
ENSRNOG00000039204	0.346973687239313	0.0430055604277492	2.99954428263938	0.00102871677451444	0.0114373713017797	TRUE	Pram1	PML-RARA regulated adaptor molecule 1 [Source:RGD Symbol;Acc:1564330]
ENSRNOG00000019219	11.2430855172622	26.4301179520606	-1.23318358062539	0.00103383441001008	0.0114839826420627	TRUE	Vamp1	vesicle-associated membrane protein 1 [Source:RGD Symbol;Acc:3948]
ENSRNOG00000030700	19111.2151418813	47627.269481951	-1.31736649831601	0.00104037352024526	0.0115408215038007	TRUE	Mt-co3	cytochrome c oxidase subunit 3 [Source:NCBI gene;Acc:26204]
ENSRNOG00000036964	0.50316343193323	1.35499413384612	-1.42959124679344	0.0010403582251151	0.0115408215038007	TRUE	Ralgapa2	Ral GTPase activating protein catalytic alpha subunit 2 [Source:RGD Symbol;Acc:1308023]
ENSRNOG00000003669	0.112616022272688	0.374560900732728	-1.73278590803184	0.00104531225598097	0.011571877627773	TRUE	Myocd	myocardin [Source:RGD Symbol;Acc:631347]
ENSRNOG00000005046	160.557078006499	63.6835102670931	1.33407487244937	0.00104409896259084	0.011571877627773	TRUE	Tspan13	tetraspanin 13 [Source:RGD Symbol;Acc:1311788]
ENSRNOG00000020029	25.3556883460838	69.8225865699496	-1.46143891420348	0.00104492152179038	0.011571877627773	TRUE	Mcrip2	MAPK regulated co-repressor interacting protein 2 [Source:RGD Symbol;Acc:1592603]
ENSRNOG00000013840	162.624360498505	47.81558103851	1.76596626213598	0.00105054856887543	0.0116157592480572	TRUE	Ankrd2	ankyrin repeat domain 2 [Source:RGD Symbol;Acc:1305104]
ENSRNOG00000059460	1.95308920931092	4.85977100831828	-1.31529884040471	0.001050707657659	0.0116157592480572	TRUE	Ttc30b	tetratricopeptide repeat domain 30B [Source:RGD Symbol;Acc:1590784]
ENSRNOG00000028082	1.85110972612079	0.509135353481252	1.86181434566719	0.00105518855584154	0.0116430774118805	TRUE	Tal2	TAL bHLH transcription factor 2 [Source:RGD Symbol;Acc:1596467]
ENSRNOG00000031368	34.8157710978668	12.8689008334281	1.43577592276184	0.00105434307616635	0.0116430774118805	TRUE	LOC499235	LRRGT00141 [Source:RGD Symbol;Acc:1565730]
ENSRNOG00000049829	57.3532953539156	2.36945601849651	4.59750617939605	0.00105533100455211	0.0116430774118805	TRUE	AABR07060872.1	-
ENSRNOG00000004212	1.64034964989221	0.542721748336035	1.5944090173833	0.00106015821214106	0.0116883883320906	TRUE	Fbxw9	F-box and WD repeat domain containing 9 [Source:RGD Symbol;Acc:1307002]
ENSRNOG00000011989	0.163146930960169	0.0110429346005242	3.88358075660076	0.0010634407887959	0.0117166195257085	TRUE	Vat1l	vesicle amine transport 1-like [Source:RGD Symbol;Acc:1598315]
ENSRNOG00000000068	35.1957605047721	92.8354094346341	-1.39928622128955	0.00107315731917225	0.0118149819702683	TRUE	Ppp2r5a	protein phosphatase 2, regulatory subunit B', alpha [Source:RGD Symbol;Acc:1308022]
ENSRNOG00000007415	7.66774854885344	2.23293368055361	1.77940527056565	0.00107382453670256	0.0118149819702683	TRUE	Ptgs1	prostaglandin-endoperoxide synthase 1 [Source:RGD Symbol;Acc:3439]
ENSRNOG00000003494	4.36241339791802	1.65256449336346	1.4001358676508	0.00107885438773527	0.011856262744144	TRUE	Ppfia4	PTPRF interacting protein alpha 4 [Source:RGD Symbol;Acc:620055]
ENSRNOG00000009339	0.124145377732988	0.0238185624731659	2.37851625906349	0.00107903752992179	0.011856262744144	TRUE	Cenpe	centromere protein E [Source:RGD Symbol;Acc:1307115]
ENSRNOG00000018630	2658.09147272834	7125.24614196513	-1.42254747996616	0.00108183770038204	0.0118709560780934	TRUE	Gapdh	glyceraldehyde-3-phosphate dehydrogenase [Source:RGD Symbol;Acc:2661]
ENSRNOG00000019943	7.99205446311577	3.37872953062505	1.24184756273368	0.00108161134250194	0.0118709560780934	TRUE	Slc7a6	solute carrier family 7 member 6 [Source:RGD Symbol;Acc:1309193]
ENSRNOG00000007014	0.159324431051793	0.465690010431606	-1.54742299555901	0.00109202436641743	0.0119746374612085	TRUE	Cnksr2	connector enhancer of kinase suppressor of Ras 2 [Source:RGD Symbol;Acc:708454]
ENSRNOG00000019697	2.33751980061887	5.63330681583626	-1.26909496685858	0.00109366884060149	0.0119845723255379	TRUE	Ankrd28	ankyrin repeat domain 28 [Source:RGD Symbol;Acc:1559931]
ENSRNOG00000002722	31.2561534106842	12.8773008054172	1.27923279514235	0.00109549185305869	0.0119932478055786	TRUE	Sec14l1	SEC14-like lipid binding 1 [Source:RGD Symbol;Acc:1563123]
ENSRNOG00000007369	129.811652831318	288.160149024929	-1.15046196984639	0.00109593853568754	0.0119932478055786	TRUE	Shisa4	shisa family member 4 [Source:RGD Symbol;Acc:1312041]
ENSRNOG00000010209	32.9231408773221	13.9565635330799	1.23801521413773	0.00110099171668475	0.0120404276078684	TRUE	Nol12	nucleolar protein 12 [Source:RGD Symbol;Acc:1305327]
ENSRNOG00000023943	0.355616135811525	1.31714360787689	-1.88935119081316	0.00110334694477605	0.0120580589675222	TRUE	AABR07013651.1	guanylate binding protein 1 [Source:NCBI gene;Acc:304266]
ENSRNOG00000015201	0.0284736190835881	0.212117077633578	-2.89693229668189	0.001109263280379	0.0121145583965483	TRUE	Tmem266	transmembrane protein 266 [Source:RGD Symbol;Acc:1562084]
ENSRNOG00000014496	378.902030391347	157.088705036375	1.270239387538	0.00111023952858451	0.0121170661125743	TRUE	Coro6	coronin 6 [Source:RGD Symbol;Acc:708560]
ENSRNOG00000014156	0.297388728596513	0.0309733054667671	3.27999238018075	0.00111259959073856	0.0121346631438818	TRUE	Fut7	fucosyltransferase 7 [Source:RGD Symbol;Acc:735019]
ENSRNOG00000061995	0.0519708457741479	0.483487915546068	-3.22053777929771	0.00111864590195776	0.0121924139307405	TRUE	Grtp1	growth hormone regulated TBC protein 1 [Source:RGD Symbol;Acc:1309210]
ENSRNOG00000022884	1.01704312969915	0.166610368927003	2.60894107223756	0.0011242182285976	0.0122449245851748	TRUE	Cd84	CD84 molecule [Source:RGD Symbol;Acc:1564553]
ENSRNOG00000026061	0.139072020703399	0.00775142050476282	4.16779824122411	0.00112674412615301	0.0122642055153167	TRUE	Sirpb3	signal-regulatory protein beta 3 [Source:RGD Symbol;Acc:1566226]
ENSRNOG00000003832	9.09399521106334	3.1073593454216	1.54904670815334	0.0011298321806978	0.0122895753757001	TRUE	Vash2	vasohibin 2 [Source:RGD Symbol;Acc:1564105]
ENSRNOG00000025239	2.84639387207109	7.44710727368247	-1.38783499707646	0.00113558017914861	0.0123438250016093	TRUE	Nudt15	nudix hydrolase 15 [Source:RGD Symbol;Acc:1308292]
ENSRNOG00000038365	2.46042077180482	5.9651051007928	-1.2777312903511	0.0011440748945631	0.0124278389985707	TRUE	Plekha2	pleckstrin homology domain containing A2 [Source:RGD Symbol;Acc:1586710]
ENSRNOG00000017226	129.379775295192	301.812102557735	-1.22204147523104	0.00115059111948489	0.0124902630622878	TRUE	Slc2a4	solute carrier family 2 member 4 [Source:RGD Symbol;Acc:2711]
ENSRNOG00000032447	2.7825045699455	7.38282285115146	-1.40795957290002	0.00115349298811486	0.0125133941872433	TRUE	Zfp641	zinc finger protein 641 [Source:RGD Symbol;Acc:1310412]
ENSRNOG00000005539	6.92410831545005	2.78804794453426	1.3120344676458	0.00115440422928952	0.0125149139860652	TRUE	Thg1l	tRNA-histidine guanylyltransferase 1-like [Source:RGD Symbol;Acc:1359513]
ENSRNOG00000001991	515.216800039086	1281.97635514362	-1.31511984340046	0.00116055229313408	0.0125559261495054	TRUE	Atp5po	ATP synthase peripheral stalk subunit OSCP [Source:RGD Symbol;Acc:621379]
ENSRNOG00000010092	12.7735640454419	32.0985945364756	-1.32942169804155	0.00115978317978903	0.0125559261495054	TRUE	Magix	MAGI family member, X-linked [Source:RGD Symbol;Acc:1549729]
ENSRNOG00000018824	0.773004961808059	0.192890994458299	2.0012165309598	0.00115985019467052	0.0125559261495054	TRUE	Slc7a5	solute carrier family 7 member 5 [Source:RGD Symbol;Acc:620639]
ENSRNOG00000019522	10.7684852810995	24.7810318280748	-1.20245970721716	0.00116128197365257	0.0125559261495054	TRUE	Ciao3	cytosolic iron-sulfur assembly component 3 [Source:RGD Symbol;Acc:1305982]
ENSRNOG00000005619	0.044011346871801	0.497128912342711	-3.50022996270604	0.00116954361415938	0.0126368330986635	TRUE	Misp3	MISP family member 3 [Source:RGD Symbol;Acc:1310262]
ENSRNOG00000010045	4.06312540153328	0.898438453930098	2.17442729696488	0.00117276693488782	0.0126632299310009	TRUE	Clec4a	C-type lectin domain family 4, member A [Source:RGD Symbol;Acc:1359662]
ENSRNOG00000015499	15.779020420333	36.5494689967839	-1.21188833866818	0.00117377981860498	0.0126657398112635	TRUE	Serinc4	serine incorporator 4 [Source:RGD Symbol;Acc:1566077]
ENSRNOG00000004471	26.6885898621019	10.9262859591659	1.28816783188963	0.0011751627957468	0.0126722372173919	TRUE	Polr3h	RNA polymerase III subunit H [Source:RGD Symbol;Acc:1305889]
ENSRNOG00000001724	3.48461231621626	0.838417723133742	2.05169998963309	0.00117762593166295	0.012685203713458	TRUE	Atp13a3	ATPase 13A3 [Source:RGD Symbol;Acc:1590881]
ENSRNOG00000012557	0.20086235841051	1.17094219276953	-2.54482193311059	0.00117792852277905	0.012685203713458	TRUE	Lgals5	lectin, galactose binding, soluble 5 [Source:RGD Symbol;Acc:3004]
ENSRNOG00000012386	1.9809391841444	5.20299654670729	-1.39323008511592	0.00118212181014117	0.0127219196663005	TRUE	Zbtb38	zinc finger and BTB domain containing 38 [Source:RGD Symbol;Acc:1310136]
ENSRNOG00000059467	1.91061165752221	0.74678648480848	1.35448490235742	0.00118352681406977	0.0127285995132791	TRUE	AABR07033564.1	-
ENSRNOG00000046299	5.40900059271333	16.021113196805	-1.56674684364838	0.0011872961142481	0.0127606812173062	TRUE	Atp5pb	ATP synthase peripheral stalk-membrane subunit b [Source:RGD Symbol;Acc:620041]
ENSRNOG00000055769	0.244899076636252	0.0257214005744903	3.24537088412563	0.00118895132196817	0.0127700139008745	TRUE	AABR07054286.1	-
ENSRNOG00000025198	0.289433012885289	0.0583217148627936	2.3091342646795	0.00119257860274359	0.0128005014179403	TRUE	Gas2l3	growth arrest-specific 2 like 3 [Source:RGD Symbol;Acc:1594151]
ENSRNOG00000015953	121.809824392111	317.579004698101	-1.38249885881043	0.00119390061207057	0.0128062214364132	TRUE	Oaz2	ornithine decarboxylase antizyme 2 [Source:RGD Symbol;Acc:1562933]
ENSRNOG00000005515	1.18548963933883	2.99142951077142	-1.33561625901006	0.00119761189306011	0.0128375451865736	TRUE	Rhbdl3	rhomboid like 3 [Source:RGD Symbol;Acc:1311901]
ENSRNOG00000046379	0.486075151195333	2.52056911078744	-2.3732067149429	0.0012025662439523	0.0128821436126085	TRUE	Srm	spermidine synthase [Source:RGD Symbol;Acc:620796]
ENSRNOG00000009754	23.9266428924598	57.1701766157901	-1.25665951194421	0.00120543924416316	0.0129044020405831	TRUE	Nampt	nicotinamide phosphoribosyltransferase [Source:RGD Symbol;Acc:631365]
ENSRNOG00000037331	2.59233931679242	0.515166906462545	2.32943790862086	0.00120652695066866	0.0129075318934751	TRUE	Cd33	CD33 molecule [Source:RGD Symbol;Acc:1596020]
ENSRNOG00000015858	2.32943708390828	6.13172677366842	-1.39644446000052	0.00120840077700488	0.0129190620619316	TRUE	Hyal1	hyaluronidase 1 [Source:RGD Symbol;Acc:1303060]
ENSRNOG00000024239	64.4518991458575	155.3058019457	-1.26883438932981	0.00122122909557508	0.0130476148730006	TRUE	Fam89b	family with sequence similarity 89, member B [Source:RGD Symbol;Acc:1311544]
ENSRNOG00000015233	164.291747859275	394.812892976898	-1.2649141546025	0.00122320568309023	0.0130601348887312	TRUE	Etfa	electron transfer flavoprotein subunit alpha [Source:RGD Symbol;Acc:628747]
ENSRNOG00000013876	11.7126711014422	28.8230684164113	-1.29919663464585	0.00123042966095444	0.0131286278551148	TRUE	Mipep	mitochondrial intermediate peptidase [Source:RGD Symbol;Acc:621680]
ENSRNOG00000029971	995.314228564063	2541.19040748986	-1.35227927039084	0.00123462868244227	0.0131647758786831	TRUE	Mt-nd5	NADH dehydrogenase subunit 5 [Source:NCBI gene;Acc:26202]
ENSRNOG00000007964	3.9302824486921	1.32300123782993	1.56972497801352	0.00125482785198183	0.0133713730858918	TRUE	Tp53inp1	tumor protein p53 inducible nuclear protein 1 [Source:RGD Symbol;Acc:631423]
ENSRNOG00000005195	1468.40839715434	584.311028576545	1.32943812210497	0.00125636748412691	0.0133789946849709	TRUE	Cst3	cystatin C [Source:RGD Symbol;Acc:2432]
ENSRNOG00000004085	10.6470803808272	28.9378831434255	-1.44252669691907	0.00126082857358075	0.0134176963414046	TRUE	Tcaim	T cell activation inhibitor, mitochondrial [Source:RGD Symbol;Acc:1560717]
ENSRNOG00000010291	2.4533477406407	0.996036477745968	1.29969710130516	0.00127584289648357	0.0135685808434022	TRUE	Slc46a1	solute carrier family 46 member 1 [Source:RGD Symbol;Acc:1309472]
ENSRNOG00000012934	13.2828428443008	30.8928333915343	-1.21772555228911	0.00128043543153775	0.0136085046617068	TRUE	Arhgef7	Rho guanine nucleotide exchange factor 7 [Source:RGD Symbol;Acc:620624]
ENSRNOG00000011507	10.463577337625	25.2315432769318	-1.26992218265009	0.0012824603479371	0.0136211053577691	TRUE	Pick1	protein interacting with PRKCA 1 [Source:RGD Symbol;Acc:69437]
ENSRNOG00000047229	2.47644677669699	6.15490943226682	-1.31359262147188	0.00128390794094058	0.0136275617877859	TRUE	Trim68	tripartite motif containing 68 [Source:RGD Symbol;Acc:1593867]
ENSRNOG00000013452	35.8959212440764	14.4872093795624	1.30886274617204	0.00129218954657572	0.0136975468003771	TRUE	Rcn1	reticulocalbin 1 [Source:RGD Symbol;Acc:1311292]
ENSRNOG00000014093	86.4864275267683	38.7536399681392	1.15811959370391	0.00129143028613547	0.0136975468003771	TRUE	Tom1	target of myb1 membrane trafficking protein [Source:RGD Symbol;Acc:1308024]
ENSRNOG00000053047	0.634833873631399	0.0514966884822168	3.62377650520145	0.00129306472218668	0.0136978768775245	TRUE	Top2a	DNA topoisomerase II alpha [Source:RGD Symbol;Acc:62048]
ENSRNOG00000000563	0.431006022814241	0.1406658901515	1.61416244148895	0.00129951943951746	0.0137572739621193	TRUE	Adamts14	ADAM metallopeptidase with thrombospondin type 1 motif, 14 [Source:RGD Symbol;Acc:1308899]
ENSRNOG00000042653	73.0739920326024	191.091220497374	-1.38687106559494	0.00130216407163018	0.0137762846926246	TRUE	Ndufaf8	NADH:ubiquinone oxidoreductase complex assembly factor 8 [Source:RGD Symbol;Acc:1590963]
ENSRNOG00000047322	0.996209780957	2.77694611113095	-1.47956095247071	0.00130341198151959	0.0137805036143853	TRUE	Crb3	crumbs cell polarity complex component 3 [Source:RGD Symbol;Acc:1565035]
ENSRNOG00000015618	0.579761807230336	1.52235304988514	-1.39320141474185	0.00130512028763313	0.0137895814765612	TRUE	Wnt5a	Wnt family member 5A [Source:RGD Symbol;Acc:69250]
ENSRNOG00000060057	0.01696270660684	0.290253562282745	-4.09821414706025	0.00131324358016389	0.0138663826040858	TRUE	AABR07069186.1	-
ENSRNOG00000020579	6.41112617952565	2.16715227994432	1.56461523706346	0.00131649874204359	0.0138917152695874	TRUE	Col7a1	collagen type VII alpha 1 chain [Source:RGD Symbol;Acc:1311417]
ENSRNOG00000008362	4.64030206065635	11.4520166358453	-1.30338802824979	0.00131737169025818	0.0138918941918129	TRUE	Zfp775	zinc finger protein 775 [Source:RGD Symbol;Acc:1304910]
ENSRNOG00000020905	16.3322564509468	38.9560601173395	-1.25414930287087	0.00132557567687386	0.0139693296493415	TRUE	Hdac5	histone deacetylase 5 [Source:RGD Symbol;Acc:619980]
ENSRNOG00000011140	55.7591448841791	22.971882267996	1.27925216511007	0.00133482808666634	0.014049426670393	TRUE	Prxl2a	peroxiredoxin like 2A [Source:RGD Symbol;Acc:1309676]
ENSRNOG00000031033	6126.48529816825	13765.731784694	-1.16794846114046	0.0013349076299061	0.014049426670393	TRUE	Mt-nd2	NADH dehydrogenase subunit 2 [Source:NCBI gene;Acc:26194]
ENSRNOG00000003214	3.33031602877302	8.24111309216202	-1.30738178240166	0.00136181678564482	0.0143024575572114	TRUE	AABR07029742.1	-
ENSRNOG00000003439	12.6810280753564	31.801412102628	-1.32657116980876	0.00136335583467904	0.0143024575572114	TRUE	Il15	interleukin 15 [Source:RGD Symbol;Acc:2887]
ENSRNOG00000008759	0.49663426480441	0.10821468095272	2.19825349845443	0.00136163203864071	0.0143024575572114	TRUE	Csf3r	colony stimulating factor 3 receptor [Source:RGD Symbol;Acc:1309114]
ENSRNOG00000026293	141.328021740351	56.7038502016104	1.31751117061791	0.00136256694157887	0.0143024575572114	TRUE	Jun	Jun proto-oncogene, AP-1 transcription factor subunit [Source:RGD Symbol;Acc:2943]
ENSRNOG00000028261	1.23784510536033	4.33068524805284	-1.80737289280497	0.00136068851635366	0.0143024575572114	TRUE	Tppp	tubulin polymerization promoting protein [Source:RGD Symbol;Acc:1310121]
ENSRNOG00000012292	1.50767527740795	0.433856734350957	1.79387454065128	0.0013659377610671	0.0143202867728411	TRUE	Alg8	ALG8, alpha-1,3-glucosyltransferase [Source:RGD Symbol;Acc:1305468]
ENSRNOG00000036695	83.5302277681437	209.121296887037	-1.32397861395223	0.00136907420923921	0.0143439027383751	TRUE	Mrpl12	mitochondrial ribosomal protein L12 [Source:RGD Symbol;Acc:1588559]
ENSRNOG00000013690	1.17008974845593	0.252513084310308	2.20833375414594	0.00137532511596569	0.014400097617424	TRUE	Clba1	clathrin binding box of aftiphilin containing 1 [Source:RGD Symbol;Acc:1307315]
ENSRNOG00000021887	12.8642525511571	4.66981366132154	1.4612987419418	0.00137888944241278	0.0144281088078124	TRUE	Cyb561d2	cytochrome b561 family, member D2 [Source:RGD Symbol;Acc:1359644]
ENSRNOG00000001843	28.5948889190114	10.5706813076489	1.43561112895671	0.0013826727324343	0.0144583735661574	TRUE	Bcl6	BCL6, transcription repressor [Source:RGD Symbol;Acc:1309345]
ENSRNOG00000046143	5.57905809412573	2.14688633999107	1.37714743364986	0.00138946324990134	0.014520025165904	TRUE	Pgap3	post-GPI attachment to proteins 3 [Source:RGD Symbol;Acc:1592386]
ENSRNOG00000039091	107.651002955494	249.535039093401	-1.2128867133137	0.00139357576849073	0.0145536300816191	TRUE	Pnpla8	patatin-like phospholipase domain containing 8 [Source:RGD Symbol;Acc:1311444]
ENSRNOG00000003300	109.907215726023	37.4095909061515	1.55479806482383	0.00139517624654854	0.0145609744728208	TRUE	Btg2	BTG anti-proliferation factor 2 [Source:RGD Symbol;Acc:2225]
ENSRNOG00000008047	3.43163858079187	1.1199716004686	1.61343738049846	0.00139972361995672	0.0145990453909239	TRUE	Khk	ketohexokinase [Source:RGD Symbol;Acc:2966]
ENSRNOG00000053430	0.534565620354827	0.134078947626651	1.98934429465712	0.00140452142625118	0.0146396777306553	TRUE	Slco4a1	solute carrier organic anion transporter family, member 4a1 [Source:RGD Symbol;Acc:620228]
ENSRNOG00000009211	0.645169795925207	0.168871406393412	1.93271196982086	0.00141117876673353	0.0146901989771126	TRUE	C3ar1	complement C3a receptor 1 [Source:RGD Symbol;Acc:620537]
ENSRNOG00000028377	0.256677136110446	0.0127449698742967	4.32741572548799	0.00141091042633925	0.0146901989771126	TRUE	Mpl	MPL proto-oncogene, thrombopoietin receptor [Source:RGD Symbol;Acc:1311069]
ENSRNOG00000012650	26.0542229887151	62.9517202007167	-1.2727581593458	0.00141258438767315	0.0146954051458638	TRUE	Mrpl3	mitochondrial ribosomal protein L3 [Source:RGD Symbol;Acc:1306391]
ENSRNOG00000002695	13.0616287576477	30.1372581954143	-1.20625905905574	0.00141878197388103	0.0147504245061596	TRUE	Tfb2m	transcription factor B2, mitochondrial [Source:RGD Symbol;Acc:1307091]
ENSRNOG00000006778	1.51227817026726	0.366184111375618	2.04338923692089	0.00142054354804506	0.0147592837651877	TRUE	Mmp19	matrix metallopeptidase 19 [Source:RGD Symbol;Acc:1311376]
ENSRNOG00000010800	190.362278624601	442.73407523337	-1.21769503844044	0.001422283962717	0.014767911983963	TRUE	Hadhb	hydroxyacyl-CoA dehydrogenase trifunctional multienzyme complex subunit beta [Source:RGD Symbol;Acc:620513]
ENSRNOG00000000641	3.33927958048645	7.85893024597903	-1.23495899555621	0.00142927642994498	0.014831027609704	TRUE	Nrbf2	nuclear receptor binding factor 2 [Source:RGD Symbol;Acc:61937]
ENSRNOG00000018351	11.0589808609125	25.9234805985359	-1.22910353401754	0.00143814987233199	0.0149040448774431	TRUE	Thap4	THAP domain containing 4 [Source:RGD Symbol;Acc:1359473]
ENSRNOG00000030371	12599.5770689092	29758.8682126702	-1.23994276510573	0.00143769009277047	0.0149040448774431	TRUE	Mt-co2	COXII [Source:NCBI gene;Acc:26198]
ENSRNOG00000060187	0.772001710722	2.82809036916553	-1.8745381216035	0.00144452751617745	0.0149605852329572	TRUE	AABR07053516.2	-
ENSRNOG00000048495	18.8102121635355	7.90104319676144	1.25131642624601	0.00144903041889156	0.0149976496608362	TRUE	Rrp12	ribosomal RNA processing 12 homolog [Source:RGD Symbol;Acc:1591867]
ENSRNOG00000017077	7.00071814590238	2.6954936674602	1.3769392759854	0.00146102984857212	0.0151055520385564	TRUE	Snx7	sorting nexin 7 [Source:RGD Symbol;Acc:1305480]
ENSRNOG00000018971	7.53778472854205	3.00656917566702	1.32560359840673	0.00146165743130045	0.0151055520385564	TRUE	Mob3a	MOB kinase activator 3A [Source:RGD Symbol;Acc:1308187]
ENSRNOG00000054964	0.280843420690637	0.0350435960537173	3.01493835954996	0.00146224796676149	0.0151055520385564	TRUE	Aoah	acyloxyacyl hydrolase [Source:RGD Symbol;Acc:1560514]
ENSRNOG00000042630	156.928405113586	64.4344301767458	1.28418046965132	0.0014635592942615	0.0151094807802607	TRUE	Asb5	ankyrin repeat and SOCS box-containing 5 [Source:RGD Symbol;Acc:1565973]
ENSRNOG00000004794	19.2571391572252	6.1212628019692	1.65319663661706	0.00146484883628935	0.0151131797610552	TRUE	Rtn1	reticulon 1 [Source:RGD Symbol;Acc:620986]
ENSRNOG00000048174	268.630414104119	670.892832712451	-1.32046134885692	0.00146603224053892	0.0151157796897752	TRUE	Uqcrq	ubiquinol-cytochrome c reductase, complex III subunit VII [Source:RGD Symbol;Acc:1562350]
ENSRNOG00000033736	3.89463743693045	12.3874864033346	-1.66974142013772	0.00147157161595018	0.0151536394386139	TRUE	Diras3	DIRAS family GTPase 3 [Source:RGD Symbol;Acc:1565168]
ENSRNOG00000056069	0.239736718359701	0.0377841592502754	2.65876130634676	0.00147063820256294	0.0151536394386139	TRUE	Kif11	kinesin family member 11 [Source:RGD Symbol;Acc:621258]
ENSRNOG00000007398	10.6918764922971	25.0510745202484	-1.22841618994512	0.00147731900629429	0.0152031770153139	TRUE	Zfp691	zinc finger protein 691 [Source:RGD Symbol;Acc:1308150]
ENSRNOG00000024390	0.67222396197063	0.13872134277835	2.27908605897744	0.00147995981643538	0.0152207020664954	TRUE	Osm	oncostatin M [Source:RGD Symbol;Acc:1585012]
ENSRNOG00000019481	0.0086749915066944	0.174465152491168	-4.33121460496771	0.00148235949451433	0.015235726558881	TRUE	Cyp8b1	cytochrome P450 family 8 subfamily B member 1 [Source:RGD Symbol;Acc:71016]
ENSRNOG00000000529	6.19965380316874	2.16814864918749	1.51492904839868	0.00148750586415564	0.0152789447274569	TRUE	Pim1	Pim-1 proto-oncogene, serine/threonine kinase [Source:RGD Symbol;Acc:3330]
ENSRNOG00000055226	7.56468522879708	18.0155963346483	-1.2519333912136	0.00149386898896559	0.0153345982428353	TRUE	Dab2ip	DAB2 interacting protein [Source:RGD Symbol;Acc:621686]
ENSRNOG00000028016	1.93476971946378	0.518570029189089	1.8963566522835	0.00150329521735618	0.0154216043504889	TRUE	AABR07021402.1	neutrophil cytosolic factor 2 [Source:NCBI gene;Acc:364018]
ENSRNOG00000026163	1.67643734218984	4.14061287672528	-1.30470175006099	0.00150806926006185	0.0154608060780441	TRUE	Cpt1c	carnitine palmitoyltransferase 1c [Source:RGD Symbol;Acc:1305384]
ENSRNOG00000025005	0.12736244513739	0.52853717297936	-2.05465214224321	0.00151151833325372	0.0154863832262466	TRUE	Ccdc190	coiled-coil domain containing 190 [Source:RGD Symbol;Acc:1560672]
ENSRNOG00000000435	25.0317798886632	60.6479113702619	-1.27675617971901	0.00151341184129465	0.0154960004873003	TRUE	Ppt2	palmitoyl-protein thioesterase 2 [Source:RGD Symbol;Acc:620375]
ENSRNOG00000046450	1.78108419371819	7.36012536162568	-2.04669096912593	0.00151650778991212	0.0155179097871902	TRUE	AABR07032904.1	-
ENSRNOG00000027811	1.36483080911889	0.239055692813491	2.50924183522539	0.00152825691524094	0.0156282807041242	TRUE	Lilrb4	leukocyte immunoglobulin like receptor B4 [Source:RGD Symbol;Acc:1359090]
ENSRNOG00000055598	18.5232756146692	47.5016182753976	-1.35862127521116	0.00153007895704736	0.0156370600717391	TRUE	Mir568	microRNA 568 [Source:RGD Symbol;Acc:2325438]
ENSRNOG00000028063	142.184748684909	58.6296212177344	1.27804531606152	0.00153327552478817	0.0156510337256247	TRUE	Tmem38b	transmembrane protein 38B [Source:RGD Symbol;Acc:1305703]
ENSRNOG00000028557	15.0911581198043	35.1916872831026	-1.22158187232595	0.00153337504613613	0.0156510337256247	TRUE	Hibch	3-hydroxyisobutyryl-CoA hydrolase [Source:RGD Symbol;Acc:1308392]
ENSRNOG00000038218	154.019255651781	391.973531653227	-1.34766803537084	0.00153786221372788	0.0156869678608358	TRUE	Ndufc1	NADH:ubiquinone oxidoreductase subunit C1 [Source:RGD Symbol;Acc:1586362]
ENSRNOG00000003245	77.9058811566272	178.708215306752	-1.19781433158947	0.00154283457248428	0.0157278029377182	TRUE	Cacng1	calcium voltage-gated channel auxiliary subunit gamma 1 [Source:RGD Symbol;Acc:2249]
ENSRNOG00000015895	2.47881685881288	6.78044324893057	-1.45186538144551	0.00154481007575966	0.0157380556933481	TRUE	B4galt6	beta-1,4-galactosyltransferase 6 [Source:RGD Symbol;Acc:71046]
ENSRNOG00000011697	0.370697198042161	1.10000300990643	-1.56985869159498	0.00154714018255833	0.0157519059113796	TRUE	Zfp827	zinc finger protein 827 [Source:NCBI gene;Acc:291940]
ENSRNOG00000020296	713.399689253362	1758.48570459131	-1.30156088736452	0.00157843616093693	0.0160604642356398	TRUE	Atp5md	ATP synthase membrane subunit DAPIT [Source:RGD Symbol;Acc:631426]
ENSRNOG00000003835	13.9796870143452	6.13080936900633	1.18909539352602	0.00158224192439331	0.0160891003702876	TRUE	Slc43a2	solute carrier family 43 member 2 [Source:RGD Symbol;Acc:1305819]
ENSRNOG00000019638	234.293160454571	97.9976716905571	1.25748026020216	0.00158847777089955	0.0161423955816712	TRUE	Lmna	lamin A/C [Source:RGD Symbol;Acc:620456]
ENSRNOG00000055647	17.5365409286356	40.7384205396184	-1.21607443379597	0.00159372927912783	0.0161856273285141	TRUE	Rbfa	ribosome binding factor A [Source:RGD Symbol;Acc:1311910]
ENSRNOG00000007151	4.14337246566586	1.71928753497738	1.26865672282324	0.00160294676003111	0.0162690575162883	TRUE	Cdk14	cyclin-dependent kinase 14 [Source:RGD Symbol;Acc:1305544]
ENSRNOG00000050231	23.5395342377692	9.36653925628737	1.32899721181965	0.00162027031011758	0.0164346042893113	TRUE	Gng12	G protein subunit gamma 12 [Source:RGD Symbol;Acc:621516]
ENSRNOG00000014187	1.46760295230737	0.601612553945861	1.28661471876407	0.00162171788167459	0.0164390128055571	TRUE	Igf1r	insulin-like growth factor 1 receptor [Source:RGD Symbol;Acc:2869]
ENSRNOG00000036829	2.3465185999389	0.700920979363639	1.74279300498915	0.00162389126133159	0.0164507685893573	TRUE	Nckap1l	NCK associated protein 1 like [Source:RGD Symbol;Acc:1312032]
ENSRNOG00000001193	1.27041200115047	0.40037793571372	1.66617523565548	0.00162957739008365	0.0164980732773971	TRUE	Hsf2bp	heat shock transcription factor 2 binding protein [Source:RGD Symbol;Acc:1565879]
ENSRNOG00000038366	12.4773560726064	29.0930785677192	-1.22139175213188	0.0016360044538902	0.0165528156372718	TRUE	Larp1b	La ribonucleoprotein domain family, member 1B [Source:RGD Symbol;Acc:1307509]
ENSRNOG00000005130	17.4845792064754	50.7035258264189	-1.5360095401159	0.00164127251294837	0.0165727293555134	TRUE	LOC103693780	oxoglutarate dehydrogenase [Source:RGD Symbol;Acc:1561359]
ENSRNOG00000007457	79.2404263498079	30.3955729451598	1.38232228067389	0.00163941203069207	0.0165727293555134	TRUE	Serping1	serpin family G member 1 [Source:RGD Symbol;Acc:735225]
ENSRNOG00000013169	7.76993535686724	2.85104592695496	1.44582332891937	0.00164307853429176	0.0165727293555134	TRUE	Traf4	Tnf receptor associated factor 4 [Source:RGD Symbol;Acc:1306708]
ENSRNOG00000017548	10.7026357361391	26.5318910701529	-1.30982529282393	0.00164105290364931	0.0165727293555134	TRUE	Fam53a	family with sequence similarity 53, member A [Source:RGD Symbol;Acc:1563315]
ENSRNOG00000042576	1.25609991929401	0.379315694984372	1.72392107535332	0.0016426872447854	0.0165727293555134	TRUE	Tcp11l1	t-complex 11 like 1 [Source:RGD Symbol;Acc:1562313]
ENSRNOG00000010960	15.7176328912747	38.6183352733293	-1.29692600809971	0.00166130267659091	0.0167461373530397	TRUE	Ankh	ANKH inorganic pyrophosphate transport regulator [Source:RGD Symbol;Acc:619925]
ENSRNOG00000049054	0.186793162442708	0.758917073817323	-2.02277340979231	0.00166354004261807	0.016758281410086	TRUE	Ntsr2	neurotensin receptor 2 [Source:RGD Symbol;Acc:70962]
ENSRNOG00000038686	17.7069230398643	38.9146382656144	-1.13602367418659	0.001674000462265	0.0168531969615997	TRUE	Ap1s2	adaptor related protein complex 1 subunit sigma 2 [Source:RGD Symbol;Acc:1561862]
ENSRNOG00000014850	2.21957586937518	6.46467095024622	-1.54258847195489	0.00168340066277605	0.0169268335540227	TRUE	Amhr2	anti-Mullerian hormone receptor type 2 [Source:RGD Symbol;Acc:70964]
ENSRNOG00000015691	2.73507082812867	6.60497904673489	-1.2721257298288	0.00168275649023226	0.0169268335540227	TRUE	Inka2	inka box actin regulator 2 [Source:RGD Symbol;Acc:1306526]
ENSRNOG00000008414	968.615067235396	403.104066819686	1.26476697892041	0.00168832339243606	0.016955321990003	TRUE	Bsg	basigin [Source:RGD Symbol;Acc:2220]
ENSRNOG00000020607	70.7203151753827	166.915359715895	-1.23892962245406	0.0016882485920572	0.016955321990003	TRUE	Bckdha	branched chain ketoacid dehydrogenase E1, alpha polypeptide [Source:RGD Symbol;Acc:2196]
ENSRNOG00000029465	0.81454622853564	2.4331751341432	-1.57904091630949	0.00169062354820159	0.0169679218081408	TRUE	Slc26a10	solute carrier family 26, member 10 [Source:RGD Symbol;Acc:1564851]
ENSRNOG00000046540	0.0190891320283673	0.26757851911424	-3.81111461172797	0.00170119779207289	0.0170634975077571	TRUE	Ugt2b37	UDP-glucuronosyltransferase 2 family, member 37 [Source:RGD Symbol;Acc:3937]
ENSRNOG00000012835	0.112571817364486	0.41180586685565	-1.87183119836074	0.00171402016832925	0.0171814906187865	TRUE	Espl1	extra spindle pole bodies like 1, separase [Source:RGD Symbol;Acc:1306266]
ENSRNOG00000007697	0.00452458540875752	0.0951991731284266	-4.39784923502864	0.00171774463706388	0.0172081961203146	TRUE	C8a	complement C8 alpha chain [Source:RGD Symbol;Acc:1308355]
ENSRNOG00000047945	0.0165106298374804	0.294289617711285	-4.15766990448436	0.00171882423482854	0.0172083889617719	TRUE	Cyp2c12	cytochrome P450, family 2, subfamily c, polypeptide 12 [Source:RGD Symbol;Acc:2470]
ENSRNOG00000000525	8.21176121073632	21.2171997467374	-1.36953665887622	0.00172096419567589	0.0172191910799162	TRUE	Pi16	peptidase inhibitor 16 [Source:RGD Symbol;Acc:1304760]
ENSRNOG00000011445	6.78653399731197	16.319685984293	-1.26606830382676	0.0017240084703247	0.0172390224675906	TRUE	Nkain1	Sodium/potassium transporting ATPase interacting 1 [Source:RGD Symbol;Acc:1561205]
ENSRNOG00000059906	1.36561544516373	0.304386176846024	2.16553984453324	0.00173390736794442	0.0173273292329865	TRUE	AABR07010121.1	-
ENSRNOG00000009545	10.4948327828322	4.76161470536192	1.14009321684433	0.00173694507288042	0.0173470040540162	TRUE	Polr1a	RNA polymerase I subunit A [Source:RGD Symbol;Acc:620824]
ENSRNOG00000051701	0.233292030700887	0.620426562992703	-1.41180743294658	0.00174139091277024	0.017380709177951	TRUE	AABR07073453.1	-
ENSRNOG00000011591	5.15223775458191	1.72274253103914	1.5790189767232	0.00174694132218124	0.0174253907299812	TRUE	Mettl21c	methyltransferase like 21C [Source:RGD Symbol;Acc:1561425]
ENSRNOG00000013064	0.138523426354534	0.0335352469645279	2.04642143987052	0.00174876104630673	0.0174328274081769	TRUE	Lrp8	LDL receptor related protein 8 [Source:RGD Symbol;Acc:1305729]
ENSRNOG00000014613	14.8293503898681	6.09682305837502	1.28218589442612	0.00175434991467294	0.0174691525651316	TRUE	Ddah1	dimethylarginine dimethylaminohydrolase 1 [Source:RGD Symbol;Acc:70968]
ENSRNOG00000058289	4.7420782312539	1.37942975117611	1.77656993593342	0.00175455780893243	0.0174691525651316	TRUE	AABR07027575.1	-
ENSRNOG00000033741	0.195091862783802	0.732536170048874	-1.90934053957503	0.00176316746887917	0.0175441108843899	TRUE	Ankrd34a	ankyrin repeat domain 34A [Source:RGD Symbol;Acc:1308412]
ENSRNOG00000019736	1.85026253631479	25.2530432275643	-3.77065603209682	0.00177725706965327	0.0176734711908106	TRUE	Nfs1	NFS1 cysteine desulfurase [Source:RGD Symbol;Acc:620912]
ENSRNOG00000017762	0.284664053545405	0.0427564238835977	2.73468993150164	0.00178016096627792	0.0176915078516377	TRUE	Cdhr5	cadherin-related family member 5 [Source:RGD Symbol;Acc:620504]
ENSRNOG00000006238	43.4646494021804	19.2145922068296	1.17756693869964	0.0017831925240793	0.0177107903753261	TRUE	Traf2	Tnf receptor-associated factor 2 [Source:RGD Symbol;Acc:1310457]
ENSRNOG00000015763	2.77092108623873	0.636544813252811	2.11723358849505	0.0017856486873107	0.0177243379488473	TRUE	Nat8f3	N-acetyltransferase 8 (GCN5-related) family member 3 [Source:RGD Symbol;Acc:621607]
ENSRNOG00000021161	1.82011569254591	0.541775218701095	1.74670373318982	0.00178965575780734	0.0177532538468553	TRUE	Fermt3	fermitin family member 3 [Source:RGD Symbol;Acc:1310168]
ENSRNOG00000004964	1.29856465380896	0.313408747539889	2.05001226085632	0.00180492754850707	0.017877301417628	TRUE	Erbb3	erb-b2 receptor tyrosine kinase 3 [Source:RGD Symbol;Acc:69323]
ENSRNOG00000017783	4.83839850034525	1.28859640916919	1.90831899114742	0.00180546534127132	0.017877301417628	TRUE	Sfrp1	secreted frizzled-related protein 1 [Source:RGD Symbol;Acc:621074]
ENSRNOG00000048577	2.08212282440422	4.7956645863679	-1.20373693180765	0.00180426128876535	0.017877301417628	TRUE	Zfp955a	zinc finger protein 955A [Source:RGD Symbol;Acc:1598322]
ENSRNOG00000008680	13.2212181781313	4.01802366794363	1.71812136256469	0.00181543927955278	0.0179651000413793	TRUE	Loxl1	lysyl oxidase-like 1 [Source:RGD Symbol;Acc:1308752]
ENSRNOG00000003278	6.52064832347842	2.71022415437283	1.26630860958487	0.00181745296091749	0.0179740670948994	TRUE	Map3k14	mitogen-activated protein kinase kinase kinase 14 [Source:RGD Symbol;Acc:1310487]
ENSRNOG00000007839	0.504981725422017	1.60901109540219	-1.6721314680136	0.00182004105522058	0.0179887005390833	TRUE	Slc16a7	solute carrier family 16 member 7 [Source:RGD Symbol;Acc:3691]
ENSRNOG00000016888	0.0937169355067644	0.0124807001293203	2.89377248079712	0.00182342639938084	0.0180111911354544	TRUE	Pask	PAS domain containing serine/threonine kinase [Source:RGD Symbol;Acc:1306146]
ENSRNOG00000017412	1.36616495458235	4.45332942893712	-1.7056605237401	0.00182610603919799	0.0180266879015475	TRUE	AABR07001512.1	-
ENSRNOG00000026914	0.0716208874869875	0.0126167158799788	2.49610268858605	0.00182874790536913	0.0180417931648849	TRUE	Dnah1	dynein, axonemal, heavy chain 1 [Source:RGD Symbol;Acc:621795]
ENSRNOG00000013886	1.20320902300046	0.329692874729	1.86646967591362	0.00183344170445267	0.0180771114347281	TRUE	Fyb1	FYN binding protein 1 [Source:RGD Symbol;Acc:1563421]
ENSRNOG00000016998	0.917049525885644	2.28015136692167	-1.31436507090986	0.001868365265203	0.0184102610133452	TRUE	Atxn1	ataxin 1 [Source:RGD Symbol;Acc:3624]
ENSRNOG00000003694	0.523862773218012	1.47888216055196	-1.49748853633612	0.0018767047463268	0.0184700068697014	TRUE	Prox1	prospero homeobox 1 [Source:RGD Symbol;Acc:1306890]
ENSRNOG00000029726	20.9440180026905	8.66534326348393	1.27287104557879	0.00187662797393267	0.0184700068697014	TRUE	Gstm1	glutathione S-transferase mu 1 [Source:RGD Symbol;Acc:2755]
ENSRNOG00000012701	3.81164200615135	1.47625766371962	1.36790067247764	0.00188052685877608	0.0184964062976225	TRUE	Map7	microtubule-associated protein 7 [Source:RGD Symbol;Acc:1308866]
ENSRNOG00000053438	3.01257669337478	10.8167416693866	-1.84530368155717	0.00188297977666862	0.0185093148367989	TRUE	RF00409	small nucleolar RNA, H/ACA box 7A [Source:MGI Symbol;Acc:MGI:3819512]
ENSRNOG00000042320	4.6294399997754	11.1263758392087	-1.26512860952241	0.00188459472146034	0.018513975626259	TRUE	Slc41a1	solute carrier family 41 member 1 [Source:RGD Symbol;Acc:1311397]
ENSRNOG00000002135	62.1760300352534	138.177545388761	-1.15209861633502	0.00189247512578064	0.0185801444744671	TRUE	Sgcb	sarcoglycan, beta [Source:RGD Symbol;Acc:1594202]
ENSRNOG00000010633	77.3998614186566	187.00021096782	-1.27263888118061	0.00190291600480493	0.0186713566154651	TRUE	Acsl1	acyl-CoA synthetase long-chain family member 1 [Source:RGD Symbol;Acc:2015]
ENSRNOG00000008911	0.620350413050147	0.0746914573893304	3.0540308812098	0.00190580500794727	0.0186771192475702	TRUE	Draxin	dorsal inhibitory axon guidance protein [Source:RGD Symbol;Acc:1585098]
ENSRNOG00000057522	16.9892230217656	6.33148484378739	1.42376732418044	0.00190494185081268	0.0186771192475702	TRUE	Retreg1	protein FAM134B [Source:RGD Symbol;Acc:9390936]
ENSRNOG00000052122	10.3194938739066	3.69435172075768	1.48096918960899	0.00192239516455464	0.0188283350184414	TRUE	AABR07044366.1	-
ENSRNOG00000049507	4.02038564256037	1.64238983864485	1.29090179390617	0.00192385657502918	0.0188312836888713	TRUE	2020-09-10	septin 10 [Source:RGD Symbol;Acc:1359307]
ENSRNOG00000008209	7.16269565713364	18.2279052975361	-1.34761063170031	0.00192528049933189	0.0188338620998537	TRUE	St3gal1	ST3 beta-galactoside alpha-2,3-sialyltransferase 1 [Source:RGD Symbol;Acc:1309373]
ENSRNOG00000023238	2.41236172472591	5.32401868278561	-1.14217690462345	0.00192990836539514	0.0188635508054668	TRUE	Dgkd	diacylglycerol kinase, delta [Source:RGD Symbol;Acc:1563309]
ENSRNOG00000028545	1.77038293536476	0.704088888052926	1.33000043990297	0.00193064008182145	0.0188635508054668	TRUE	AC141959.1	-
ENSRNOG00000007341	0.101655221520182	0.338340919144128	-1.73566271875376	0.0019361715216405	0.0188948452343377	TRUE	Mroh8	maestro heat-like repeat family member 8 [Source:RGD Symbol;Acc:2321481]
ENSRNOG00000042516	8.31931685491993	26.9003549511104	-1.69316141531934	0.00193595469951926	0.0188948452343377	TRUE	AC130146.1	-
ENSRNOG00000020845	44.5655030096519	12.12049149816	1.87815932649236	0.00194030318748529	0.0189010686852933	TRUE	Tyrobp	Tyro protein tyrosine kinase binding protein [Source:RGD Symbol;Acc:1303081]
ENSRNOG00000028708	1.84791957487259	0.485522962525966	1.92654450575244	0.00193957977732645	0.0189010686852933	TRUE	Ntsr1	neurotensin receptor 1 [Source:RGD Symbol;Acc:1306076]
ENSRNOG00000034161	148.972338630443	346.569191662626	-1.21812575880815	0.00193913152166521	0.0189010686852933	TRUE	Cox6b1	cytochrome c oxidase subunit 6B1 [Source:RGD Symbol;Acc:1584097]
ENSRNOG00000002711	0.548837795990199	0.122452003063285	2.15761198537548	0.00194853165727275	0.0189584653872179	TRUE	Nuf2	NDC80 kinetochore complex component NUF2 [Source:RGD Symbol;Acc:1307952]
ENSRNOG00000050485	32.7670017083211	12.2982643701509	1.41357139768251	0.00194808873763012	0.0189584653872179	TRUE	Gas1	growth arrest-specific 1 [Source:RGD Symbol;Acc:1586820]
ENSRNOG00000031997	3.88053471425133	8.65452380974346	-1.15725400540963	0.00196106876353121	0.0190690143579077	TRUE	Ttll7	tubulin tyrosine ligase-like family, member 7 [Source:MGI Symbol;Acc:MGI:1918142]
ENSRNOG00000002506	1.12001201391023	0.386595205488715	1.53262928681982	0.0019673322406526	0.0191184640320665	TRUE	Cdkl2	cyclin dependent kinase like 2 [Source:RGD Symbol;Acc:1309625]
ENSRNOG00000009848	3.17517611178044	0.890147010159085	1.83292301320394	0.00197072975322942	0.0191400198474927	TRUE	Il18	interleukin 18 [Source:RGD Symbol;Acc:2889]
ENSRNOG00000031593	0.0386142914627251	0.439971682797004	-3.51265148614189	0.00197603979153822	0.0191801135029149	TRUE	Nanos3	nanos C2HC-type zinc finger 3 [Source:RGD Symbol;Acc:1306672]
ENSRNOG00000019321	0.0692944610321972	0.643774582374516	-3.21779325255407	0.00197806739812459	0.019188317874575	TRUE	Cck	cholecystokinin [Source:RGD Symbol;Acc:2288]
ENSRNOG00000000279	6.23248593211315	14.8857563967951	-1.25613015572097	0.00198483651527024	0.019208057129589	TRUE	Rtn4ip1	reticulon 4 interacting protein 1 [Source:RGD Symbol;Acc:1563384]
ENSRNOG00000004893	7.52100839027776	17.0696724026602	-1.18251424154832	0.00198300213436734	0.019208057129589	TRUE	Dmac2l	distal membrane arm assembly complex 2 like [Source:RGD Symbol;Acc:1359208]
ENSRNOG00000024040	4.28054472633357	9.79088585021315	-1.19372852274354	0.00198468424746064	0.019208057129589	TRUE	Mb21d2	Mab-21 domain containing 2 [Source:RGD Symbol;Acc:1559643]
ENSRNOG00000027622	10.6090336963137	4.6046324918498	1.20393466766136	0.00198373774907675	0.019208057129589	TRUE	Slc35e3	solute carrier family 35, member E3 [Source:RGD Symbol;Acc:1564876]
ENSRNOG00000020882	3.90664508005539	1.4513037532625	1.42777493632977	0.00198891157719122	0.0192360226378047	TRUE	Shkbp1	Sh3kbp1 binding protein 1 [Source:RGD Symbol;Acc:1309281]
ENSRNOG00000007083	7.99370909129941	3.47177617564796	1.20267317994041	0.00199614889676039	0.0192945208132963	TRUE	Gpn2	GPN-loop GTPase 2 [Source:RGD Symbol;Acc:1311749]
ENSRNOG00000038835	1.5181809639464	0.426763913841679	1.83099419323054	0.00200640704191686	0.0193821308828981	TRUE	Cd86	CD86 molecule [Source:RGD Symbol;Acc:628714]
ENSRNOG00000036664	17.4535680751779	40.5506535993811	-1.21622576060113	0.00200786622737524	0.0193846882832081	TRUE	Narf	nuclear prelamin A recognition factor [Source:RGD Symbol;Acc:1310894]
ENSRNOG00000000387	7.31785698410343	3.06506174977705	1.25530970437342	0.00201192189958705	0.0194122951892974	TRUE	Slc25a16	solute carrier family 25 member 16 [Source:RGD Symbol;Acc:1311311]
ENSRNOG00000017117	2.8992953136004	7.49572194067122	-1.37072713877389	0.00202290759304837	0.0195066947876304	TRUE	Ybx2	Y box binding protein 2 [Source:RGD Symbol;Acc:1305068]
ENSRNOG00000006350	0.276562548139133	0.0527037802666894	2.3865665464982	0.00202642842374744	0.0195290420956041	TRUE	Tle6	TLE family member 6, subcortical maternal complex member [Source:RGD Symbol;Acc:1561530]
ENSRNOG00000034026	3.51040789984752	1.24183723335685	1.49823249035293	0.00204188043555455	0.019664627261753	TRUE	Lclat1	lysocardiolipin acyltransferase 1 [Source:RGD Symbol;Acc:1565906]
ENSRNOG00000051056	2.23965065936846	0.606683183740897	1.88250122108754	0.00204292079384531	0.019664627261753	TRUE	AABR07063279.1	-
ENSRNOG00000049782	11.479973950032	3.44292049578259	1.73684648132443	0.00205268640130528	0.0197469161865936	TRUE	Csf2ra	colony stimulating factor 2 receptor alpha subunit [Source:RGD Symbol;Acc:1594330]
ENSRNOG00000043300	16.7571585150159	7.04855992401111	1.24887580160543	0.00205631772509115	0.0197701305453225	TRUE	Enho	energy homeostasis associated [Source:RGD Symbol;Acc:6487582]
ENSRNOG00000031979	20092.0273723852	46998.6601839641	-1.22599472457603	0.00206762227244543	0.0198670466900633	TRUE	Mt-atp6	ATPase subunit 6 [Source:NCBI gene;Acc:26197]
ENSRNOG00000015642	253.863230408014	579.386562244044	-1.19047497736567	0.00207285207168539	0.0198937411421539	TRUE	Pabpc4	poly(A) binding protein, cytoplasmic 4 [Source:RGD Symbol;Acc:1305015]
ENSRNOG00000022911	0.175429628874097	0.0221704321152908	2.9707163949232	0.00207216965703932	0.0198937411421539	TRUE	Hjurp	Holliday junction recognition protein [Source:RGD Symbol;Acc:1305846]
ENSRNOG00000019355	0.175976056442982	0.011209521145829	3.97512755314827	0.002076340450767	0.0199036793712331	TRUE	Lman1l	lectin, mannose-binding, 1 like [Source:RGD Symbol;Acc:1310538]
ENSRNOG00000021773	20.6183306807774	8.81398912764215	1.2259154488122	0.00207535756579896	0.0199036793712331	TRUE	Bop1	BOP1 ribosomal biogenesis factor [Source:RGD Symbol;Acc:1310589]
ENSRNOG00000036827	134.454494216863	340.731281772046	-1.34152089975316	0.00208324437669043	0.0199580714222603	TRUE	Ppp1r1a	protein phosphatase 1, regulatory (inhibitor) subunit 1A [Source:RGD Symbol;Acc:62018]
ENSRNOG00000023520	56.4848618209673	136.080731341602	-1.26853765017556	0.00209205801700693	0.020030684105018	TRUE	Cs	citrate synthase [Source:RGD Symbol;Acc:620330]
ENSRNOG00000000501	5.99691262527228	14.1049622676473	-1.23399657900015	0.00209423045357335	0.0200321125602445	TRUE	Zfp523	zinc finger protein 523 [Source:RGD Symbol;Acc:1306239]
ENSRNOG00000007622	6.97083395462837	2.42366291560064	1.52334887059017	0.0020946758897489	0.0200321125602445	TRUE	Arrdc1	arrestin domain containing 1 [Source:RGD Symbol;Acc:1309961]
ENSRNOG00000012873	29.2895330280163	64.0957206742584	-1.12985591298418	0.00209724386275517	0.0200448590392543	TRUE	Gfm1	G elongation factor, mitochondrial 1 [Source:RGD Symbol;Acc:631396]
ENSRNOG00000060703	0.257688776963484	0.0306226661513806	3.06065437677952	0.00210332305910472	0.0200911300330845	TRUE	Troap	trophinin associated protein [Source:RGD Symbol;Acc:1306870]
ENSRNOG00000050968	0.180381370103976	0.0181618275226449	3.31407897291776	0.00211622073005265	0.0202024389576615	TRUE	Ptger2	prostaglandin E receptor 2 [Source:RGD Symbol;Acc:620020]
ENSRNOG00000008591	0.00626040138389524	0.073379774900654	-3.55411144480178	0.00211777479960182	0.020205389313779	TRUE	Colec10	collectin subfamily member 10 [Source:RGD Symbol;Acc:1307149]
ENSRNOG00000034071	210.148679894491	81.5980388659263	1.36476005800484	0.00212058500744764	0.0202203137989822	TRUE	Chmp4bl1	chromatin modifying protein 4B-like 1 [Source:RGD Symbol;Acc:1583604]
ENSRNOG00000017074	40.3845019111697	95.431162129318	-1.24067963905599	0.00213858760103066	0.0203799989296105	TRUE	Rab28	RAB28, member RAS oncogene family [Source:RGD Symbol;Acc:620891]
ENSRNOG00000061394	0.706446839861334	0.0979672438178357	2.84445807115544	0.00213987763915825	0.0203803252382038	TRUE	Clec4e	C-type lectin domain family 4, member E [Source:RGD Symbol;Acc:1359298]
ENSRNOG00000020455	1.21497671466094	0.220078113813431	2.45641792162871	0.00215161143798141	0.0204800598398829	TRUE	Cst6	cystatin E/M [Source:RGD Symbol;Acc:628799]
ENSRNOG00000003330	8.79600243265512	19.3926893211628	-1.14063994468292	0.00215369922775625	0.020487916041768	TRUE	Acsf2	acyl-CoA synthetase family member 2 [Source:RGD Symbol;Acc:1562656]
ENSRNOG00000014361	1.50482394036162	0.331384612340288	2.18088797207377	0.00216602462223797	0.0205829132341959	TRUE	Edn1	endothelin 1 [Source:RGD Symbol;Acc:2532]
ENSRNOG00000054620	3.16637189994346	9.89553165155364	-1.64502722031038	0.0021662219362873	0.0205829132341959	TRUE	AC135026.1	-
ENSRNOG00000019419	8.23539405762079	3.471044452276	1.24602578017532	0.00217094493060902	0.0206157198823018	TRUE	Taf6l	TATA-box binding protein associated factor 6 like [Source:RGD Symbol;Acc:1310123]
ENSRNOG00000048849	4.41758183410797	10.9421056040436	-1.3086996397956	0.00217229614950328	0.0206164878422741	TRUE	Pdss1	decaprenyl diphosphate synthase subunit 1 [Source:RGD Symbol;Acc:2319976]
ENSRNOG00000019206	6.15364588929636	0.412622255752369	3.89791163699238	0.00218087315188975	0.0206857921578134	TRUE	Nupr1	nuclear protein, transcriptional regulator, 1-like 1 [Source:RGD Symbol;Acc:9125019]
ENSRNOG00000048660	0.560852043979347	0.166512861978392	1.75433230536488	0.00218380529077934	0.0207015047103142	TRUE	Haspin	histone H3 associated protein kinase [Source:RGD Symbol;Acc:1596276]
ENSRNOG00000021046	0.226753084447564	0.0294358783724538	2.96221763971804	0.00218647282565886	0.0207146920534838	TRUE	Sult2b1	sulfotransferase family 2B member 1 [Source:RGD Symbol;Acc:1308882]
ENSRNOG00000010741	0.245819712641231	1.07107366278978	-2.12302490646067	0.00220047636579169	0.0208230501110398	TRUE	Tigd4	tigger transposable element derived 4 [Source:RGD Symbol;Acc:1305780]
ENSRNOG00000030963	597.313197474708	1523.40337889669	-1.35073828062332	0.00219971800523977	0.0208230501110398	TRUE	LOC108351137	glyceraldehyde-3-phosphate dehydrogenase [Source:RGD Symbol;Acc:11369796]
ENSRNOG00000008829	9.51155196990331	21.3683040798222	-1.16773161148906	0.00221698248397194	0.0209670214058162	TRUE	Sorbs3	sorbin and SH3 domain containing 3 [Source:RGD Symbol;Acc:628900]
ENSRNOG00000013045	25.1791431023728	8.76318901099055	1.52260867980182	0.00221890824023951	0.0209730121321183	TRUE	Setd7	SET domain containing 7, histone lysine methyltransferase [Source:RGD Symbol;Acc:1586346]
ENSRNOG00000018339	0.0108837735580488	0.239882930306823	-4.46442755482333	0.00222592178646803	0.0210270574345691	TRUE	Cabp2	calcium binding protein 2 [Source:RGD Symbol;Acc:1563670]
ENSRNOG00000021005	46.7068790755106	109.209706423181	-1.22541863911211	0.00222730643299834	0.0210278976737231	TRUE	Mrpl16	mitochondrial ribosomal protein L16 [Source:RGD Symbol;Acc:735195]
ENSRNOG00000023320	1.4487964250581	3.73613265760196	-1.36716409665602	0.00224516410101102	0.0211841675554115	TRUE	Tspan1	tetraspanin 1 [Source:RGD Symbol;Acc:1303308]
ENSRNOG00000015085	201.230060573555	466.989573205881	-1.2145452621125	0.00224985108026746	0.0212160564681351	TRUE	Dmpk	DM1 protein kinase [Source:RGD Symbol;Acc:1309825]
ENSRNOG00000017431	1.47639617708052	0.519386278591359	1.50577625734006	0.00226594281160029	0.0213553925025906	TRUE	RGD1304884	similar to RIKEN cDNA 6430548M08 [Source:RGD Symbol;Acc:1304884]
ENSRNOG00000031590	5.41357370466061	14.7526628153245	-1.44662813385661	0.00228080919369211	0.0214740384735512	TRUE	AABR07048308.2	-
ENSRNOG00000058147	0.0560144414732012	0.762987115158349	-3.77096435558806	0.00228117828137299	0.0214740384735512	TRUE	AABR07058804.1	-
ENSRNOG00000012428	7.63347960865546	2.82857751014023	1.43175978852339	0.0022870307518923	0.0215166504767885	TRUE	Maf	MAF bZIP transcription factor [Source:RGD Symbol;Acc:3034]
ENSRNOG00000010081	3.5990486846276	1.48487618764544	1.2766393555119	0.00229773953438906	0.0216048753786791	TRUE	Tmem144	transmembrane protein 144 [Source:RGD Symbol;Acc:1565845]
ENSRNOG00000019651	18.1085183072599	7.50798260711954	1.27004140976256	0.00230153129616005	0.0216279973395376	TRUE	Slc12a4	solute carrier family 12 member 4 [Source:RGD Symbol;Acc:3687]
ENSRNOG00000000657	11.0983698057123	31.3418500568037	-1.49776981378417	0.00232129810919095	0.0217885176483863	TRUE	Nek7	NIMA-related kinase 7 [Source:RGD Symbol;Acc:1311160]
ENSRNOG00000053428	25.5225560702316	60.6128974332653	-1.24786070840575	0.00232048769244477	0.0217885176483863	TRUE	Ccpg1	cell cycle progression 1 [Source:RGD Symbol;Acc:1311261]
ENSRNOG00000043033	14.3810573137774	33.3986110293863	-1.21579985661964	0.00233692382238314	0.0219225067707838	TRUE	AABR07045431.1	-
ENSRNOG00000012989	33.5502248032415	15.0389272871018	1.15753187768442	0.0023472147810832	0.0220063250619291	TRUE	Serinc2	serine incorporator 2 [Source:RGD Symbol;Acc:1311396]
ENSRNOG00000007229	2.68300855680177	7.56624135551819	-1.49599852653485	0.00235670398282709	0.0220825340284647	TRUE	Nr0b2	nuclear receptor subfamily 0, group B, member 2 [Source:RGD Symbol;Acc:621032]
ENSRNOG00000030118	61.0962659092891	24.7785943360373	1.30192269068518	0.00235989570788377	0.022099681155941	TRUE	Msn	moesin [Source:RGD Symbol;Acc:621260]
ENSRNOG00000010964	3.92890074492943	8.42293083708742	-1.10021374864284	0.00236347260646526	0.0221204134546278	TRUE	Akap13	A-kinase anchoring protein 13 [Source:RGD Symbol;Acc:727893]
ENSRNOG00000006469	2.4274074045531	0.873091152168025	1.47367982981639	0.00236762971499715	0.0221465490747486	TRUE	Cdk2	cyclin dependent kinase 2 [Source:RGD Symbol;Acc:70486]
ENSRNOG00000052533	0.0194300093860167	0.293418317308645	-3.9144227132209	0.00237271347133658	0.0221813173538718	TRUE	AABR07052521.1	-
ENSRNOG00000043107	0.0269096762034855	0.361242259614653	-3.74976155943493	0.00237816966596618	0.0222195253361917	TRUE	LOC103693563	mycophenolic acid acyl-glucuronide esterase, mitochondrial [Source:RGD Symbol;Acc:9356323]
ENSRNOG00000001528	0.0769678517204352	0.421231870771462	-2.45078632643621	0.0023805393100463	0.0222288679302309	TRUE	Gap43	growth associated protein 43 [Source:RGD Symbol;Acc:62071]
ENSRNOG00000012067	0.387585353844536	0.0709576678685198	2.44518903568982	0.00238297171176974	0.0222387854573382	TRUE	Fam111a	family with sequence similarity 111, member A [Source:RGD Symbol;Acc:1560913]
ENSRNOG00000014828	34.6910509524801	12.7131633263095	1.4480331358337	0.00238895103210126	0.0222757429528142	TRUE	Avpi1	arginine vasopressin-induced 1 [Source:RGD Symbol;Acc:621721]
ENSRNOG00000015644	16.6640084715241	7.03746886543964	1.24347764316728	0.00238967702759564	0.0222757429528142	TRUE	Ugcg	UDP-glucose ceramide glucosyltransferase [Source:RGD Symbol;Acc:621870]
ENSRNOG00000043044	7.12630754576486	3.02044811851432	1.23767670998666	0.00240401076961341	0.0223964929851068	TRUE	Cnn2	calponin 2 [Source:RGD Symbol;Acc:1589807]
ENSRNOG00000017528	1.79983244838891	4.10809179165451	-1.19071767927923	0.00240870087958354	0.0224273130090426	TRUE	Gpr157	G protein-coupled receptor 157 [Source:RGD Symbol;Acc:1311096]
ENSRNOG00000048751	0.00473476171954162	0.0572122912816849	-3.59621428532196	0.00241756654095472	0.0224969537804783	TRUE	AABR07065531.3	-
ENSRNOG00000013433	0.177553564482811	1.30799554014008	-2.88100645763436	0.00242057930799164	0.0225120811400552	TRUE	Gnrh1	Putative protein SH [Source:UniProtKB/Swiss-Prot;Acc:P55248]
ENSRNOG00000016057	0.0226709205246548	0.255427953763324	-3.49553958319146	0.00244151345189424	0.0226937696510834	TRUE	Kcnj13	potassium voltage-gated channel subfamily J member 13 [Source:RGD Symbol;Acc:621661]
ENSRNOG00000002303	13.1702498184498	34.5766244941676	-1.39255689052317	0.00244486130277737	0.0226988867750423	TRUE	Kcnj12	potassium voltage-gated channel subfamily J member 12 [Source:RGD Symbol;Acc:621660]
ENSRNOG00000029549	46.9378191018335	103.254411443222	-1.13739896543876	0.00244476263995793	0.0226988867750423	TRUE	Eci3	enoyl-Coenzyme A delta isomerase 3 [Source:RGD Symbol;Acc:1310224]
ENSRNOG00000023446	0.152763556576219	0.436074649416529	-1.51422256698535	0.00245331742279887	0.0227593793684463	TRUE	Btbd8	BTB domain containing 8 [Source:RGD Symbol;Acc:2321418]
ENSRNOG00000036661	7.74667522640789	19.7403242815861	-1.34958924401412	0.00245418164364909	0.0227593793684463	TRUE	Rab40b	Rab40b, member RAS oncogene family [Source:RGD Symbol;Acc:1305663]
ENSRNOG00000003975	317.780343378811	120.639643753614	1.39728796060401	0.00247719694124995	0.0229465919860419	TRUE	Pfn1	profilin 1 [Source:RGD Symbol;Acc:621825]
ENSRNOG00000015488	5.47292899500637	12.8517812872493	-1.23173819612088	0.00247633642012973	0.0229465919860419	TRUE	Tead1	TEA domain transcription factor 1 [Source:RGD Symbol;Acc:1549742]
ENSRNOG00000000244	2.8759793887821	6.71266233376936	-1.22301696786014	0.00248317596796882	0.0229495801732153	TRUE	Coil	coilin [Source:RGD Symbol;Acc:62031]
ENSRNOG00000008409	2.19348194336665	0.719853725574289	1.60660745332527	0.00248154655589975	0.0229495801732153	TRUE	Myo1f	myosin IF [Source:RGD Symbol;Acc:1309750]
ENSRNOG00000012037	1.12303154841782	0.370360487769259	1.5983167219985	0.00248236380955498	0.0229495801732153	TRUE	Galnt7	polypeptide N-acetylgalactosaminyltransferase 7 [Source:RGD Symbol;Acc:620362]
ENSRNOG00000014882	2.62273020143009	0.947233738429183	1.46863407060906	0.00248177021535552	0.0229495801732153	TRUE	Fgf11	fibroblast growth factor 11 [Source:RGD Symbol;Acc:620162]
ENSRNOG00000015911	4.64779497199656	10.5848599115719	-1.18744145589318	0.00248781950461694	0.0229794096416781	TRUE	Lrp5	LDL receptor related protein 5 [Source:RGD Symbol;Acc:1309329]
ENSRNOG00000016675	0.0684327374601845	0.429660770884228	-2.65038066557722	0.00249156435828249	0.0230009089707432	TRUE	Kcnn2	potassium calcium-activated channel subfamily N member 2 [Source:RGD Symbol;Acc:2963]
ENSRNOG00000009635	0.17938244240023	1.11954121010335	-2.64316789373323	0.00249513895592959	0.0230208130277324	TRUE	Tmem74b	transmembrane protein 74B [Source:RGD Symbol;Acc:1564048]
ENSRNOG00000052498	21.0108455238178	46.010249752364	-1.13084522446397	0.00249850336254679	0.0230387562902112	TRUE	Grb14	growth factor receptor bound protein 14 [Source:RGD Symbol;Acc:61869]
ENSRNOG00000009849	8.57245672494211	3.48744817622607	1.29679060436822	0.00250235253103125	0.0230611466360625	TRUE	Eef1akmt1	EEF1A lysine methyltransferase 1 [Source:RGD Symbol;Acc:1306762]
ENSRNOG00000028566	8.05490625406431	2.68516593593606	1.58453286662783	0.00251348977530116	0.0231506387987301	TRUE	Pld4	phospholipase D family, member 4 [Source:RGD Symbol;Acc:1598308]
ENSRNOG00000007412	2.19996880964821	0.686852039707753	1.67781409873117	0.00251781707073766	0.0231642025175746	TRUE	Dok1	docking protein 1 [Source:RGD Symbol;Acc:1309499]
ENSRNOG00000021137	4.25418849250283	10.7227764457912	-1.3338541729371	0.00251744861932993	0.0231642025175746	TRUE	Kctd15	potassium channel tetramerization domain containing 15 [Source:RGD Symbol;Acc:1583737]
ENSRNOG00000003392	39.8079721652075	86.6135062853185	-1.12154467653024	0.00252507276021082	0.0232030284521833	TRUE	Grsf1	G-rich RNA sequence binding factor 1 [Source:RGD Symbol;Acc:1310858]
ENSRNOG00000047309	113.229459141978	256.722752408193	-1.18100504511017	0.00252632640797387	0.0232030284521833	TRUE	Smim10l1	-
ENSRNOG00000059857	20.9842491258403	7.34815540444668	1.51357823445672	0.00252474557260121	0.0232030284521833	TRUE	Rnd1	Rho family GTPase 1 [Source:RGD Symbol;Acc:1306338]
ENSRNOG00000024479	2.89090734765735	7.10895817512213	-1.2981828371893	0.00252877319696636	0.0232123643741895	TRUE	Klhl34	kelch-like family member 34 [Source:RGD Symbol;Acc:1560439]
ENSRNOG00000003583	62.5349403461976	146.078651083134	-1.22402439259797	0.0025377616489759	0.0232817036750875	TRUE	Smyd2	SET and MYND domain containing 2 [Source:RGD Symbol;Acc:727785]
ENSRNOG00000003815	179.101222557846	412.377376619104	-1.20319481710628	0.00255507113294017	0.0234272595573367	TRUE	Slc25a11	solute carrier family 25 member 11 [Source:RGD Symbol;Acc:708476]
ENSRNOG00000028703	2.30837444843527	0.906335203621307	1.34785702103817	0.00255992651447583	0.023458524790191	TRUE	Slc39a6	solute carrier family 39 member 6 [Source:RGD Symbol;Acc:1304664]
ENSRNOG00000000392	8.7540709815742	18.5920457351096	-1.08670516637695	0.00256319359092054	0.0234752081191024	TRUE	Supv3l1	Suv3 like RNA helicase [Source:RGD Symbol;Acc:1305565]
ENSRNOG00000016733	8.67617250801339	2.66379096371623	1.70270675613804	0.00256499912874122	0.0234784945630802	TRUE	Rab13	RAB13, member RAS oncogene family [Source:RGD Symbol;Acc:620880]
ENSRNOG00000015495	2.75022016452232	1.12181648584415	1.29401821097647	0.00257840903842576	0.0235768565611678	TRUE	Slc25a37	solute carrier family 25 member 37 [Source:RGD Symbol;Acc:1359361]
ENSRNOG00000048719	25.5265188466263	59.7021190169443	-1.22583808509528	0.00257865058821079	0.0235768565611678	TRUE	Dtnbp1	dystrobrevin binding protein 1 [Source:MGI Symbol;Acc:MGI:2137586]
ENSRNOG00000008706	8.47129455556686	19.0916556396646	-1.17233763252732	0.00259262299774923	0.0236912604901308	TRUE	Tbx3	T-box 3 [Source:RGD Symbol;Acc:735203]
ENSRNOG00000021318	30.3754101506294	69.2121127581162	-1.18812759515704	0.00259427891997755	0.0236930515432278	TRUE	Epas1	endothelial PAS domain protein 1 [Source:RGD Symbol;Acc:68404]
ENSRNOG00000053699	1.18843562059552	3.61225226479766	-1.60474730764015	0.00259605440549704	0.0236959319160919	TRUE	AC096809.1	-
ENSRNOG00000022268	0.443193578530188	1.55882317433869	-1.8145773560876	0.00261099698160373	0.0238189263712462	TRUE	Pnpla3	patatin-like phospholipase domain containing 3 [Source:RGD Symbol;Acc:1595843]
ENSRNOG00000059876	0.529258298251419	1.91958482204896	-1.85916719022064	0.00263250997047677	0.0240016878150941	TRUE	Fsd1l	fibronectin type III and SPRY domain containing 1-like [Source:RGD Symbol;Acc:1564809]
ENSRNOG00000015567	1.48607115243767	3.42297601264967	-1.20394143220017	0.00263614901305194	0.0240213713266816	TRUE	Slc9a2	solute carrier family 9 member A2 [Source:RGD Symbol;Acc:3719]
ENSRNOG00000048682	48.1575594730996	22.3195964854785	1.10939899213776	0.00264085733054969	0.0240507708291195	TRUE	Zwint	ZW10 interacting kinetochore protein [Source:RGD Symbol;Acc:628671]
ENSRNOG00000021750	48.0766308791206	18.6120162119502	1.36892567693839	0.00265004528449136	0.0241209113415649	TRUE	Id1	inhibitor of DNA binding 1, HLH protein [Source:RGD Symbol;Acc:2858]
ENSRNOG00000016701	1.58052513324909	0.399851425439268	1.97880180310941	0.00265163289244669	0.0241218330782048	TRUE	Gng8	G protein subunit gamma 8 [Source:RGD Symbol;Acc:620808]
ENSRNOG00000049034	14.2716924084689	4.99553328949466	1.51328765984461	0.00265314554894585	0.0241220723326847	TRUE	Ptrh1	peptidyl-tRNA hydrolase 1 homolog [Source:RGD Symbol;Acc:1310165]
ENSRNOG00000048487	2.99360481181062	1.0970591824573	1.44701388531923	0.00265464862389261	0.0241222242537252	TRUE	Slc12a9	solute carrier family 12, member 9 [Source:RGD Symbol;Acc:620747]
ENSRNOG00000007882	24.8570055869256	59.4440082178776	-1.25790209990662	0.00266429132180564	0.0241962976281946	TRUE	Ablim2	actin binding LIM protein family, member 2 [Source:RGD Symbol;Acc:1303094]
ENSRNOG00000011517	4.61853556440028	10.7590179305701	-1.22008906315779	0.00266602384647682	0.0241984904946713	TRUE	Tnfrsf21	TNF receptor superfamily member 21 [Source:RGD Symbol;Acc:1307308]
ENSRNOG00000007147	0.269870619795355	0.0498177629003912	2.42427552776752	0.00266754192896776	0.0241987355870418	TRUE	Cyp46a1	cytochrome P450, family 46, subfamily a, polypeptide 1 [Source:RGD Symbol;Acc:1306605]
ENSRNOG00000057823	112.148538157039	47.4173966657072	1.24189886483061	0.00267806231849342	0.0242805996462736	TRUE	Ubc	ubiquitin C [Source:RGD Symbol;Acc:621244]
ENSRNOG00000027728	6.23946356182788	14.8921724338097	-1.25509402510502	0.00268721216938819	0.0243499532646571	TRUE	Ibtk	inhibitor of Bruton tyrosine kinase [Source:RGD Symbol;Acc:1311697]
ENSRNOG00000057101	1.92019657846437	0.44929835345711	2.0921612052292	0.00268879176627849	0.0243506705217264	TRUE	AABR07050652.1	-
ENSRNOG00000001842	15.7232011610597	35.4514128008126	-1.17298483830645	0.00270437100074009	0.0244508283961064	TRUE	Mrps35	mitochondrial ribosomal protein S35 [Source:RGD Symbol;Acc:1306720]
ENSRNOG00000020518	5.07034357826517	11.1906902998388	-1.14223158452861	0.0027035673296654	0.0244508283961064	TRUE	Fam189b	family with sequence similarity 189, member B [Source:RGD Symbol;Acc:1306107]
ENSRNOG00000052707	0.498663617220484	1.20885246584248	-1.27778377733164	0.00270245148388066	0.0244508283961064	TRUE	Cacna1a	calcium voltage-gated channel subunit alpha1 A [Source:RGD Symbol;Acc:2244]
ENSRNOG00000022859	0.965635520021705	0.22938743581502	2.07251487221725	0.00270973519340256	0.0244856862214533	TRUE	Trem1	triggering receptor expressed on myeloid cells 1 [Source:RGD Symbol;Acc:1309467]
ENSRNOG00000048320	375.997059737307	888.053303879209	-1.23993022778078	0.00271817844795488	0.0245483127611907	TRUE	Ndufa11	NADH:ubiquinone oxidoreductase subunit A11 [Source:RGD Symbol;Acc:1303292]
ENSRNOG00000055547	4.99871498302549	12.6207824881857	-1.33641349087045	0.00272490938084111	0.0245954139831315	TRUE	AABR07001519.1	-
ENSRNOG00000014665	10.6226206441236	4.76489476864759	1.15646802682045	0.00273050848518656	0.0246322524769832	TRUE	Dhdds	dehydrodolichyl diphosphate synthase subunit [Source:RGD Symbol;Acc:1311560]
ENSRNOG00000007227	29.233496944671	12.466807718595	1.22915496690873	0.00273967151720604	0.0246600826692939	TRUE	Mien1	migration and invasion enhancer 1 [Source:RGD Symbol;Acc:1306682]
ENSRNOG00000019529	60.3642873047543	137.415932794648	-1.18678712421693	0.00273707883564662	0.0246600826692939	TRUE	Btbd1	BTB domain containing 1 [Source:RGD Symbol;Acc:1310962]
ENSRNOG00000055795	17.1847638569659	6.78289571742397	1.33999693997972	0.00273871817402446	0.0246600826692939	TRUE	AABR07035832.1	-
ENSRNOG00000058993	1.84554247882419	0.309784387101606	2.56757141925338	0.00273822652074491	0.0246600826692939	TRUE	AABR07062183.1	similar to immunoreceptor Ly49si3 [Source:NCBI gene;Acc:690097]
ENSRNOG00000004001	4.36959322192197	9.94107045735933	-1.18601768772708	0.00274412190901496	0.0246864492579844	TRUE	Osgepl1	O-sialoglycoprotein endopeptidase-like 1 [Source:RGD Symbol;Acc:1305575]
ENSRNOG00000050713	1.83115483370224	0.39259262728212	2.21992147288602	0.00278218647936924	0.0250150162735088	TRUE	LOC108348050	ubiquitin carboxyl-terminal hydrolase 25-like [Source:RGD Symbol;Acc:11392568]
ENSRNOG00000016708	1.88035773894183	0.651476057435827	1.5272503298382	0.00279334771721187	0.0250875706157341	TRUE	Necab3	N-terminal EF-hand calcium binding protein 3 [Source:RGD Symbol;Acc:1310124]
ENSRNOG00000033658	0.102922969922533	0.0125289049970747	3.03062389629024	0.00279186717907713	0.0250875706157341	TRUE	Kntc1	kinetochore associated 1 [Source:RGD Symbol;Acc:1307905]
ENSRNOG00000011016	1.18187556425432	2.78228010077731	-1.23555065234337	0.00282247551364386	0.0253351521631229	TRUE	Slc7a2	solute carrier family 7 member 2 [Source:RGD Symbol;Acc:68387]
ENSRNOG00000013201	48.6155131517	21.6555049328538	1.16658726673724	0.00286233389532142	0.0256787268033009	TRUE	Tex264	testis expressed 264 [Source:RGD Symbol;Acc:1359353]
ENSRNOG00000042740	71.5533984995866	158.038693926188	-1.14320980142971	0.00286729704802603	0.0257090407692898	TRUE	Mrpl42	mitochondrial ribosomal protein L42 [Source:RGD Symbol;Acc:1304915]
ENSRNOG00000027264	1.18453136677245	2.83193310682755	-1.25768142686524	0.00287192173878409	0.0257362881826212	TRUE	Dagla	diacylglycerol lipase, alpha [Source:RGD Symbol;Acc:1359461]
ENSRNOG00000010252	59.1112756837767	24.6216929296681	1.26343816271938	0.0028843847673582	0.0258337088242032	TRUE	Hexa	hexosaminidase subunit alpha [Source:RGD Symbol;Acc:2792]
ENSRNOG00000014142	56.7172420219432	24.3142904469392	1.22190761772311	0.0028863506048863	0.0258370567935465	TRUE	Ogfrl1	opioid growth factor receptor-like 1 [Source:RGD Symbol;Acc:1308498]
ENSRNOG00000005802	9.55477107437105	21.8497832628306	-1.19333404434113	0.00289525396198041	0.0259024677778281	TRUE	Usp24	ubiquitin specific peptidase 24 [Source:RGD Symbol;Acc:1306799]
ENSRNOG00000028041	2858.92191438716	6534.80340265137	-1.19267153567047	0.00290277303533093	0.0259554289754191	TRUE	Tnnt1	troponin T1, slow skeletal type [Source:RGD Symbol;Acc:621852]
ENSRNOG00000025910	12.5896953783156	27.9755540722508	-1.15194916568038	0.00292285703832462	0.0261206205258647	TRUE	Hccs	holocytochrome c synthase [Source:RGD Symbol;Acc:1563855]
ENSRNOG00000031802	279.647737274678	634.592416761278	-1.18224738563086	0.00293729033419721	0.0262351595122106	TRUE	LOC691427	6.8 kDa mitochondrial proteolipid [Source:UniProtKB/Swiss-Prot;Acc:D3Z9R8]
ENSRNOG00000015077	8.50937651221431	18.3161388647573	-1.10606050734444	0.00294304783034226	0.0262721249937428	TRUE	Acsf3	acyl-CoA synthetase family member 3 [Source:RGD Symbol;Acc:1586037]
ENSRNOG00000003147	1232.64056590776	553.78920611815	1.15434107835209	0.0029750342323197	0.0265374232694752	TRUE	Sqstm1	sequestosome 1 [Source:RGD Symbol;Acc:69287]
ENSRNOG00000006802	1.13727944846593	0.409428076092359	1.47188160236734	0.00297603736215693	0.0265374232694752	TRUE	Lrrn1	leucine rich repeat neuronal 1 [Source:RGD Symbol;Acc:1564145]
ENSRNOG00000030019	128.029583005783	56.3752147250545	1.18333049094424	0.00298282320923024	0.0265833266680931	TRUE	Atp1a1	ATPase Na+/K+ transporting subunit alpha 1 [Source:RGD Symbol;Acc:2167]
ENSRNOG00000007319	1.67891347252816	0.420310394515738	1.99555576618079	0.00300117014928675	0.0267321571639817	TRUE	Trib3	tribbles pseudokinase 3 [Source:RGD Symbol;Acc:708432]
ENSRNOG00000017851	196.619141089088	469.423973307582	-1.25549369628085	0.003004926650398	0.0267509350572184	TRUE	Etfb	electron transfer flavoprotein subunit beta [Source:RGD Symbol;Acc:1303312]
ENSRNOG00000047363	0.541337400610412	0.119164430526904	2.17691564629243	0.00300756500515807	0.026759743678021	TRUE	Kcnk13	potassium two pore domain channel subfamily K member 13 [Source:RGD Symbol;Acc:68941]
ENSRNOG00000016416	104.901881936063	46.4179175783794	1.17624734331405	0.0030162197537583	0.0268220440458868	TRUE	Rnh1	ribonuclease/angiogenin inhibitor 1 [Source:RGD Symbol;Acc:621398]
ENSRNOG00000014030	157.939873730923	377.22488534559	-1.25604922025215	0.00302739180681152	0.0269066493059935	TRUE	Synm	synemin [Source:RGD Symbol;Acc:727872]
ENSRNOG00000001143	0.226902559124194	0.672073452552659	-1.56665987230324	0.00304442310718715	0.0270432088705749	TRUE	Cit	citron rho-interacting serine/threonine kinase [Source:RGD Symbol;Acc:70878]
ENSRNOG00000013578	4.62065887283019	1.47529321125601	1.64559161679805	0.00304951901457134	0.0270736565029969	TRUE	Trem2	triggering receptor expressed on myeloid cells 2 [Source:RGD Symbol;Acc:1309841]
ENSRNOG00000018053	27.1955452110731	59.7181822188694	-1.13481556788221	0.00305317032333247	0.0270912526940201	TRUE	Fech	ferrochelatase [Source:RGD Symbol;Acc:1307556]
ENSRNOG00000040120	0.00872367768351769	0.166102478945375	-4.25380987046554	0.00305844761998901	0.0271232494124599	TRUE	Bhmt2	betaine-homocysteine S-methyltransferase 2 [Source:RGD Symbol;Acc:1359418]
ENSRNOG00000049096	0.263151178170977	1.15802656837455	-2.13944198871721	0.00306049575461951	0.0271265896240962	TRUE	Mcpt8l2	mast cell protease 8-like 2 [Source:RGD Symbol;Acc:1302938]
ENSRNOG00000016294	10.4148109010833	3.8620882739617	1.43086664723746	0.00306340778187308	0.0271344551723955	TRUE	Cd4	Cd4 molecule [Source:RGD Symbol;Acc:2306]
ENSRNOG00000048394	0.886268382838646	2.06249113540943	-1.21885814717466	0.00306472711387029	0.0271344551723955	TRUE	Zfp560	zinc finger protein 560 [Source:RGD Symbol;Acc:2323078]
ENSRNOG00000028384	58.0001266364988	126.806120013879	-1.12850842625165	0.00307580644944481	0.0272177005823554	TRUE	Npepl1	aminopeptidase-like 1 [Source:RGD Symbol;Acc:1311351]
ENSRNOG00000015603	1.11338472388709	2.97592643645249	-1.41870734636155	0.0031009449041943	0.0274251961036345	TRUE	Prkce	protein kinase C, epsilon [Source:RGD Symbol;Acc:61925]
ENSRNOG00000002271	92.0730191383558	41.2790722742138	1.15736006449718	0.00311294140601233	0.0275013206740197	TRUE	Slain2	SLAIN motif family, member 2 [Source:RGD Symbol;Acc:1311593]
ENSRNOG00000045553	0.819009975593334	2.24831621100894	-1.45778200078358	0.00311233402779425	0.0275013206740197	TRUE	Proser2	proline and serine rich 2 [Source:RGD Symbol;Acc:1586830]
ENSRNOG00000018166	22.8999827117849	53.8025810158853	-1.23234187070824	0.00313841049050375	0.0277112425736591	TRUE	Prkab2	protein kinase AMP-activated non-catalytic subunit beta 2 [Source:RGD Symbol;Acc:620905]
ENSRNOG00000015544	0.291955003691891	0.0301316909710643	3.26467955899989	0.00314501479701971	0.0277544563027911	TRUE	LOC100909441	tubulin alpha-1C chain-like [Source:RGD Symbol;Acc:6503589]
ENSRNOG00000051483	11.9762557853465	108.077184465744	-3.17382384568441	0.00314794049191059	0.0277651773060962	TRUE	LOC103689961	selenoprotein W-like [Source:RGD Symbol;Acc:9418506]
ENSRNOG00000000054	11.0707270304383	26.2062805713097	-1.24323027397483	0.00315873468126871	0.0278250361972942	TRUE	Abhd8	abhydrolase domain containing 8 [Source:RGD Symbol;Acc:1305693]
ENSRNOG00000022261	0.372379127252878	0.0710495447015393	2.38698768593059	0.00315987070747509	0.0278250361972942	TRUE	Cenpu	centromere protein U [Source:RGD Symbol;Acc:1562566]
ENSRNOG00000022730	0.25250813885625	0.0334310471611901	2.90402079702613	0.00315840156915375	0.0278250361972942	TRUE	Zfp57	zinc finger protein 57 [Source:RGD Symbol;Acc:1302981]
ENSRNOG00000007270	1.36546093756118	3.19416592167698	-1.22628887536749	0.00316879176386348	0.0278519488368938	TRUE	Il12rb2	interleukin 12 receptor subunit beta 2 [Source:RGD Symbol;Acc:620026]
ENSRNOG00000016339	0.0379964627993215	0.339770490028021	-3.16286454893097	0.00316752053174511	0.0278519488368938	TRUE	Uox	urate oxidase [Source:RGD Symbol;Acc:621369]
ENSRNOG00000033844	114.954037665084	49.2910480575693	1.22156705934455	0.0031672758951821	0.0278519488368938	TRUE	LOC100912195	protein BEX1-like [Source:RGD Symbol;Acc:6488322]
ENSRNOG00000040108	34.1269173661264	83.5062899310482	-1.29098660432833	0.00317150788407048	0.0278519488368938	TRUE	RGD1565355	similar to fatty acid translocase/CD36 [Source:RGD Symbol;Acc:1565355]
ENSRNOG00000050819	1.33183477853292	0.259365312907728	2.35599491115531	0.00317095572866937	0.0278519488368938	TRUE	Birc5	baculoviral IAP repeat-containing 5 [Source:RGD Symbol;Acc:70499]
ENSRNOG00000028137	0.618980838820931	0.072406601355357	3.09531622271368	0.003192895947943	0.0280246124062558	TRUE	Mki67	marker of proliferation Ki-67 [Source:RGD Symbol;Acc:1305476]
ENSRNOG00000003150	302.428096093349	731.617810798742	-1.27451034264301	0.00320443305202978	0.0281106724331845	TRUE	Mpc2	mitochondrial pyruvate carrier 2 [Source:RGD Symbol;Acc:1563422]
ENSRNOG00000036672	0.270049673262011	0.0288571428665348	3.21427507156042	0.00320909425193633	0.0281363536546055	TRUE	Sectm1a	secreted and transmembrane 1A [Source:RGD Symbol;Acc:1305973]
ENSRNOG00000008116	11.3989388397964	26.2146033090849	-1.20149902442651	0.00321237117113192	0.0281498767474621	TRUE	Plpp3	phospholipid phosphatase 3 [Source:RGD Symbol;Acc:620454]
ENSRNOG00000005934	21.8205648143219	47.5216594769906	-1.12291457196121	0.00322618636727042	0.0282556818966172	TRUE	Mlip	muscular LMNA-interacting protein [Source:RGD Symbol;Acc:1590513]
ENSRNOG00000009385	0.885763980150695	0.295816350981635	1.58131080413463	0.00323093810588672	0.0282690950050324	TRUE	Pik3cg	phosphatidylinositol-4,5-bisphosphate 3-kinase, catalytic subunit gamma [Source:RGD Symbol;Acc:1306468]
ENSRNOG00000010721	0.710091001894517	0.160533281732148	2.14168627453566	0.00323120162883327	0.0282690950050324	TRUE	Dlgap5	DLG associated protein 5 [Source:RGD Symbol;Acc:1311247]
ENSRNOG00000037690	4.80160779895535	2.05651830431247	1.22246836626772	0.00326328911612945	0.028534439151759	TRUE	Sertad3	SERTA domain containing 3 [Source:RGD Symbol;Acc:1564271]
ENSRNOG00000054562	0.322611476598013	0.0223767422118625	3.85222286323556	0.0032735528012102	0.02860877135748	TRUE	AABR07043098.1	-
ENSRNOG00000012410	73.0931955429053	179.199777059555	-1.29382228855666	0.00328479149078521	0.0286915398837208	TRUE	S100a1	S100 calcium binding protein A1 [Source:RGD Symbol;Acc:3614]
ENSRNOG00000027225	0.46968686186166	0.0394155040820934	3.59620071497164	0.00329403067191084	0.0287567637301996	TRUE	Ly6g6f	lymphocyte antigen 6 family member G6F [Source:RGD Symbol;Acc:1303333]
ENSRNOG00000050061	0.331518695899152	1.10040778308349	-1.73180882560147	0.00330247864618851	0.0288150139510717	TRUE	Mcart1	mitochondrial carrier triple repeat 1 [Source:RGD Symbol;Acc:1305190]
ENSRNOG00000005568	1.35192192724548	3.14567069738392	-1.21859961381663	0.00330931924034578	0.0288591842834882	TRUE	AABR07064804.1	-
ENSRNOG00000049975	2.50214431764472	5.82188383231798	-1.21844237782245	0.00333993975346596	0.0291105704935548	TRUE	Zfp46	zinc finger protein 46 [Source:RGD Symbol;Acc:1310584]
ENSRNOG00000010748	33.2135425592602	67.2656372830889	-1.01810511866933	0.00335353624712297	0.0292079080270971	TRUE	Mtus1	microtubule associated scaffold protein 1 [Source:RGD Symbol;Acc:631381]
ENSRNOG00000023476	0.194836126264963	0.0325044094601027	2.5918244865326	0.00335470704063769	0.0292079080270971	TRUE	Slc16a5	solute carrier family 16 member 5 [Source:RGD Symbol;Acc:1582896]
ENSRNOG00000017955	64.4257367390709	144.470603080904	-1.16509437790844	0.00336059331342512	0.0292434685702822	TRUE	Nudt8	nudix hydrolase 8 [Source:RGD Symbol;Acc:1309040]
ENSRNOG00000012196	1.58335692037669	3.75268319522196	-1.2450681795166	0.00336538470209427	0.029269468558568	TRUE	Asah2	N-acylsphingosine amidohydrolase 2 [Source:RGD Symbol;Acc:69410]
ENSRNOG00000005883	0.0699007616559459	0.27443984542396	-1.97362540685797	0.00337544168827016	0.0293412121901105	TRUE	Nek10	NIMA-related kinase 10 [Source:RGD Symbol;Acc:1564342]
ENSRNOG00000011132	0.504063688107591	1.34000714552813	-1.411000999152	0.00338307917072207	0.0293761326172544	TRUE	LOC100362814	hypothetical protein LOC100362814 [Source:RGD Symbol;Acc:2323964]
ENSRNOG00000047106	20.9787659802136	45.4554465675189	-1.11559405858308	0.00338298250906	0.0293761326172544	TRUE	Mtrf1	mitochondrial translation release factor 1 [Source:RGD Symbol;Acc:1584329]
ENSRNOG00000018960	6.99059067460209	14.8540805038672	-1.087393379358	0.00338941053373144	0.0294153708833837	TRUE	AABR07001382.1	spectrin repeat containing nuclear envelope protein 1 [Source:NCBI gene;Acc:499010]
ENSRNOG00000010681	2.97706328209577	6.73406807113258	-1.1776877791435	0.00339818969546913	0.0294757993414049	TRUE	Pitx2	paired-like homeodomain 2 [Source:RGD Symbol;Acc:3331]
ENSRNOG00000060550	4.9580441117727	10.7551999785878	-1.11728678765051	0.00341249048019193	0.0295840320529032	TRUE	Epn2	epsin 2 [Source:RGD Symbol;Acc:619773]
ENSRNOG00000003504	24.3975877142329	54.0332626183048	-1.14714787763875	0.00341479968559067	0.029588245647331	TRUE	Rnaseh2a	ribonuclease H2, subunit A [Source:RGD Symbol;Acc:1307248]
ENSRNOG00000026936	0.516665783106921	0.0251976063150576	4.35992590412904	0.00341967532400335	0.0296146802738796	TRUE	Mpig6b	megakaryocyte and platelet inhibitory receptor G6b [Source:RGD Symbol;Acc:1303269]
ENSRNOG00000033335	0.219372620158925	0.0297867038035941	2.8689375438491	0.00342842940184965	0.0296746564067296	TRUE	Cenpi	centromere protein I [Source:RGD Symbol;Acc:2631]
ENSRNOG00000034139	0.435376136242225	0.0642534414832227	2.75818049609871	0.00345164725098312	0.0298311791272477	TRUE	Lyc2	lysozyme C type 2 [Source:RGD Symbol;Acc:1593616]
ENSRNOG00000047843	0.262044571029803	4.2006568353129	-4.0052903769971	0.0034520275063757	0.0298311791272477	TRUE	AABR07069878.1	-
ENSRNOG00000054374	7.27688521606596	2.73920547098455	1.40856411802043	0.00345196335162899	0.0298311791272477	TRUE	Smim29	small integral membrane protein 29 [Source:RGD Symbol;Acc:1564450]
ENSRNOG00000055756	129.934615084774	61.4882156947173	1.07936489888547	0.00345982276924942	0.0298826310389297	TRUE	Bcap31	B-cell receptor-associated protein 31 [Source:RGD Symbol;Acc:1302944]
ENSRNOG00000015480	1.44826484285196	3.79466965795777	-1.38989888027272	0.00346349064440612	0.02989839875961	TRUE	Prkcz	protein kinase C, zeta [Source:RGD Symbol;Acc:3399]
ENSRNOG00000051619	80.0709081011847	162.859920081804	-1.02428473871185	0.00347037152098336	0.0299418710335136	TRUE	Asb2	ankyrin repeat and SOCS box-containing 2 [Source:RGD Symbol;Acc:1306414]
ENSRNOG00000021355	0.990671411895037	0.240792489543871	2.0367655878641	0.0034880045604576	0.0300780159466878	TRUE	Car6	carbonic anhydrase 6 [Source:RGD Symbol;Acc:70516]
ENSRNOG00000006094	8.77965108164614	3.56026232997765	1.30187134712127	0.00349085761484926	0.0300866320931432	TRUE	Cd44	CD44 molecule (Indian blood group) [Source:RGD Symbol;Acc:2307]
ENSRNOG00000004901	46.5523283006273	101.901777215284	-1.13026285075153	0.00349312539135283	0.0300901974396312	TRUE	Slc4a1ap	solute carrier family 4 member 1 adaptor protein [Source:RGD Symbol;Acc:1307080]
ENSRNOG00000009323	15.9835120486093	6.52172411254599	1.29310336599958	0.0035016691613114	0.0301477924768821	TRUE	Fam214b	family with sequence similarity 214, member B [Source:RGD Symbol;Acc:1311249]
ENSRNOG00000007575	0.361409504031447	0.0254285118936774	3.82055231734295	0.00351538516674193	0.0302498334417046	TRUE	Plppr1	phospholipid phosphatase related 1 [Source:RGD Symbol;Acc:1303116]
ENSRNOG00000007422	1.30609814134298	0.517565710027691	1.33430801217437	0.00352406445353789	0.0303084483394099	TRUE	Vav2	vav guanine nucleotide exchange factor 2 [Source:RGD Symbol;Acc:1306285]
ENSRNOG00000052887	0.198029583592013	0.0432202909520368	2.19193619705065	0.00353420433238073	0.0303795562024401	TRUE	Dnajc6	DnaJ heat shock protein family (Hsp40) member C6 [Source:RGD Symbol;Acc:1309900]
ENSRNOG00000009734	15.6933793527419	6.80171530032654	1.20588388609847	0.00354326782688653	0.0304413412189208	TRUE	Akr1b8	aldo-keto reductase family 1, member B8 [Source:RGD Symbol;Acc:708475]
ENSRNOG00000012017	15.9190716807676	7.05361116602157	1.17403689834594	0.00356122356566649	0.0305794165329108	TRUE	Otulin	OTU deubiquitinase with linear linkage specificity [Source:RGD Symbol;Acc:2324500]
ENSRNOG00000052407	0.817790829353181	0.283708876703958	1.52530649432708	0.0035813544549833	0.0307360134584474	TRUE	Btk	Bruton tyrosine kinase [Source:RGD Symbol;Acc:1359683]
ENSRNOG00000020869	24.4416002277813	55.2449889815591	-1.17654066185467	0.00362707459525593	0.0311119416524358	TRUE	mrpl9	mitochondrial ribosomal protein L9 [Source:RGD Symbol;Acc:1359171]
ENSRNOG00000036794	14.0858315663199	32.3164245112477	-1.19804276907404	0.00363025260065472	0.0311144236094981	TRUE	Asb16	ankyrin repeat and SOCS box-containing 16 [Source:RGD Symbol;Acc:1563878]
ENSRNOG00000059715	0.714761892119589	1.64815102365839	-1.20531741037427	0.00363119836813047	0.0311144236094981	TRUE	Cc2d2a	coiled-coil and C2 domain containing 2A [Source:RGD Symbol;Acc:1561042]
ENSRNOG00000037659	5.85754850113594	13.3709037099099	-1.19084159708163	0.00364155279731894	0.0311866809222633	TRUE	Mto1	mitochondrial tRNA translation optimization 1 [Source:RGD Symbol;Acc:1308830]
ENSRNOG00000005269	99.0438880659756	234.317895785308	-1.24232740149343	0.00364575526792206	0.0312062037147189	TRUE	Srl	sarcalumenin [Source:RGD Symbol;Acc:1306564]
ENSRNOG00000010029	66.0304384012599	158.216440072709	-1.26074274380432	0.00364977814186809	0.0312121390214879	TRUE	Ubald2	UBA-like domain containing 2 [Source:RGD Symbol;Acc:1311298]
ENSRNOG00000016099	11.8125534717448	5.0214159050784	1.23384603368926	0.00365029514220125	0.0312121390214879	TRUE	Id4	inhibitor of DNA binding 4, HLH protein [Source:RGD Symbol;Acc:631428]
ENSRNOG00000015275	0.183649570196721	0.0134333784872583	3.78839749245437	0.00365340010573801	0.0312222381864256	TRUE	Ska1	spindle and kinetochore associated complex subunit 1 [Source:RGD Symbol;Acc:1310784]
ENSRNOG00000010708	4.05673114000505	1.45670198065091	1.47696517124694	0.00367488494522727	0.0313893198821544	TRUE	Gata4	GATA binding protein 4 [Source:RGD Symbol;Acc:2665]
ENSRNOG00000030644	6918.32631947438	14533.4717386801	-1.07088312539072	0.00367933348066293	0.0314107854064591	TRUE	Mt-nd1	NADH dehydrogenase subunit 1 [Source:NCBI gene;Acc:26193]
ENSRNOG00000004932	32.5364823356106	14.1084445222794	1.20547814372261	0.00368307334231204	0.0314261815312208	TRUE	Sel1l3	SEL1L family member 3 [Source:RGD Symbol;Acc:1562860]
ENSRNOG00000057855	0.241658366469279	0.0392304002484467	2.61739598729508	0.00369164240476267	0.0314827454476581	TRUE	F5	coagulation factor V [Source:RGD Symbol;Acc:1589758]
ENSRNOG00000056940	15.0367736054985	32.8504482111116	-1.12745672962288	0.00370159447061065	0.031551038163624	TRUE	Cited2	Cbp/p300-interacting transactivator, with Glu/Asp-rich carboxy-terminal domain, 2 [Source:RGD Symbol;Acc:620112]
ENSRNOG00000003847	22.3534947511149	49.3959953086757	-1.14390633879139	0.00370955935987726	0.031602330105747	TRUE	Gid4	GID complex subunit 4 [Source:RGD Symbol;Acc:1588894]
ENSRNOG00000005614	271.341135417317	597.699463881581	-1.13931801544007	0.00371228990305873	0.0316089993896853	TRUE	Txn2	thioredoxin 2 [Source:RGD Symbol;Acc:71040]
ENSRNOG00000022199	0.29749977741227	0.0319486431484664	3.2077755172493	0.00371645153780411	0.0316206378494795	TRUE	Zmynd12	zinc finger, MYND-type containing 12 [Source:RGD Symbol;Acc:1307175]
ENSRNOG00000051534	73.2162610094618	155.639118406321	-1.08798918468423	0.00371755357796579	0.0316206378494795	TRUE	AC132720.2	proline rich 33 [Source:NCBI gene;Acc:685580]
ENSRNOG00000000500	0.122199679354602	0.0135971148201084	3.15583520595072	0.00372289230703293	0.0316494600580605	TRUE	Scube3	signal peptide, CUB domain and EGF like domain containing 3 [Source:RGD Symbol;Acc:1304880]
ENSRNOG00000018604	59.0881298882442	129.099887506157	-1.12755973924715	0.00374951964022649	0.0318591383461967	TRUE	Tufm	Tu translation elongation factor, mitochondrial [Source:RGD Symbol;Acc:1305501]
ENSRNOG00000013223	8.6504637388303	2.521794826921	1.77762103209123	0.00378677910507036	0.0321588896369371	TRUE	Fah	fumarylacetoacetate hydrolase [Source:RGD Symbol;Acc:61932]
ENSRNOG00000016443	2.87717041456562	6.10908382994733	-1.08634138871795	0.0037901985728245	0.0321710944761343	TRUE	Vps13d	vacuolar protein sorting 13 homolog D [Source:RGD Symbol;Acc:1308403]
ENSRNOG00000015409	10.2786063173204	3.85955383308801	1.41301464522696	0.00380369645085852	0.0322687870888567	TRUE	Usp5	ubiquitin specific peptidase 5 [Source:RGD Symbol;Acc:1308438]
ENSRNOG00000021183	0.202738920212207	0.932339003386936	-2.19975329203872	0.00381233939619397	0.0323252121529947	TRUE	Rcor2l1	REST corepressor 2-like [Source:RGD Symbol;Acc:7624435]
ENSRNOG00000015020	14.4666186285728	30.8582978962976	-1.09296572906527	0.00381775603448406	0.0323542363883247	TRUE	Idh1	isocitrate dehydrogenase (NADP(+)) 1, cytosolic [Source:RGD Symbol;Acc:2862]
ENSRNOG00000004820	161.681863124439	367.838670021203	-1.18592162999249	0.00382938564480549	0.0324358557565492	TRUE	Sar1b	secretion associated, Ras related GTPase 1B [Source:RGD Symbol;Acc:1305590]
ENSRNOG00000028884	768.412742963637	1780.81189165069	-1.21258433925723	0.00383599514942117	0.0324748905998728	TRUE	Atp5mg	ATP synthase membrane subunit g [Source:RGD Symbol;Acc:1303259]
ENSRNOG00000021493	0.159660772544145	0.475739890431488	-1.57642830406668	0.00383998352211509	0.0324917062463013	TRUE	Prdm9	PR/SET domain 9 [Source:RGD Symbol;Acc:1305247]
ENSRNOG00000005618	31.7608905921724	80.3645419120669	-1.33934124627954	0.00386881651076113	0.0327186155045036	TRUE	Fmc1	formation of mitochondrial complex V assembly factor 1 [Source:RGD Symbol;Acc:1559476]
ENSRNOG00000055524	35.4802244974696	76.140457040069	-1.10166984939557	0.00388625649045163	0.0328489878039268	TRUE	Trip10	thyroid hormone receptor interactor 10 [Source:RGD Symbol;Acc:621145]
ENSRNOG00000018666	1.81992733988563	4.11361522790171	-1.17670474446006	0.00389095893530172	0.0328716150760081	TRUE	Gpsm1	G-protein signaling modulator 1 [Source:RGD Symbol;Acc:628682]
ENSRNOG00000002343	10.440099529494	3.80245528324358	1.45709491357937	0.00389907624148423	0.0329230532377979	TRUE	Uchl1	ubiquitin C-terminal hydrolase L1 [Source:RGD Symbol;Acc:3928]
ENSRNOG00000006231	0.842923745446543	0.317043965541772	1.40963023902034	0.00391169876520805	0.0330124593138645	TRUE	Ptpro	protein tyrosine phosphatase, receptor type, O [Source:RGD Symbol;Acc:62068]
ENSRNOG00000025140	13.5695551161696	4.96409765431471	1.45063807049047	0.00392306583241397	0.0330911826373421	TRUE	Zfat	zinc finger and AT hook domain containing [Source:RGD Symbol;Acc:1310886]
ENSRNOG00000006324	0.193805691585713	0.0390133691084255	2.31295346900657	0.00392731947448043	0.0330926623838748	TRUE	Trpc6	transient receptor potential cation channel, subfamily C, member 6 [Source:RGD Symbol;Acc:619788]
ENSRNOG00000014876	2.13809883053293	0.885997238345841	1.27010563458945	0.00392719236229836	0.0330926623838748	TRUE	Lpin2	lipin 2 [Source:RGD Symbol;Acc:1304588]
ENSRNOG00000005177	7.93013247342039	17.0279364727853	-1.10262815955598	0.00393206652642893	0.033098292353431	TRUE	Tp53i3	tumor protein p53 inducible protein 3 [Source:RGD Symbol;Acc:1304982]
ENSRNOG00000053288	4.23772730151428	9.66914308192049	-1.19012617344448	0.00393096266602558	0.033098292353431	TRUE	Ank3	ankyrin 3 [Source:RGD Symbol;Acc:620157]
ENSRNOG00000004686	57.8310594880052	132.600283726637	-1.1971765886244	0.00394552502719518	0.0331943627093574	TRUE	Spop	speckle type BTB/POZ protein [Source:RGD Symbol;Acc:1311613]
ENSRNOG00000006741	0.118393631489369	0.0121264847936133	3.27791142337275	0.00395617773293429	0.0332516555807423	TRUE	Podnl1	podocan-like 1 [Source:RGD Symbol;Acc:1307753]
ENSRNOG00000010349	0.444558614752061	1.64422856348302	-1.88775187270568	0.00395643273931933	0.0332516555807423	TRUE	Ghrl	ghrelin and obestatin prepropeptide [Source:RGD Symbol;Acc:632283]
ENSRNOG00000005512	466.543319724611	999.139129899922	-1.09867718951888	0.00396903208777527	0.0333230324637894	TRUE	Ndufa4	NDUFA4, mitochondrial complex associated [Source:RGD Symbol;Acc:1584719]
ENSRNOG00000032690	17.0984082596947	6.52553753709259	1.38912888783421	0.0039670345590414	0.0333230324637894	TRUE	AABR07017046.1	ubiquitin-conjugating enzyme E2E 2 [Source:NCBI gene;Acc:361013]
ENSRNOG00000024410	85.4268758609547	38.266397742692	1.15853544230271	0.00398904566617504	0.0334737446310004	TRUE	Blvrb	biliverdin reductase B [Source:RGD Symbol;Acc:1306080]
ENSRNOG00000001825	3.38518297196982	7.11607678406857	-1.07200095328004	0.00399998045486482	0.0335481564868223	TRUE	AABR07034767.1	-
ENSRNOG00000016640	0.0548870321638889	0.266054196203828	-2.27895258876302	0.00404182013584107	0.0338815593928536	TRUE	Dner	delta/notch-like EGF repeat containing [Source:RGD Symbol;Acc:1359385]
ENSRNOG00000016636	2.13115347436271	0.972969266681967	1.13115428388322	0.0040570984448881	0.0339920757161017	TRUE	Lpin3	lipin 3 [Source:RGD Symbol;Acc:1588534]
ENSRNOG00000004111	1.17376368176183	0.40665347831559	1.5272132340529	0.00406387232899923	0.0340252800102203	TRUE	Soat1	sterol O-acyltransferase 1 [Source:RGD Symbol;Acc:621641]
ENSRNOG00000013202	2.14201022579744	5.0484644579478	-1.23732935523503	0.00406525466386205	0.0340252800102203	TRUE	Akap7	A-kinase anchoring protein 7 [Source:RGD Symbol;Acc:1303071]
ENSRNOG00000014269	0.498923687632697	0.0608321314059632	3.03544461348462	0.00408488779943192	0.034171981493289	TRUE	Cxcr2	C-X-C motif chemokine receptor 2 [Source:RGD Symbol;Acc:2906]
ENSRNOG00000028238	247.732958764372	551.515475660074	-1.15461947872714	0.00409622615855876	0.03424917791203	TRUE	Sh3bgr	SH3 domain binding glutamate-rich protein [Source:RGD Symbol;Acc:1563599]
ENSRNOG00000017819	6.07540615430847	2.17721806527239	1.48003435303338	0.00410880877913869	0.0343366929333892	TRUE	Cd14	CD14 molecule [Source:RGD Symbol;Acc:620588]
ENSRNOG00000016392	20.8413434011204	8.74758660472957	1.25230963009047	0.00411495626596414	0.0343526878808292	TRUE	Zfp593	zinc finger protein 593 [Source:RGD Symbol;Acc:1310179]
ENSRNOG00000059142	1.14368510532326	2.81615463798171	-1.30052800166158	0.00411393528294256	0.0343526878808292	TRUE	Dtwd2	DTW domain containing 2 [Source:RGD Symbol;Acc:1306423]
ENSRNOG00000050024	2.91209807657978	0.782058636262133	1.89672180249235	0.00411719057602479	0.0343536688217513	TRUE	Ms4a4a	membrane spanning 4-domains A4A [Source:RGD Symbol;Acc:1307006]
ENSRNOG00000018061	13.883236981058	30.5488936467882	-1.13784296183679	0.00412604874245308	0.034409889538166	TRUE	Tmem80	transmembrane protein 80 [Source:RGD Symbol;Acc:1308399]
ENSRNOG00000052880	5.07522633454713	1.79106304159873	1.50169875002785	0.00413571283699232	0.0344727702267839	TRUE	Prph	peripherin [Source:RGD Symbol;Acc:3414]
ENSRNOG00000056376	32.6218336054278	69.7143500472323	-1.09565565148722	0.00414876676795325	0.0345638274523169	TRUE	Dusp22	dual specificity phosphatase 22 [Source:RGD Symbol;Acc:1307146]
ENSRNOG00000017012	44.1471665721084	95.6071013003546	-1.11483435361013	0.00418065786395293	0.0348116451893751	TRUE	Coq7	coenzyme Q7, hydroxylase [Source:RGD Symbol;Acc:2381]
ENSRNOG00000003620	1.61552656557685	0.484085769909691	1.73665610549687	0.00419741347091932	0.0349332426766921	TRUE	Fmo3	flavin containing monooxygenase 3 [Source:RGD Symbol;Acc:619761]
ENSRNOG00000021855	0.107652566849333	0.335452812040839	-1.64105793294391	0.00420212641416	0.0349366340037923	TRUE	Kcp	kielin cysteine rich BMP regulator [Source:RGD Symbol;Acc:1561119]
ENSRNOG00000026928	0.0383802654538601	0.275642684426879	-2.84599004691552	0.00420134414800791	0.0349366340037923	TRUE	AABR07008097.1	-
ENSRNOG00000010833	1.70901120887778	0.735684853993367	1.21469316170864	0.00421344504062527	0.0350097775036063	TRUE	Mthfd2	methylenetetrahydrofolate dehydrogenase (NADP+ dependent) 2, methenyltetrahydrofolate cyclohydrolase [Source:RGD Symbol;Acc:1311313]
ENSRNOG00000046460	6.10788059758077	13.4067650302183	-1.13442058868236	0.0042152384769269	0.0350097775036063	TRUE	AABR07022144.1	-
ENSRNOG00000016690	4.27815029384036	1.85388121968931	1.20591691783636	0.00421975207439683	0.0350250257406243	TRUE	Idi1	isopentenyl-diphosphate delta isomerase 1 [Source:RGD Symbol;Acc:621835]
ENSRNOG00000018379	5.96103927250225	2.46762249139601	1.27129099030325	0.00422139074179932	0.0350250257406243	TRUE	Zfp688	zinc finger protein 688 [Source:RGD Symbol;Acc:1310765]
ENSRNOG00000054957	0.278364810037194	1.00387244016559	-1.85070809313734	0.00423393357916338	0.0351111436158623	TRUE	Sfrp4	secreted frizzled-related protein 4 [Source:RGD Symbol;Acc:621075]
ENSRNOG00000002950	6.86358311909608	2.30646710069291	1.57284468219484	0.00425331527348097	0.0352538578004712	TRUE	Lyl1	LYL1, basic helix-loop-helix family member [Source:RGD Symbol;Acc:1359244]
ENSRNOG00000012619	1.05736762993587	0.293065470656509	1.85050128370715	0.00426585552002029	0.035339749481577	TRUE	Epor	erythropoietin receptor [Source:RGD Symbol;Acc:2560]
ENSRNOG00000017259	1.81056289633713	0.504858493653537	1.8407267623165	0.00428159334229897	0.0354303861694133	TRUE	Tacc3	transforming, acidic coiled-coil containing protein 3 [Source:RGD Symbol;Acc:1302948]
ENSRNOG00000027797	24.7716238989351	52.2053304606805	-1.07555560573291	0.0042801758013676	0.0354303861694133	TRUE	Nit2	nitrilase family, member 2 [Source:RGD Symbol;Acc:1310494]
ENSRNOG00000046139	0.0385099285128258	0.223976891962683	-2.54081518611452	0.00428334571842928	0.0354303861694133	TRUE	Syt14	synaptotagmin 14 [Source:RGD Symbol;Acc:1592654]
ENSRNOG00000033765	182.461040110358	405.107604056452	-1.15072162624165	0.00429115665708948	0.0354488291395629	TRUE	Eif1	eukaryotic translation initiation factor 1 [Source:RGD Symbol;Acc:1306308]
ENSRNOG00000051171	0.0231215797967474	0.264380953040405	-3.51751123399395	0.00429212824322146	0.0354488291395629	TRUE	G6pc	glucose-6-phosphatase, catalytic subunit [Source:RGD Symbol;Acc:2644]
ENSRNOG00000053325	2.76256635411537	0.831050468243952	1.72739834864225	0.00428856507465355	0.0354488291395629	TRUE	AABR07009105.1	-
ENSRNOG00000026592	0.275308389244827	0.0182831552501857	3.91479670672817	0.00430309419072976	0.0355213202550118	TRUE	Rhbdl2	rhomboid like 2 [Source:RGD Symbol;Acc:1308295]
ENSRNOG00000033693	0.160928384142711	0.0389286696273836	2.04297110658222	0.00430928218903598	0.0355543165459405	TRUE	Naip2	-
ENSRNOG00000037567	17.0875417784365	35.3002989831542	-1.04679534351285	0.00433189508947723	0.0357227263247592	TRUE	RGD1309730	similar to RIKEN cDNA B230118H07 [Source:RGD Symbol;Acc:1309730]
ENSRNOG00000007710	44.2209694894653	19.7478101272746	1.16293672470318	0.00434208970476744	0.035770443562777	TRUE	Usp20	ubiquitin specific peptidase 20 [Source:RGD Symbol;Acc:1305621]
ENSRNOG00000016952	703.334721385826	1668.60274724153	-1.24635992864818	0.00434177002156622	0.035770443562777	TRUE	Uqcr11	ubiquinol-cytochrome c reductase, complex III subunit XI [Source:RGD Symbol;Acc:1590985]
ENSRNOG00000016437	0.605740711293531	2.3795808038977	-1.9745758732975	0.00434623915756782	0.035783622962563	TRUE	Tm4sf4	transmembrane 4 L six family member 4 [Source:RGD Symbol;Acc:621784]
ENSRNOG00000024794	0.139134850463561	0.00789592102016453	4.14137059553004	0.00434809935807346	0.035783622962563	TRUE	LOC103689978	SUMO specific peptidase 5 [Source:RGD Symbol;Acc:1304604]
ENSRNOG00000015105	1.32108636118575	0.455951591738285	1.53280938057593	0.00435687572870366	0.0358195218850718	TRUE	Bspry	B-box and SPRY domain containing [Source:RGD Symbol;Acc:708400]
ENSRNOG00000036641	0.131670910690718	0.548640458019212	-2.05629880847982	0.00435506735542911	0.0358195218850718	TRUE	LOC689065	hypothetical protein LOC689065 [Source:RGD Symbol;Acc:1597421]
ENSRNOG00000027478	0.433655281948778	0.0322273732942585	3.75267297297234	0.0043642700333002	0.0358439971510268	TRUE	Krtap11-1	keratin associated protein 11-1 [Source:RGD Symbol;Acc:2323257]
ENSRNOG00000037446	30.3805882419762	69.2557908555101	-1.18884368500359	0.00436288395944579	0.0358439971510268	TRUE	Pxmp2	peroxisomal membrane protein 2 [Source:RGD Symbol;Acc:61812]
ENSRNOG00000015124	6.30854073452928	13.3996122245138	-1.0868240568933	0.00437824069118022	0.0359405504183934	TRUE	Gpam	glycerol-3-phosphate acyltransferase, mitochondrial [Source:RGD Symbol;Acc:61847]
ENSRNOG00000020225	13.5877411019562	6.72713176350698	1.01420258456622	0.00438181849719558	0.0359517352836132	TRUE	Dlgap4	DLG associated protein 4 [Source:RGD Symbol;Acc:708350]
ENSRNOG00000050035	0.0589309984332165	0.298229984645687	-2.33987911829091	0.00438852303022515	0.0359885499027408	TRUE	Sall4	spalt-like transcription factor 4 [Source:RGD Symbol;Acc:1597672]
ENSRNOG00000045961	7.68203192609398	15.7613480236182	-1.03689603388712	0.00440510077546023	0.0361062527701737	TRUE	Lyrm7	LYR motif containing 7 [Source:RGD Symbol;Acc:1596391]
ENSRNOG00000003562	0.268096869497751	0.776358285069858	-1.5349975366876	0.00442063619938	0.0362152977686714	TRUE	Susd4	sushi domain containing 4 [Source:RGD Symbol;Acc:1564043]
ENSRNOG00000030517	0.709105961796255	1.61140408925135	-1.18443908338832	0.00442855919818507	0.0362619007201541	TRUE	Zfp879	zinc finger protein 879 [Source:RGD Symbol;Acc:1563273]
ENSRNOG00000004461	2.14307440099901	5.91617443425589	-1.46558858022956	0.00444358689484704	0.036366601975024	TRUE	NEWGENE_6497122	FLYWCH family member 2 [Source:RGD Symbol;Acc:11436072]
ENSRNOG00000021249	2.31562906764052	4.97673059742314	-1.10407991343961	0.0044460511712756	0.0363684296666491	TRUE	Ap5s1	adaptor related protein complex 5 subunit sigma 1 [Source:RGD Symbol;Acc:1561852]
ENSRNOG00000048838	1.19934878080592	3.45238598794178	-1.52571318878336	0.00446028974587653	0.0364665200432394	TRUE	Gjc1	gap junction protein, gamma 1 [Source:RGD Symbol;Acc:628889]
ENSRNOG00000013587	2.18145960323859	4.62449328435685	-1.08410206802592	0.00446806959665097	0.0365117328721292	TRUE	Fam135a	family with sequence similarity 135, member A [Source:RGD Symbol;Acc:1304927]
ENSRNOG00000037137	8.75206660072507	20.7051381706283	-1.24243966377085	0.00448449651446839	0.0366233635787353	TRUE	Svip	small VCP interacting protein [Source:RGD Symbol;Acc:1565432]
ENSRNOG00000056293	0.166542937594429	1.34131884879096	-3.01262083518064	0.00448624356365308	0.0366233635787353	TRUE	AABR07027028.1	-
ENSRNOG00000054782	37.0305863290026	84.4167840044698	-1.18882541259786	0.00450928671263582	0.0367929683556394	TRUE	Ppp3cb	protein phosphatase 3 catalytic subunit beta [Source:RGD Symbol;Acc:3383]
ENSRNOG00000011774	2.77752423766081	0.851916760457605	1.70390662661723	0.00452119820248675	0.0368716209186721	TRUE	Fblim1	filamin binding LIM protein 1 [Source:RGD Symbol;Acc:1359551]
ENSRNOG00000010589	11.482427161377	4.48461833953703	1.35604746841402	0.00453254582560713	0.036945598294213	TRUE	LOC103689968	zinc finger protein 622 [Source:RGD Symbol;Acc:9452233]
ENSRNOG00000016488	46.6427690007671	14.9880197422595	1.63777597338699	0.00453926766687068	0.0369818147417893	TRUE	Pltp	phospholipid transfer protein [Source:RGD Symbol;Acc:1306695]
ENSRNOG00000031287	0.842046153611337	2.06733787074934	-1.29597603955859	0.00457965910725184	0.0372921664082239	TRUE	Cacna2d3	calcium voltage-gated channel auxiliary subunit alpha2delta 3 [Source:RGD Symbol;Acc:631361]
ENSRNOG00000018279	2.54596552034761	0.764263114287187	1.73563831876175	0.00459081767060161	0.0373642828366066	TRUE	Sfxn1	sideroflexin 1 [Source:RGD Symbol;Acc:1308482]
ENSRNOG00000039048	1.14169894159481	0.341049137336529	1.74139404495726	0.00459577483990088	0.0373858796374694	TRUE	Cd200r1	CD200 receptor 1 [Source:RGD Symbol;Acc:61837]
ENSRNOG00000048831	1.08707140043727	0.387491307739034	1.48684775641268	0.00460607719283114	0.0374324733978734	TRUE	Sowahc	sosondowah ankyrin repeat domain family member C [Source:RGD Symbol;Acc:1595666]
ENSRNOG00000049425	3.49109031752467	0.921669015627339	1.9201625372153	0.00460611555706163	0.0374324733978734	TRUE	Fam167b	family with sequence similarity 167, member B [Source:RGD Symbol;Acc:1584589]
ENSRNOG00000007426	29.347267977897	9.80141507624239	1.58193451496612	0.00462347630644514	0.037554753241891	TRUE	Tmem64	transmembrane protein 64 [Source:RGD Symbol;Acc:1596128]
[truncated: 165 more rows]

## Sheet: Table E1B
CMV-induced DEGs in the diaphragm of old rats
Gene	O5DDia.value	O0DDia.value	log2foldchange	pvalue	padjust	significance	gene_name	gene_description
ENSRNOG00000015049	68.8168889272458	0.238391176362201	8.17328691074446	4.03764475439038e-63	6.59468517734581e-59	TRUE	Scn5a	sodium voltage-gated channel alpha subunit 5 [Source:RGD Symbol;Acc:3637]
ENSRNOG00000008816	1054.62008360594	5.60659386360526	7.55538230659618	6.94341974713137e-47	5.67034373649483e-43	TRUE	Gpnmb	glycoprotein nmb [Source:RGD Symbol;Acc:71008]
ENSRNOG00000042497	268.98290137865	1.76261832985327	7.25364929652956	4.3432778856939e-44	2.36462525690128e-40	TRUE	Mymx	myomixer, myoblast fusion factor [Source:RGD Symbol;Acc:11426996]
ENSRNOG00000026087	6.86601326163774	0.0267839730355611	8.00195693430174	1.22516313236544e-43	5.00264736023117e-40	TRUE	Igfn1	immunoglobulin-like and fibronectin type III domain containing 1 [Source:RGD Symbol;Acc:1565384]
ENSRNOG00000053272	156.781720210548	1.70756662285881	6.52067106384871	4.44671203647195e-43	1.45256295383393e-39	TRUE	Chi3l1	chitinase 3 like 1 [Source:RGD Symbol;Acc:620874]
ENSRNOG00000018371	419.283716019694	6.32481513064496	6.05075938719878	2.04347726531466e-41	5.56268569573071e-38	TRUE	Tubb6	tubulin, beta 6 class V [Source:RGD Symbol;Acc:1305887]
ENSRNOG00000018286	438.483024234421	4.44843314235783	6.62307935789281	1.78453625938013e-40	4.16383296063653e-37	TRUE	Chrna1	cholinergic receptor nicotinic alpha 1 subunit [Source:RGD Symbol;Acc:69277]
ENSRNOG00000006142	34.0373035382279	0.125856915301582	8.07918608413216	4.87202714976069e-38	9.94685242963017e-35	TRUE	Mymk	myomaker, myoblast fusion factor [Source:RGD Symbol;Acc:1306074]
ENSRNOG00000025764	2493.09826894623	28.1202202300406	6.47018750464157	7.3383963003266e-35	1.33175585303594e-31	TRUE	AC128848.1	-
ENSRNOG00000018598	870.966852501786	11.4327457984021	6.25137364823215	2.55618328250683e-34	4.1750141553184e-31	TRUE	Ankrd1	ankyrin repeat domain 1 [Source:RGD Symbol;Acc:61989]
ENSRNOG00000019484	22.427772965476	0.433675889980867	5.69252473462613	2.20495809857232e-32	3.27396187490743e-29	TRUE	Slc6a9	solute carrier family 6 member 9 [Source:RGD Symbol;Acc:621243]
ENSRNOG00000001704	82.087272830762	2.14879956835084	5.25555545465591	1.91062866336799e-30	2.60052482989912e-27	TRUE	Runx1	runt-related transcription factor 1 [Source:RGD Symbol;Acc:2283]
ENSRNOG00000025994	11.6400137992514	0.249243899483414	5.54539012577166	2.5707941759307e-29	3.2299062519597e-26	TRUE	Krt80	keratin 80 [Source:RGD Symbol;Acc:1359177]
ENSRNOG00000038047	671.601762411155	7.21302841602873	6.54085611214115	4.07047944425402e-29	4.74879576878578e-26	TRUE	Mt1	metallothionein 1 [Source:RGD Symbol;Acc:3117]
ENSRNOG00000020410	22.956581666524	0.0224569153010751	9.99752465041247	8.99403228952448e-28	9.79330195898689e-25	TRUE	Th	tyrosine hydroxylase [Source:RGD Symbol;Acc:3853]
ENSRNOG00000001275	10.2829734936959	0.128327938336954	6.32427696125547	7.69185028898966e-27	7.39005828059224e-24	TRUE	Tmem184a	transmembrane protein 184A [Source:RGD Symbol;Acc:1306702]
ENSRNOG00000055078	224.8730794307	7.34293822630181	4.93660965385642	7.47445814538449e-27	7.39005828059224e-24	TRUE	Cyp4b1	cytochrome P450, family 4, subfamily b, polypeptide 1 [Source:RGD Symbol;Acc:2480]
ENSRNOG00000006319	27.8757838494373	0.394335776920298	6.14344273742676	2.87658656842937e-26	2.61018269011983e-23	TRUE	Cxcr6	C-X-C motif chemokine receptor 6 [Source:RGD Symbol;Acc:1642118]
ENSRNOG00000004404	18.4485748591188	0.0920587567820301	7.64673537780871	3.77369965117812e-25	3.24399138961538e-22	TRUE	Tac4	tachykinin 4 [Source:RGD Symbol;Acc:628842]
ENSRNOG00000004067	4.97472350662377	0.0619980496837459	6.32624814277683	9.23858284261694e-25	7.54468867842313e-22	TRUE	Nrcam	neuronal cell adhesion molecule [Source:RGD Symbol;Acc:3209]
ENSRNOG00000017084	14.6768124407876	0.20555759720991	6.15785071287294	1.32618817674673e-23	1.03145864241926e-20	TRUE	Hsd11b2	hydroxysteroid 11-beta dehydrogenase 2 [Source:RGD Symbol;Acc:2835]
ENSRNOG00000000239	74.2088237726019	1.97128123507855	5.23438470207995	1.42628474486989e-23	1.05888676081636e-20	TRUE	Ccl7	C-C motif chemokine ligand 7 [Source:RGD Symbol;Acc:1359152]
ENSRNOG00000020990	24.4152156216518	0.11069074439868	7.78509812347292	4.35326130979455e-23	3.09138334664671e-20	TRUE	Fgf21	fibroblast growth factor 21 [Source:RGD Symbol;Acc:620175]
ENSRNOG00000042980	14.1780927361855	0.485799595366018	4.86715810224133	4.86084693376207e-23	3.308008873714e-20	TRUE	Adam19	ADAM metallopeptidase domain 19 [Source:RGD Symbol;Acc:1585017]
ENSRNOG00000061857	341.670825570532	6.4549011103025	5.72606753623734	5.07091250669575e-23	3.31292855887447e-20	TRUE	Mgst2	microsomal glutathione S-transferase 2 [Source:RGD Symbol;Acc:1311218]
ENSRNOG00000009734	252.131292115836	8.290694017722	4.92653839823366	8.68606778725514e-23	5.45652096804762e-20	TRUE	Akr1b8	aldo-keto reductase family 1, member B8 [Source:RGD Symbol;Acc:708475]
ENSRNOG00000032922	30.5627684822398	0.51591439031465	5.88849883780665	5.68439923107529e-22	3.43864046819084e-19	TRUE	Dclk1	doublecortin-like kinase 1 [Source:RGD Symbol;Acc:68437]
ENSRNOG00000043098	2472.94601873496	62.4731689784218	5.30685016678925	1.47825041955964e-20	8.62295146523845e-18	TRUE	Mt2A	metallothionein 2A [Source:RGD Symbol;Acc:1592345]
ENSRNOG00000006767	252.199373334302	7.81002266550117	5.01309397739793	1.93104032360403e-20	1.08757522777327e-17	TRUE	Cst7	cystatin F [Source:RGD Symbol;Acc:1309154]
ENSRNOG00000043451	89.9705203060829	2.78104365190064	5.01575374352602	2.09691499640244e-20	1.14163042120804e-17	TRUE	Spp1	secreted phosphoprotein 1 [Source:RGD Symbol;Acc:3752]
ENSRNOG00000007159	112.220473442357	3.08722072743761	5.18388295997404	2.44647581152056e-20	1.28897707837308e-17	TRUE	Ccl2	C-C motif chemokine ligand 2 [Source:RGD Symbol;Acc:3645]
ENSRNOG00000053679	3.13761022796706	0.0450806067236647	6.1210134934808	8.08888884899231e-20	4.12861942408098e-17	TRUE	AABR07060862.1	-
ENSRNOG00000017816	2.99157528503917	0.0169152075890745	7.46643653232093	8.52929525418674e-20	4.22148422383733e-17	TRUE	Pde6a	phosphodiesterase 6A [Source:RGD Symbol;Acc:1306835]
ENSRNOG00000008235	14.9963085694806	272.481119923297	-4.18347429606233	3.87429611390741e-19	1.8611434831897e-16	TRUE	Mylk2	myosin light chain kinase 2 [Source:RGD Symbol;Acc:620934]
ENSRNOG00000019557	0.795264187285869	28.5382509175208	-5.1653153990836	4.77124132882963e-19	2.22653384639355e-16	TRUE	Asb18	ankyrin repeat and SOCS box-containing 18 [Source:RGD Symbol;Acc:1310850]
ENSRNOG00000019527	628.585577556477	30.0715574140946	4.38563800101031	1.93791409643963e-18	8.79220859365234e-16	TRUE	Chrnd	cholinergic receptor nicotinic delta subunit [Source:RGD Symbol;Acc:2352]
ENSRNOG00000009951	27.3155603634142	1.45975801421887	4.22592182803698	3.88497602757509e-18	1.71495441779416e-15	TRUE	Aif1l	allograft inflammatory factor 1-like [Source:RGD Symbol;Acc:1305081]
ENSRNOG00000020706	62.3143760917991	3.23076465664076	4.26961750834355	4.13206533778019e-18	1.77602692531484e-15	TRUE	Kcnn3	potassium calcium-activated channel subfamily N member 3 [Source:RGD Symbol;Acc:2964]
ENSRNOG00000031391	13.6964448317043	0.122783010593494	6.80154365520163	8.36010004636076e-18	3.50116702710796e-15	TRUE	Ceacam16	carcinoembryonic antigen-related cell adhesion molecule 16 [Source:RGD Symbol;Acc:1306386]
ENSRNOG00000053850	7.88027740327257	0.386288108003558	4.35049688179252	3.11093941844514e-17	1.27027433803661e-14	TRUE	Rdh5	retinol dehydrogenase 5 [Source:RGD Symbol;Acc:1308849]
ENSRNOG00000005247	0.312990398440086	11.0455321255953	-5.14119739179364	3.95804008830435e-17	1.57674801859207e-14	TRUE	LOC100912008	uncharacterized LOC100912008 [Source:RGD Symbol;Acc:6489329]
ENSRNOG00000004757	101.380327924838	4.32714860256771	4.55021707745442	8.64418646522096e-17	3.36155946515366e-14	TRUE	Tmem158	transmembrane protein 158 [Source:RGD Symbol;Acc:708473]
ENSRNOG00000000521	1263.18216637943	65.2066991493874	4.27589918693209	1.60432646871376e-16	6.09382888686091e-14	TRUE	Cdkn1a	cyclin-dependent kinase inhibitor 1A [Source:RGD Symbol;Acc:69328]
ENSRNOG00000013564	35.7501591018128	1.67517999423678	4.41556139864707	3.81782669807571e-16	1.41719462408342e-13	TRUE	Dok3	docking protein 3 [Source:RGD Symbol;Acc:1311840]
ENSRNOG00000024799	39.0826819685972	2.28412999193276	4.09681287036323	4.48372515983002e-16	1.62739295634453e-13	TRUE	Cd93	CD93 molecule [Source:RGD Symbol;Acc:621251]
ENSRNOG00000032554	8.41842922350583	0.0839046102010548	6.64865344204903	9.09155554650457e-16	3.22809514654476e-13	TRUE	Scd4	stearoyl-coenzyme A desaturase 4 [Source:RGD Symbol;Acc:1563648]
ENSRNOG00000014815	61.1314874146145	773.32078451661	-3.66107700194053	2.15122862135892e-15	7.4757483133309e-13	TRUE	Myoz2	myozenin 2 [Source:RGD Symbol;Acc:1307669]
ENSRNOG00000005615	872.472105360917	34.7694574655988	4.64921685749947	2.62118318726127e-15	8.91912187448716e-13	TRUE	Gadd45a	growth arrest and DNA-damage-inducible, alpha [Source:RGD Symbol;Acc:2654]
ENSRNOG00000003452	8.23269641127478	141.668733652686	-4.1050096372688	4.42808758504288e-15	1.4759990719695e-12	TRUE	Asb11	ankyrin repeat and SOCS box containing 11 [Source:RGD Symbol;Acc:1566298]
ENSRNOG00000054495	6.65270952847329	0.413838177672933	4.0068031637252	7.13667733688266e-15	2.33126701886609e-12	TRUE	Cldn2	claudin 2 [Source:RGD Symbol;Acc:1560247]
ENSRNOG00000030743	647.10901985661	24.8724692623991	4.70138740952677	1.46435748622863e-14	4.68967663187689e-12	TRUE	Myog	myogenin [Source:RGD Symbol;Acc:620432]
ENSRNOG00000017558	26.6450196332546	1.45537293290637	4.19440490035965	1.58154884916112e-14	4.96758410641318e-12	TRUE	Tubb2a	tubulin, beta 2A class IIa [Source:RGD Symbol;Acc:1588452]
ENSRNOG00000029637	6.82858342327907	0.0937562941411314	6.18652399941676	1.68892453778276e-14	5.20475556143505e-12	TRUE	Acot6	acyl-CoA thioesterase 6 [Source:RGD Symbol;Acc:1309669]
ENSRNOG00000013744	55.8071852305338	3.05838500167333	4.1896089202	1.88241019734105e-14	5.69359365799471e-12	TRUE	Akip1	A-kinase interacting protein 1 [Source:RGD Symbol;Acc:1306959]
ENSRNOG00000042634	71.878879721023	1.47851208589666	5.60334887154906	2.50245680830532e-14	7.43138673637286e-12	TRUE	Serpina12	serpin family A member 12 [Source:RGD Symbol;Acc:708485]
ENSRNOG00000019202	88.7148245403592	3.32629048268867	4.73718895749666	3.46328933428146e-14	1.01010544101463e-11	TRUE	PVR	poliovirus receptor [Source:RGD Symbol;Acc:3813]
ENSRNOG00000007060	486.306752573116	31.4392829923627	3.95122689979192	3.95259967253457e-14	1.13259316581591e-11	TRUE	Plin2	perilipin 2 [Source:RGD Symbol;Acc:728889]
ENSRNOG00000004763	105.624113812207	5.76930579161931	4.19439792977295	7.47072703696631e-14	2.10378249473743e-11	TRUE	Sirpa	signal-regulatory protein alpha [Source:RGD Symbol;Acc:3449]
ENSRNOG00000000047	184.92885129234	10.3967701348597	4.1527632625904	1.58640001192945e-13	4.39163921946503e-11	TRUE	Cd82	Cd82 molecule [Source:RGD Symbol;Acc:69070]
ENSRNOG00000015019	182.783829938463	11.9128493307526	3.93954831420547	1.92421411210019e-13	5.23803151548873e-11	TRUE	Spg21	SPG21, maspardin [Source:RGD Symbol;Acc:1359141]
ENSRNOG00000003018	18.1558297817786	1.21631674067189	3.89984198119052	2.54758228867462e-13	6.82125598703649e-11	TRUE	Olfml2b	olfactomedin-like 2B [Source:RGD Symbol;Acc:1309257]
ENSRNOG00000025742	17.3831517436182	0.647551182502335	4.74655096271132	3.02208125018821e-13	7.96123436440711e-11	TRUE	Lmnb2	lamin B2 [Source:RGD Symbol;Acc:1563803]
ENSRNOG00000000070	2.80263348507182	0.161563577374728	4.1166087015705	3.21684020055928e-13	8.33978587233884e-11	TRUE	LOC100910207	protein Dr1-like [Source:RGD Symbol;Acc:6499394]
ENSRNOG00000043201	97.1049056572658	978.850260957846	-3.33346959280099	5.04000459294737e-13	1.28622492213452e-10	TRUE	Coq8a	coenzyme Q8A [Source:RGD Symbol;Acc:1308245]
ENSRNOG00000026702	7.47116536206682	0.373373429771771	4.32264163784722	6.91932494226293e-13	1.73866668126124e-10	TRUE	Jaml	junction adhesion molecule like [Source:RGD Symbol;Acc:1562572]
ENSRNOG00000001750	15.2317172822548	1.0409402326785	3.87111943894405	7.32344209558509e-13	1.81232999616957e-10	TRUE	Chrd	chordin [Source:RGD Symbol;Acc:620181]
ENSRNOG00000051420	28.7458262778805	2.47868202635616	3.53570747244749	7.59162438511207e-13	1.85065673256769e-10	TRUE	Cables2	Cdk5 and Abl enzyme substrate 2 [Source:RGD Symbol;Acc:1310089]
ENSRNOG00000016044	1.18788557372229	0.00705674598250864	7.39516959226273	1.1700675059891e-12	2.81039890813529e-10	TRUE	Mab21l3	mab-21 like 3 [Source:RGD Symbol;Acc:1308694]
ENSRNOG00000026217	0.103860971289702	2.60717668955432	-4.64975914049905	1.32204919315559e-12	3.12942456113191e-10	TRUE	Armc2	armadillo repeat containing 2 [Source:RGD Symbol;Acc:1562413]
ENSRNOG00000053691	13.7898723	1.26397673435178	3.44756759945837	1.54611843779382e-12	3.60753606349807e-10	TRUE	Lama5	laminin subunit alpha 5 [Source:RGD Symbol;Acc:621023]
ENSRNOG00000029441	15.1523266219432	1.45853025021949	3.37695225095287	2.64789919620103e-12	6.09128698190865e-10	TRUE	Klhl2	kelch-like family member 2 [Source:RGD Symbol;Acc:1306388]
ENSRNOG00000029768	9.24105381761145	0.146450932133303	5.97956476151969	3.88560133853073e-12	8.81437870308645e-10	TRUE	Ccl12	chemokine (C-C motif) ligand 12 [Source:RGD Symbol;Acc:1309255]
ENSRNOG00000005871	3.73260352204222	0.247868202635616	3.91253673347166	7.34093059491112e-12	1.62026242441464e-09	TRUE	Il1rn	interleukin 1 receptor antagonist [Source:RGD Symbol;Acc:621159]
ENSRNOG00000046028	4.05473289186004	0.348259266785525	3.54137309061496	7.27078748632066e-12	1.62026242441464e-09	TRUE	Haus6	HAUS augmin-like complex, subunit 6 [Source:MGI Symbol;Acc:MGI:1923389]
ENSRNOG00000012210	33.0721244120553	2.87884091330565	3.52205588926951	1.34816324338143e-11	2.82301926335242e-09	TRUE	Sptlc2	serine palmitoyltransferase, long chain base subunit 2 [Source:RGD Symbol;Acc:1305447]
ENSRNOG00000015072	108.321623619331	6.99342428864774	3.9531785787358	1.30275771623577e-11	2.82301926335242e-09	TRUE	Ptgr1	prostaglandin reductase 1 [Source:RGD Symbol;Acc:621195]
ENSRNOG00000026344	8.39956445100873	0.592170947904909	3.82622875041651	1.34736892294973e-11	2.82301926335242e-09	TRUE	Togaram2	TOG array regulator of axonemal microtubules 2 [Source:RGD Symbol;Acc:1310677]
ENSRNOG00000059140	7.77783077095213	0.737066118149074	3.39950193067043	1.34716423733071e-11	2.82301926335242e-09	TRUE	Myo1g	myosin IG [Source:RGD Symbol;Acc:1306016]
ENSRNOG00000013949	85.4581611280028	1153.9260938549	-3.75518500779118	1.65364514449593e-11	3.41885900570278e-09	TRUE	Idh2	isocitrate dehydrogenase (NADP(+)) 2, mitochondrial [Source:RGD Symbol;Acc:1597139]
ENSRNOG00000016368	59.985894699932	2.07600805095534	4.85273896080506	1.78125561339033e-11	3.63665599168803e-09	TRUE	Ppp1r14c	protein phosphatase 1, regulatory (inhibitor) subunit 14c [Source:RGD Symbol;Acc:620538]
ENSRNOG00000026548	13.0686222830729	225.782230977223	-4.11074889679795	1.87676737105292e-11	3.78435079893918e-09	TRUE	Dhrs7c	dehydrogenase/reductase 7C [Source:RGD Symbol;Acc:1306989]
ENSRNOG00000031890	51.0788338712039	4.6094102666781	3.47007181450021	2.48342832750449e-11	4.9465652284306e-09	TRUE	Ncam1	neural cell adhesion molecule 1 [Source:RGD Symbol;Acc:67378]
ENSRNOG00000003439	3.83207282602302	43.1463014485555	-3.49303772454934	2.56648802509997e-11	5.05041553180214e-09	TRUE	Il15	interleukin 15 [Source:RGD Symbol;Acc:2887]
ENSRNOG00000056446	0.0946784578440092	1.82918780554626	-4.27202010878939	2.85984374120219e-11	5.56069378869707e-09	TRUE	Endou	endonuclease, poly(U)-specific [Source:RGD Symbol;Acc:1593011]
ENSRNOG00000010650	1.24503128412931	0.0591788178928009	4.39495633407034	2.94028389008866e-11	5.6498419737433e-09	TRUE	Plekhh1	pleckstrin homology, MyTH4 and FERM domain containing H1 [Source:RGD Symbol;Acc:1308362]
ENSRNOG00000028703	6.25964338693581	0.627829177835667	3.31763651560376	2.98516214162141e-11	5.66937828594216e-09	TRUE	Slc39a6	solute carrier family 39 member 6 [Source:RGD Symbol;Acc:1304664]
ENSRNOG00000036690	2557.37154143369	197.10077355334	3.6976572977483	3.76821383902063e-11	7.07428007272689e-09	TRUE	Ppp1r27	protein phosphatase 1, regulatory subunit 27 [Source:RGD Symbol;Acc:1308861]
ENSRNOG00000000609	56.1178394269183	5.41455646952398	3.37354489684345	5.15772344433852e-11	9.57285193367967e-09	TRUE	Ipmk	inositol polyphosphate multikinase [Source:RGD Symbol;Acc:620954]
ENSRNOG00000029242	13.9851605076517	1.18998980065108	3.5548756741967	5.41269634023442e-11	9.93321003652234e-09	TRUE	Plekho2	pleckstrin homology domain containing O2 [Source:RGD Symbol;Acc:1305718]
ENSRNOG00000004649	21.1504729928041	1.59090193095639	3.7327730390322	5.57016103223206e-11	1.01086044599385e-08	TRUE	Il1b	interleukin 1 beta [Source:RGD Symbol;Acc:2891]
ENSRNOG00000032857	104.644358128827	2.68857042374922	5.28251033791456	7.17302334570472e-11	1.28743945390544e-08	TRUE	Klk1b3	kallikrein 1-related peptidase C9 [Source:RGD Symbol;Acc:727805]
ENSRNOG00000016587	216.175261415862	28.1031258712381	2.94339941338731	7.42762281158306e-11	1.31864525414767e-08	TRUE	Ninj1	ninjurin 1 [Source:RGD Symbol;Acc:3179]
ENSRNOG00000002802	54.5095904802558	3.2228219867525	4.08011351425874	1.04482356034563e-10	1.83495733452958e-08	TRUE	Cxcl1	C-X-C motif chemokine ligand 1 [Source:RGD Symbol;Acc:619869]
ENSRNOG00000045949	1.47583529717009	0.0638049094641205	4.53171925757243	1.24789518591543e-10	2.16828426293157e-08	TRUE	LOC100911581	fatty acid amide hydrolase [Source:RGD Symbol;Acc:61808]
ENSRNOG00000049124	0.0816027004561699	12.1894033806404	-7.22278106730371	1.45860891320967e-10	2.50773256625827e-08	TRUE	AABR07027466.1	myosin light chain kinase family member 4 [Source:NCBI gene;Acc:103689985]
ENSRNOG00000031213	7.84451802348673	0.761243169143091	3.36525558244608	1.62961492592833e-10	2.77255214429036e-08	TRUE	Slc39a11	solute carrier family 39, member 11 [Source:RGD Symbol;Acc:1311981]
ENSRNOG00000011901	449.145957271405	14.1330433306734	4.99004030296779	1.84601448530219e-10	3.10834583385987e-08	TRUE	Rrad	RRAD, Ras related glycolysis inhibitor and calcium channel regulator [Source:RGD Symbol;Acc:69357]
ENSRNOG00000028841	9.67613839165774	0.371139554748516	4.70439613251462	1.88164228866274e-10	3.13600647966618e-08	TRUE	Mt1m	metallothionein 1M [Source:RGD Symbol;Acc:2324335]
ENSRNOG00000007483	1.03546511454178	0.0389047586388531	4.73418684175255	1.96833150761848e-10	3.24734934484168e-08	TRUE	Ccnf	cyclin F [Source:RGD Symbol;Acc:67401]
ENSRNOG00000025624	22.1039142968743	3.02343217730687	2.87004315976778	2.08272308618393e-10	3.40171161666421e-08	TRUE	Arhgap20	Rho GTPase activating protein 20 [Source:RGD Symbol;Acc:1303160]
ENSRNOG00000053430	2.48537212629235	0.110386648947036	4.49282315856551	2.46134113868991e-10	3.98030542754676e-08	TRUE	Slco4a1	solute carrier organic anion transporter family, member 4a1 [Source:RGD Symbol;Acc:620228]
ENSRNOG00000012016	63.9901911236596	6.42112627638481	3.31695295541217	2.67744027561615e-10	4.28731686486652e-08	TRUE	Npc1	NPC intracellular cholesterol transporter 1 [Source:RGD Symbol;Acc:628693]
ENSRNOG00000019842	17.4085045697802	0.216023377203091	6.33245671313883	2.95313049874293e-10	4.68286217824936e-08	TRUE	Artn	artemin [Source:RGD Symbol;Acc:621427]
ENSRNOG00000006094	27.8471108431635	3.20268062088618	3.12017609798127	3.16712159408158e-10	4.97390355732062e-08	TRUE	Cd44	CD44 molecule (Indian blood group) [Source:RGD Symbol;Acc:2307]
ENSRNOG00000021812	272.882344707591	24.0174233735463	3.50612630108845	3.31219530378591e-10	5.15219865683193e-08	TRUE	Scx	scleraxis bHLH transcription factor [Source:RGD Symbol;Acc:1588254]
ENSRNOG00000010278	8.5959269507318	0.142316671369732	5.91647286011	3.7817101592065e-10	5.82704453116224e-08	TRUE	Il6	interleukin 6 [Source:RGD Symbol;Acc:2901]
ENSRNOG00000020923	9.88447392201664	1.03728628827459	3.25235013598733	3.98955029017974e-10	5.97810320087209e-08	TRUE	Tuft1	tuftelin 1 [Source:RGD Symbol;Acc:1310373]
ENSRNOG00000047606	9.67696484150559	0.927276729284319	3.38348261254131	3.92819126629889e-10	5.97810320087209e-08	TRUE	Bcl2a1	BCL2-related protein A1 [Source:RGD Symbol;Acc:620621]
ENSRNOG00000050404	78.4262771742914	7.44352550582273	3.39727949481823	3.98646441693739e-10	5.97810320087209e-08	TRUE	Pmepa1	prostate transmembrane protein, androgen induced 1 [Source:RGD Symbol;Acc:1308255]
ENSRNOG00000009980	329.481290400907	41.435890167681	2.99124436047113	4.03928391130482e-10	5.99760219303105e-08	TRUE	Plpp1	phospholipid phosphatase 1 [Source:RGD Symbol;Acc:621832]
ENSRNOG00000042189	26.1013739002599	3.43829136092454	2.92436240950233	4.70785293848503e-10	6.92732991389873e-08	TRUE	Rab31	RAB31, member RAS oncogene family [Source:RGD Symbol;Acc:628598]
ENSRNOG00000016983	130.543641065279	1307.41165616425	-3.32410578198737	4.75143791780974e-10	6.92903888496307e-08	TRUE	Myh7	myosin heavy chain 7 [Source:RGD Symbol;Acc:62030]
ENSRNOG00000001765	28.364905234858	1.65142383290604	4.10232448480792	5.22679603641197e-10	7.51206780063516e-08	TRUE	Slc51a	solute carrier family 51, alpha subunit [Source:RGD Symbol;Acc:1311100]
ENSRNOG00000049385	3.60274939348924	32.73054820345	-3.18346505777273	5.24322371439667e-10	7.51206780063516e-08	TRUE	Adamtsl4	ADAMTS-like 4 [Source:RGD Symbol;Acc:1561012]
ENSRNOG00000011631	9.53478414518027	0.416129099315268	4.51809609430363	5.73545776584204e-10	8.1458462338694e-08	TRUE	Fst	follistatin [Source:RGD Symbol;Acc:2633]
ENSRNOG00000025757	1.7122149896727	13.9427919956345	-3.02558155510295	6.13302195404396e-10	8.63540065305172e-08	TRUE	Myh6	myosin heavy chain 6 [Source:RGD Symbol;Acc:62029]
ENSRNOG00000010797	1.11329666715307	16.6583857859666	-3.90333493262046	6.76077699668399e-10	9.4379291185333e-08	TRUE	Esm1	endothelial cell-specific molecule 1 [Source:RGD Symbol;Acc:71013]
ENSRNOG00000056153	0.16400889343357	2.1750703248214	-3.72921343120505	7.04990561955297e-10	9.75814478679311e-08	TRUE	Tent5b	terminal nucleotidyltransferase 5B [Source:RGD Symbol;Acc:1308967]
ENSRNOG00000019736	0.646612702527694	13.7728505638399	-4.41277683271642	7.15390869992832e-10	9.8188899828512e-08	TRUE	Nfs1	NFS1 cysteine desulfurase [Source:RGD Symbol;Acc:620912]
ENSRNOG00000047225	5.53947877102324	63.0937243072477	-3.50967152809369	7.34656282271234e-10	9.99928421528006e-08	TRUE	Tma7	translation machinery associated 7 homolog [Source:RGD Symbol;Acc:1584795]
ENSRNOG00000050416	2.31061184907047	0.0112988354477774	7.67594502769801	8.36613510134883e-10	1.12928995545728e-07	TRUE	Kcna10	potassium voltage-gated channel subfamily A member 10 [Source:RGD Symbol;Acc:1304667]
ENSRNOG00000053468	69.1749593375367	7.42988020338103	3.21883942840071	8.55243049129251e-10	1.1449741574941e-07	TRUE	Tuba1b	tubulin, alpha 1B [Source:RGD Symbol;Acc:1565476]
ENSRNOG00000002520	138.828344343026	16.3296192120622	3.08773970796207	1.47597439404852e-09	1.95992599821093e-07	TRUE	Litaf	lipopolysaccharide-induced TNF factor [Source:RGD Symbol;Acc:69294]
ENSRNOG00000006940	6.55458963654076	0.729024125398871	3.16846696922253	1.61609341485906e-09	2.11165229959145e-07	TRUE	Ncf4	neutrophil cytosolic factor 4 [Source:RGD Symbol;Acc:1593157]
ENSRNOG00000060329	14.4695929185026	1.10050425013963	3.71678744466009	1.60971897804686e-09	2.11165229959145e-07	TRUE	Emb	embigin [Source:RGD Symbol;Acc:621067]
ENSRNOG00000061059	29.8608281763378	1.55525146751759	4.26303345422048	1.87533217719356e-09	2.43093654365893e-07	TRUE	LOC103694079	vacuolar ATPase assembly integral membrane protein Vma21-like [Source:RGD Symbol;Acc:9104485]
ENSRNOG00000024824	0.532389365429659	4.82631436276041	-3.18036594085672	1.95481435016228e-09	2.51401439222052e-07	TRUE	Col22a1	collagen type XXII alpha 1 chain [Source:RGD Symbol;Acc:1309081]
ENSRNOG00000050123	9.20593761849353	0.200129078662903	5.52355893319234	2.14377878053888e-09	2.73549522051105e-07	TRUE	Gdf5	growth differentiation factor 5 [Source:RGD Symbol;Acc:620102]
ENSRNOG00000019752	118.901732229783	15.080699912601	2.97899502699241	2.28488346128809e-09	2.89294585838902e-07	TRUE	Slc29a1	solute carrier family 29 member 1 [Source:RGD Symbol;Acc:61899]
ENSRNOG00000055564	179.978967608364	5.32339164943588	5.07933823267816	2.39111526896599e-09	3.00416043754012e-07	TRUE	RGD1564664	similar to LOC387763 protein [Source:RGD Symbol;Acc:1564664]
ENSRNOG00000019147	132.582867720034	12.9751215063035	3.35307504357958	2.64991906472998e-09	3.3039029071935e-07	TRUE	Stom	stomatin [Source:RGD Symbol;Acc:1305109]
ENSRNOG00000014970	1.51501128460024	0.0402928533138363	5.23265802387993	2.78886033311118e-09	3.45079210762916e-07	TRUE	Kif17	kinesin family member 17 [Source:RGD Symbol;Acc:1562511]
ENSRNOG00000043486	13.2617382301858	1.26723276421776	3.38751653396871	3.0302584569892e-09	3.72129408857178e-07	TRUE	Tnfrsf26	tumor necrosis factor receptor superfamily, member 26 [Source:RGD Symbol;Acc:1309693]
ENSRNOG00000051943	0.0344062282432318	2.28227980680105	-6.05165311364767	3.20202644344657e-09	3.90288790304573e-07	TRUE	LOC102547817	uncharacterized LOC102547817 [Source:RGD Symbol;Acc:7717978]
ENSRNOG00000056219	4.26417331652797	0.543524554508184	2.9718490816145	3.31494477481247e-09	4.01059207459349e-07	TRUE	Olr1	oxidized low density lipoprotein receptor 1 [Source:RGD Symbol;Acc:620515]
ENSRNOG00000046159	7.41710556434849	0.459623157205116	4.01233256361658	3.48248674849886e-09	4.18231294582587e-07	TRUE	LOC100909505	N-acetylglucosamine-6-sulfatase-like [Source:RGD Symbol;Acc:6503308]
ENSRNOG00000024630	4.2908277094905	0.0277723476342427	7.27145191463549	4.05707074207933e-09	4.8367982795899e-07	TRUE	Igsf23	immunoglobulin superfamily, member 23 [Source:RGD Symbol;Acc:1564357]
ENSRNOG00000020117	19.1212613461761	0.779014351140508	4.61738291661501	4.57978720807066e-09	5.42041046879841e-07	TRUE	Brms1	BRMS1, transcriptional repressor and anoikis regulator [Source:RGD Symbol;Acc:1311057]
ENSRNOG00000022428	1.54140343554395	0.0399421384946607	5.27018640884248	4.97588482518973e-09	5.84684365826071e-07	TRUE	Flrt1	fibronectin leucine rich transmembrane protein 1 [Source:RGD Symbol;Acc:1565152]
ENSRNOG00000013169	22.2883483607475	3.4483859727949	2.69229688075424	5.2353460551602e-09	6.09354373727045e-07	TRUE	Traf4	Tnf receptor associated factor 4 [Source:RGD Symbol;Acc:1306708]
ENSRNOG00000014882	5.29802394146281	0.65420257242631	3.01764511367974	5.2604522558938e-09	6.09354373727045e-07	TRUE	Fgf11	fibroblast growth factor 11 [Source:RGD Symbol;Acc:620162]
ENSRNOG00000017703	30.5991222610145	3.41124493374113	3.1651203691019	5.53127003666357e-09	6.36212912033986e-07	TRUE	Unc93b1	unc-93 homolog B1, TLR signaling regulator [Source:RGD Symbol;Acc:1311984]
ENSRNOG00000005796	104.998972617296	15.8944151653663	2.72378400658247	6.16237958209718e-09	7.03847172827925e-07	TRUE	Ctnna1	catenin alpha 1 [Source:RGD Symbol;Acc:1359485]
ENSRNOG00000021789	0.0974762594634445	15.4430245349943	-7.30767119194908	6.92425553043264e-09	7.85374066517752e-07	TRUE	RGD1565323	similar to OTTMUSP00000000621 [Source:RGD Symbol;Acc:1565323]
ENSRNOG00000013408	3.59185563004853	0.424618591924341	3.08049000094159	7.54770123667747e-09	8.50183477921746e-07	TRUE	Npas2	neuronal PAS domain protein 2 [Source:RGD Symbol;Acc:1309681]
ENSRNOG00000047503	13.1365697339379	1.13921471947429	3.52747669560109	8.17659069030695e-09	9.14714080443722e-07	TRUE	Apoc3	apolipoprotein C3 [Source:RGD Symbol;Acc:2136]
ENSRNOG00000021265	16.6325919563438	2.12912430469055	2.96568113097589	8.58320015051964e-09	9.53669442574404e-07	TRUE	Cds2	CDP-diacylglycerol synthase 2 [Source:RGD Symbol;Acc:621186]
ENSRNOG00000036659	3.19782835800883	23.3485276002563	-2.86816528947628	8.92004977077896e-09	9.8439981693333e-07	TRUE	Fn3k	fructosamine 3 kinase [Source:RGD Symbol;Acc:1559983]
ENSRNOG00000002792	24.0931592487231	2.18271999335841	3.46442462705884	9.53666589567083e-09	1.04538499378518e-06	TRUE	Cxcl2	C-X-C motif chemokine ligand 2 [Source:RGD Symbol;Acc:70069]
ENSRNOG00000057072	1.28356269617346	0.0272133433817694	5.55969194404337	1.0050680489528e-08	1.0943850962364e-06	TRUE	Slc12a3	solute carrier family 12 member 3 [Source:RGD Symbol;Acc:3686]
ENSRNOG00000017120	15.4993280094235	1.87070341611786	3.05055311907463	1.14921867957003e-08	1.24305885386869e-06	TRUE	Abhd2	abhydrolase domain containing 2 [Source:RGD Symbol;Acc:1311389]
[truncated: 1,611 more rows]

## Sheet: Table E1C
CMV-induced DEPs in the diaphragm of young rats
	logFC	PValue	FDR
Cyr61	2.47941303440965	1.182912234659e-07	1.07645013353969e-05
[truncated: 7 more rows]

## Sheet: Table E1D
CMV-induced DEPs in the diaphragm of old rats
[truncated: 20 more rows]
