# Supplementary material for: Multi-omics reveals age-related differences in the diaphragm response to mechanical ventilation: a pilot study
Source: Skelet Muscle. 2021 May 3;11:11. doi: 10.1186/s13395-021-00267-4 (PMC8089133; doi:10.1186/s13395-021-00267-4)
Supplement: Supplementary file 3 — Additional file 3. Supplemental Table 2: CMV-induced DEPs in the plasma. [file 13395_2021_267_MOESM3_ESM.xlsx]

## Sheet: Table E2A
CMV-induced DEPs in the plasma of young rats
	logFC	PValue	FDR
Eda2r	3.18667064804738	0.000137112300778389	0.011654545566163
Cxcl1	1.9217252230438	0.00129553983315965	0.0281987779348595
Ccl3	3.06916913412135	0.00226083597891282	0.038434211641518
Tnfrsf12a	1.09890636083444	0.0221540654859664	0.199044092989423
Cntn1	-1.39824008218757	0.0265053545814045	0.199044092989423
Cpe	-1.04333394654575	0.0315533277544076	0.199044092989423
Wfikkn2	-1.25019586105434	0.0354913528808131	0.199044092989423
Hgf	-1.45036124714811	0.0370419031961313	0.199044092989423
Lpl	-1.12187632848722	0.0374671233862443	0.199044092989423
Fstl3	-1.37017320807136	0.0440599879591846	0.208061054251705

## Sheet: Table E2B
CMV-induced DEPs in the plasma of old rats
	logFC	PValue	FDR
Epo	1.99126747851146	0.00296477749147139	0.076125145784606
Eda2r	2.96649387332039	0.00342707642968396	0.076125145784606
Tnfrsf12a	1.65186331322255	0.00545658388682109	0.085486639278819
Il5	1.58960671777432	0.00603435100791664	0.085486639278819
Ccl3	3.26904596503726	0.00846603994379981	0.102801913603283
Cpe	-1.33750890629346	0.0255235182844199	0.200643234384184
Pdgfb	-1.73854827351935	0.0259655950379532	0.200643234384184
Cxcl1	1.57147301030489	0.0298854334801826	0.211688487151293
Lgmn	1.37095683737127	0.0382336214433616	0.249989063283518
