# Supplementary material for: Multi-omics reveals age-related differences in the diaphragm response to mechanical ventilation: a pilot study
Source: Skelet Muscle. 2021 May 3;11:11. doi: 10.1186/s13395-021-00267-4 (PMC8089133; doi:10.1186/s13395-021-00267-4)
Supplement: Supplementary file 4 — Additional file 4. Supplemental Table 3: Enriched GO terms in the diaphragm. [file 13395_2021_267_MOESM4_ESM.xlsx]

## Sheet: Table E3A
GO terms enriched by CMV-induced DEGs in the diaphragm of young rats
ID	Description	GeneRatio	BgRatio	pvalue	p.adjust	qvalue	geneID	Count	ONTOLOGY	zscore
GO:0006091	generation of precursor metabolites and energy	129/1756	418/17243	2.59579261561003e-32	1.5416412344108e-28	1.26838624438545e-28	Myog/Idh2/Eno3/Actn3/Nr1d1/Ppp1r3c/Nnt/Phkg1/Agl/Pkm/Acadm/Mdh1/Mdh2/Pygm/Aco2/Pfkm/Ppargc1a/Coq9/Oxct1/Ndufs1/Gpi/Tpi1/Slc25a23/LOC100362738/Myc/Idh3b/Atp5f1c/Acat1/Fh/Pdhb/Atp5f1b/Sdha/Sdhc/Idh3g/Coq10a/Ndufa10/Pgam2/Cox10/Gys1/Adra1b/Gpd1/Uqcrfs1/Nhlrc1/Cycs/Cox7b/Etfdh/Ppp1r3d/Aldoa/Ndufs7/Sdhb/Ugp2/Sdhd/Ndufs2/Cyc1/H6pd/Cox8b/Ldha/LOC100911515/Suclg1/Sod2/Mfn2/Dld/Ndufv1/Slc37a4/Cybb/Hdac4/P…	129	BP	-8.8925541538888
GO:0015980	energy derivation by oxidation of organic compounds	94/1756	252/17243	6.55767470442535e-31	1.94730150347911e-27	1.60214347252329e-27	Idh2/Actn3/Nr1d1/Ppp1r3c/Phkg1/Agl/Acadm/Mdh1/Mdh2/Pygm/Aco2/Pfkm/Ppargc1a/Coq9/Ndufs1/Slc25a23/Myc/Idh3b/Fh/Pdhb/Sdha/Sdhc/Idh3g/Coq10a/Ndufa10/Cox10/Gys1/Adra1b/Gpd1/Uqcrfs1/Nhlrc1/Cycs/Etfdh/Ppp1r3d/Ndufs7/Sdhb/Ugp2/Sdhd/Ndufs2/Cyc1/Cox8b/Ldha/Suclg1/Sod2/Mfn2/Dld/Ndufv1/Slc37a4/Pink1/Uqcrc1/Bid/Ndufv2/Dlat/Sirt3/Sucla2/Pdha1/Etfrf1/Slc25a12/Ndufa8/Dlst/Stbd1/Idh3a/Ndufb8/Epm2a/Ucn/ND4/Igf1/Co…	94	BP	-8.04508572081859
GO:0005743	mitochondrial inner membrane	105/1794	340/17648	1.56796608160161e-26	9.84682699245814e-24	8.43400702840447e-24	Slc25a34/Ldhd/Uqcrc2/Coq9/Ucp3/Ndufs1/Bdh1/Slc25a23/Slc25a4/Coq8a/Atp5f1c/Atp5f1a/Atp5f1b/Sdha/Ndufs3/Sdhc/Ndufa10/Atp5mc1/Ndufa9/Uqcrfs1/Mtfp1/Cox7b/Etfdh/Timm21/Mpc1/Ndufs7/Ndufb5/Sdhb/Sdhd/Akap1/Ndufs2/Cyc1/LOC100911417/Cox8b/Slc25a3/Atp5mc3/Ndufv1/Chchd3/Pink1/Uqcrc1/Ndufv2/Endog/Sirt3/LOC103693430/Cds2/Acadvl/Tmem65/Lrrk2/Atp5pf/Coq3/Mfn1/Ndufa8/Guf1/Myoc/Cox6c/Ndufab1/Slc25a38/Apoo/Chchd6/N…	105	CC	-8.68551064924195
GO:0046034	ATP metabolic process	84/1756	241/17243	2.24502585422063e-25	3.33330213705408e-22	2.74247631981373e-22	Myog/Ampd3/Eno3/Actn3/Pkm/Pfkm/Ppargc1a/Coq9/Ndufs1/Gpi/Tpi1/Ak4/Nudt5/Slc25a23/LOC100362738/Myc/Atp5f1c/Atp5f1a/Atp5f1b/Sdha/Bphl/Sdhc/Ndufa10/Pgam2/Atp5mc1/Gpd1/Uqcrfs1/Myh7/Cycs/Myh6/Aldoa/Sdhd/Ndufs2/Cyc1/Cox8b/Ldha/LOC100911515/Atp5mc3/Dld/Ndufv1/Hdac4/Pink1/Uqcrc1/Bid/Ndufv2/Prkaa2/Atp5pf/Slc25a12/Ndufa8/Bpgm/Pgk1/Atp5if1/Ndufb8/Nipsnap2/ND4/Igf1/Pgam1/Cox5a/CYTB/Ndufs8/COX1/COX3/Gapdh/Atp5…	84	BP	-6.76475459731576
GO:1990204	oxidoreductase complex	52/1794	116/17648	5.7323381713391e-22	1.19996945720032e-19	1.02779817738747e-19	Uqcrc2/Ndufs1/Ncf1/Idh3b/Pdhb/Sdha/Ndufs3/Sdhc/Idh3g/Ndufa10/Ndufa9/Gpd1/Uqcrfs1/Bckdhb/Ndufs7/Ndufb5/Sdhb/Sdhd/Ndufs2/Cyc1/Nox4/Dld/Ndufv1/Cybb/Pdk2/Uqcrc1/Gmpr/Pdk1/Gpd2/Ndufv2/Dlat/Pdha1/Ndufa8/Dlst/Ndufab1/Idh3a/Ndufb8/ND4/CYTB/Ndufs8/COX1/ND5/ND2/Uqcrq/Ncf2/Ndufc1/Ogdh/Bckdha/Ndufa11/ND1/Ndufa4/Ndufa12	52	CC	-6.37905225659014
GO:0030017	sarcomere	69/1794	194/17648	1.13763478305425e-21	1.78608660939518e-19	1.52981940563348e-19	Scn5a/Ankrd1/Igfn1/Ky/Myoz3/Fbp2/Smtnl1/Lmod1/Lrrc39/Fhl3/Csrp3/Lmod3/Ldb3/Jph2/Actn3/Myoz1/Myl3/Capn3/RGD1564899/Itgb1bp2/Mybpc2/Myoz2/Myom2/Casq1/Pdlim3/Trim63/Mybpc1/Ryr3/Myh1/Casq2/Synpo/Polr2m/Ank1/Actc1/Synpo2/Myh7/Hrc/Cav3/Myl2/Tnni3/Myh6/Aldoa/Tmod4/Jph1/Hdac4/Scn1a/Myom1/Tnni1/Acta1/Pak1/Klhl40/Dst/Tnnc1/Bin1/Fhod3/Tnnt2/Ankrd2/Ppp2r5a/Kcnn2/Tnnt1/Sqstm1/S100a1/Syne1/Ank3/Ppp3cb/Cacna1s/…	69	CC	-5.17659168268808
GO:0070469	respirasome	43/1794	97/17648	3.54266519730659e-18	2.22479374390854e-16	1.90558096402491e-16	Uqcrc2/Ndufs1/Sdha/Ndufs3/Sdhc/Ndufa10/Ndufa9/Uqcrfs1/Cycs/Cox7b/LOC100363502/Ndufs7/Ndufb5/Sdhb/Sdhd/Ndufs2/Cyc1/Cox8b/Ndufv1/Uqcrc1/Ndufv2/Ndufa8/Cox6c/Ndufab1/Ndufb8/ND6/ND4/Cox5a/CYTB/Ndufs8/COX1/COX3/ND5/ND2/COX2/Uqcrq/Ndufc1/Ndufa11/ND1/Ndufa4/Ttc19/Cox4i1/Ndufa12	43	CC	-6.557438524302
GO:0007517	muscle organ development	104/1756	407/17243	2.6222409964597e-19	3.11469785559483e-16	2.56261951696125e-16	Ankrd1/Ky/Chrna1/Mymx/Chrnd/Myog/Smtnl1/Csrp3/Mylk2/Lmod3/Ncam1/Jph2/Actn3/Myf6/Myoz1/Col11a1/Myl3/Capn3/Rxrg/Myf5/Mybpc2/Mstn/Myoz2/Col19a1/Hdac9/Scx/Myom2/Casq1/Myod1/Myc/Kcnk2/Slc25a4/Mybpc1/Egln1/Maff/Fgf2/Mbnl1/Vgll2/Ctsb/Actc1/Id3/Myh7/Fgfrl1/Lama5/Cav3/Myl2/Tnni3/Myh6/Dysf/Erbb2/Jph1/Gpcpd1/Svil/Grem1/Hdac4/Egr2/Tgfb2/Csf1r/Cntfr/Myom1/Ppara/Tnni1/Acta1/Shox2/Nr1d2/Trim72/Rcan1/Pak1/Klhl40…	104	BP	-1.56892908110547
GO:0014706	striated muscle tissue development	109/1756	439/17243	3.61791367564914e-19	3.58113155328004e-16	2.94637811971286e-16	Ankrd1/Chrna1/Chrnd/Myog/Csrp3/Mylk2/Lmod3/RGD1311744/Ncam1/Jph2/Actn3/Myf6/Myoz1/Col11a1/Myl3/Capn3/Rxrg/Pln/Acadm/Myf5/Mybpc2/Mstn/Myoz2/Col19a1/Hdac9/Scx/Myom2/Casq1/Myod1/Myc/Kcnk2/Slc25a4/Mybpc1/Egln1/Maff/Fgf2/Mbnl1/Adra1b/Vgll2/Ctsb/Actc1/Myh7/Cav3/Myl2/Tnni3/Myh6/Dysf/Erbb2/Gpcpd1/Svil/Nox4/Grem1/Hdac4/Egr2/Ndufv2/Tgfb2/Sgcd/Csf1r/Myom1/Ppara/Xirp1/Tnni1/Acta1/Shox2/Mylk3/Nr1d2/Rcan1/Pak1…	109	BP	-2.20300045600865
GO:0098803	respiratory chain complex	39/1794	85/17648	2.97731133718895e-17	1.55812626646221e-15	1.33456674851189e-15	Uqcrc2/Ndufs1/Sdha/Ndufs3/Sdhc/Ndufa10/Ndufa9/Uqcrfs1/Cox7b/Ndufs7/Ndufb5/Sdhb/Sdhd/Ndufs2/Cyc1/Cox8b/Ndufv1/Uqcrc1/Ndufv2/Ndufa8/Cox6c/Ndufab1/Ndufb8/ND4/Cox5a/CYTB/Ndufs8/COX1/COX3/ND5/ND2/COX2/Uqcrq/Ndufc1/Ndufa11/ND1/Ndufa4/Cox4i1/Ndufa12	39	CC	-6.2449979983984
GO:0055002	striated muscle cell development	61/1756	193/17243	1.94940878006084e-16	8.90579903444719e-14	7.32725146319226e-14	Myog/Csrp3/Lmod3/Ldb3/Actn3/Myf6/Myoz1/Capn3/Myf5/Mybpc2/Myoz2/Hdac9/Myom2/Casq1/Myod1/Slc25a4/Mybpc1/Casq2/Chrnb1/Adra1b/Actc1/Cav3/Myl2/Myh6/Dysf/Tmod4/Mfn2/Hdac4/Sgcd/Myom1/Ppara/Xirp1/Acta1/Shox2/Mylk3/Rcan1/Pak1/Klhl40/Tpm1/Xk/Igf1/Lox/Fhod3/Tnnt2/Myocd/Hdac5/Lmna/Pi16/Prox1/Sgcb/Edn1/Akap13/Tbx3/Tnnt1/Pitx2/Gata4/Trip10/Uchl1/Dner/Cacna1s/Myorg	61	BP	-2.68877447859082
GO:0006099	tricarboxylic acid cycle	22/1756	30/17243	3.45320962034256e-16	1.4314895336195e-13	1.17775886691215e-13	Idh2/Mdh1/Mdh2/Aco2/Idh3b/Fh/Pdhb/Sdha/Sdhc/Idh3g/Sdhb/Sdhd/Suclg1/Dlat/Sucla2/Pdha1/Dlst/Idh3a/Ogdh/Cs/Idh1/Sdhaf2	22	BP	-4.69041575982343
GO:0019693	ribose phosphate metabolic process	87/1756	350/17243	1.43788500731596e-15	4.49452582023656e-13	3.69787379720813e-13	Myog/Acss1/Ampd3/Acsl6/Acot6/Eno3/Actn3/Pde4a/Pkm/Pfkm/Ppargc1a/Gpi/Nppc/Tpi1/Ak4/Nudt5/LOC100362738/Myc/Atp5f1c/Acat1/Pdhb/Atp5f1a/Atp5f1b/Pde7a/Impdh1/Acaa2/Pgam2/Atp5mc1/Ampd1/Gpd1/Gucy2g/Mpc1/Aldoa/Adssl1/Cyc1/Uck2/Uckl1/LOC100911515/Suclg1/Atp5mc3/Dld/Mccc2/Hdac4/Pdk2/Gmpr/Pdk1/Dlat/Acsl4/Pank1/Atp2b2/Prkaa2/Acadsb/Sucla2/Pdha1/Lrrk2/Nudt3/Atp5pf/Slc25a12/Mfn1/Bpgm/Dlst/Pgk1/Gcdh/Mcee/Igf1/A…	87	BP	-5.89661894160787
GO:0072521	purine-containing compound metabolic process	93/1756	389/17243	2.04718563164137e-15	6.07911773315904e-13	5.00159773793644e-13	Myog/Acss1/Ampd3/Acsl6/Acot6/Eno3/Actn3/Mthfd1l/Nt5c1a/Pde4a/Pkm/Pfkm/Ppargc1a/Gpi/Nppc/Tpi1/Ak4/LOC100362738/Myc/Gamt/Atp5f1c/Acat1/Pdhb/Atp5f1a/Atp5f1b/Pde7a/Impdh1/Acaa2/Pgam2/Atp5mc1/Ampd1/Gpd1/Gucy2g/Mpc1/Aldoa/Adssl1/Cyc1/LOC100911515/Suclg1/Atp5mc3/Dld/Mccc2/Hdac4/Pdk2/Gmpr/Pdk1/Dlat/Acsl4/Pank1/Atp2b2/Prkaa2/Acadsb/Sucla2/Pdha1/Lrrk2/Nudt3/Atp5pf/Slc25a12/Mfn1/Bpgm/Dlst/Pgk1/Macrod1/Gcdh/…	93	BP	-6.32540533785559
GO:0044282	small molecule catabolic process	82/1756	326/17243	4.64652870591633e-15	1.19981452106248e-12	9.87148112259204e-13	Acox2/Hadh/Ldhd/Actn3/Abhd2/Faah/Acadm/Pfkm/Oxct1/Tpi1/Nudt5/Echs1/Lpin1/Acat1/Fgf2/Acaa2/Adhfe1/Phyh/Iffo2/Aig1/Got1/Apobec2/Bckdhb/Impa2/Kyat1/Etfdh/Cdadc1/Fabp1/Ech1/Bcat2/Aldh6a1/Acads/Gk/Ldha/Fabp3/Mccc2/Pccb/Gpd2/Apobec1/Acadsb/Pcca/Acadvl/Mccc1/Nudt3/Cemip/Gcat/Renbp/Cyp4f18/Slc25a12/Faahl/Dlst/Hibadh/Auh/Abcd2/Ehhadh/Gcdh/Pcyox1/Irs1/Hadha/Glud1/Hyal1/Etfa/Hadhb/Cpt1c/Hibch/Bckdha/Ddah1/N…	82	BP	-5.30071325159263
GO:0009062	fatty acid catabolic process	39/1756	96/17243	4.88406829660275e-15	1.20860340056349e-12	9.94379168106577e-13	Acox2/Hadh/Abhd2/Faah/Acadm/Echs1/Lpin1/Acat1/Acaa2/Phyh/Aig1/Etfdh/Fabp1/Ech1/Acads/Fabp3/Pccb/Acadsb/Pcca/Acadvl/Cyp4f18/Faahl/Auh/Abcd2/Ehhadh/Gcdh/Irs1/Hadha/Etfa/Hadhb/Cpt1c/Hibch/Eci2/Etfb/Lpin2/Lpin3/Ppard/Ivd/Cpt2	39	BP	-4.32346015273735
GO:0003012	muscle system process	97/1756	424/17243	1.0029296943644e-14	2.20607387215933e-12	1.81504859307585e-12	Scn5a/Chrna1/Chrnd/Myog/Runx1/Mymk/Grip2/Csrp3/Mylk2/Ccdc78/Lmod3/Actn3/Map2k6/Myoz1/Myl3/Pln/Atp2a2/Ppargc1a/Mybpc2/Hspb6/Mstn/Myoz2/Myom2/Ncf1/Casq1/Myod1/Trim63/Slc25a4/Mybpc1/Scn4b/Ryr3/Myh1/Ctnna3/Casq2/Clcn1/Chrnb1/Pgam2/Adra1b/Actc1/Adora1/Myh7/Hrc/P2ry1/Cav3/Myl2/Tnni3/Myh6/Aldoa/Akap1/Errfi1/Tmod4/Vegfb/Hdac4/Scn1a/Aif1/Sgcd/Slc8a3/Camk2g/Myom1/Ppara/Tnni1/Acta1/Zc3h12a/Nfatc1/Trim72/Myo…	97	BP	-4.16291927704784
GO:0014823	response to activity	43/1756	129/17243	7.01381665717903e-13	1.12581235478341e-10	9.26262785849931e-11	Myog/Smtnl1/Perm1/Hadh/Ncam1/Capn3/Th/Fndc5/Fgf21/Ppargc1a/Mstn/Ucp3/Oxct1/Rtn4/Postn/Myh1/Atp5f1a/Musk/Mtfp1/Adssl1/Angpt2/Il1rn/Sod2/Mfn2/Uqcrc1/Prkaa2/Esr2/Txn1/Atp5pf/Mfn1/Itgb3/Metrnl/Igf1/Hspd1/Irs1/Hdac5/Ncf2/Edn1/Cd36/Srl/Gpam/Ppard/Bdnf	43	BP	-1.98248141432386
GO:0016052	carbohydrate catabolic process	43/1756	136/17243	5.28116046136217e-12	7.84120299500747e-10	6.45135443727452e-10	Neu2/Myog/Eno3/Actn3/Ppp1r3c/Neu3/Agl/Pkm/Pygm/Pfkm/Ppargc1a/Gpi/Tpi1/Nudt5/Manba/LOC100362738/Myc/Pgam2/Adra1b/Gpd1/Ppp1r3d/Aldoa/Gk/Ldha/LOC100911515/Hdac4/Gpd2/Prkaa2/Slc25a12/Bpgm/Stbd1/Pgk1/Igf1/Pgam1/Gapdh/Khk/Aoah/Ogdh/Nupr1/LOC108351137/Lrp5/G6pc/Esrrb	43	BP	-2.59247569565428
GO:0042383	sarcolemma	48/1794	169/17648	2.23838170295244e-11	9.37135806302753e-10	8.02675824707856e-10	Scn5a/Ccdc78/Prkcq/Aqp4/Capn3/Esr1/Casq1/Trdn/Ryr3/Clcn1/Cib2/Cacng7/Adra1b/Ctsb/Ank1/Cav3/Dysf/Fgf6/Scn1a/Sgcd/Slc8a3/Trim72/Stbd1/Slc2a5/Dst/Bin1/Cacna2d1/Cacnb1/Slc2a4/Cacng1/Igf1r/Bsg/Sgcb/Msn/Kcnj12/Kcnn2/Atp1a1/Synm/Prkce/Cd36/Mlip/Ank3/Akap7/Ppp3cb/Cib1/Cacna1s/Slc8b1/Prkar2a	48	CC	-3.17542648054294
GO:0016529	sarcoplasmic reticulum	26/1794	63/17648	1.09079453502134e-10	4.02952334113766e-09	3.45136846684771e-09	Dhrs7c/Ccdc78/Jph2/Pln/Agl/Pygm/Atp2a2/Thbs4/Casq1/Trdn/Ryr3/Casq2/Ank1/Hrc/Jph1/Sgcd/Camk2g/Cacna2d1/Cacnb1/Slc2a4/Dmpk/S100a1/Ank3/Akap7/Cacna1s/Fkbp1a	26	CC	-3.92232270276368
GO:0016651	oxidoreductase activity, acting on NAD(P)H	32/1672	83/16197	1.04702415750767e-11	5.69415309387993e-09	4.87871134114559e-09	Nnt/Cyp2j4/Ndufs1/Ncf1/Ndufs3/Ndufa10/Dcxr/Ndufa9/Ndufs7/Ndufs2/Nox4/Dld/Ndufv1/Cybb/Mical1/Gmpr/Ndufv2/Ecsit/Txn1/Mical2/Pgk1/Ndufb8/ND6/ND4/Ndufs8/ND5/ND2/Ncf2/ND1/Tp53i3/Ndufa12/Nqo2	32	MF	-3.53553390593274
GO:0050662	coenzyme binding	72/1672	305/16197	1.1035180414496e-11	5.69415309387993e-09	4.87871134114559e-09	Idh2/Acox2/Crym/Hadh/Ldhb/Ldhd/Me3/Nnt/Th/Acadm/Mdh1/Pygm/Alas1/Hsd11b2/Idh3b/Acat1/Egln1/Sdha/Phyh/Idh3g/Got1/Gpd1/Cth/Dbt/Kyat1/Etfdh/Dhcr24/Aldh6a1/Sptlc2/Ndufs2/Acads/H6pd/Ldha/Kyat3/Dld/Ndufv1/Cybb/Mical1/Pank1/Sirt3/Acadsb/Acadvl/Tpmt/Gcat/Mical2/Sdr39u1/Hibadh/Atat1/Idh3a/Fmo2/Gcdh/Aldh1a1/Me2/Hadha/Glud1/Gapdh/Etfa/Hadhb/Ogdh/LOC108351137/Eci2/Pnpla3/Akr1b8/Mto1/Idh1/Tp53i3/Soat1/Fmo3/Me1…	72	MF	-5.18544972870135
GO:0016528	sarcoplasm	28/1794	74/17648	2.41341459704537e-10	8.42013537191383e-09	7.21201671982563e-09	Dhrs7c/Ccdc78/Jph2/Pln/Agl/Pygm/Atp2a2/Thbs4/Casq1/Trdn/Ryr3/Casq2/Ank1/Hrc/Jph1/Fabp3/Sgcd/Slc8a3/Camk2g/Cacna2d1/Cacnb1/Slc2a4/Dmpk/S100a1/Ank3/Akap7/Cacna1s/Fkbp1a	28	CC	-4.1576092031015
GO:0030239	myofibril assembly	28/1756	71/17243	7.96783250833696e-11	1.04037005753832e-08	8.55965084870374e-09	Csrp3/Lmod3/Ldb3/Myoz1/Capn3/Mybpc2/Myoz2/Myom2/Casq1/Mybpc1/Casq2/Actc1/Cav3/Myl2/Myh6/Tmod4/Mfn2/Myom1/Xirp1/Acta1/Mylk3/Tpm1/Fhod3/Tnnt2/Prox1/Edn1/Akap13/Tnnt1	28	BP	-3.40168025708304
GO:0015629	actin cytoskeleton	91/1794	467/17648	6.93302549688272e-10	2.17697000602118e-08	1.86461896258267e-08	Myoz3/Smtnl1/Aif1l/Lmod1/Fhl3/Wipf3/Lmod3/Afap1l1/Myo1g/Ldb3/Myoz1/Ccn5/Myl3/Actr3b/Mybpc2/Myo3b/Myoz2/Clic5/Rflnb/Myom2/Hip1r/Pdlim3/Mybpc1/Myh1/Abcb1b/Klhl2/Cib2/Synpo/Tpm2/Polr2m/Mtss2/Actc1/Synpo2/Myh7/Tpm3/Myl2/Tnni3/Myh6/Aldoa/Tmod4/Eef1a1/Svil/Nox4/Hdac4/Cdc42ep4/Aif1/Dynll2/Stk17b/Hspb7/Myom1/Xirp1/Tnni1/Acta1/Ctnna1/Specc1/Mylk3/Limch1/Pak1/Tpm1/Ttc17/Hck/Dst/Micall2/Fgr/Tnnc1/Fhod3/LOC1…	91	CC	-2.41105512446041
GO:0048738	cardiac muscle tissue development	59/1756	246/17243	2.51475628503072e-10	3.04798726057091e-08	2.50773333514772e-08	Ankrd1/Csrp3/Mylk2/RGD1311744/Ncam1/Jph2/Col11a1/Myl3/Pln/Acadm/Mybpc2/Myom2/Kcnk2/Slc25a4/Mybpc1/Egln1/Fgf2/Adra1b/Actc1/Myh7/Cav3/Myl2/Tnni3/Myh6/Nox4/Grem1/Ndufv2/Tgfb2/Sgcd/Myom1/Ppara/Xirp1/Tnni1/Mylk3/Pak1/Tpm1/Igf1/Tnnc1/Fhod3/Tnnt2/Myocd/Wnt5a/Pim1/Lmna/Pi16/Erbb3/Prox1/Sgcb/Edn1/Akap13/Tbx3/Syne1/Pitx2/Gata4/Cited2/Trip10/Gjc1/Tdgf1/Fkbp1a	59	BP	-2.99434495255895
GO:0001666	response to hypoxia	84/1756	412/17243	3.47112477575715e-10	3.88962453645693e-08	3.20019090547462e-08	Ankrd1/Acsl6/Prkcq/Th/Hmox1/Pkm/Pygm/Rgcc/Ppargc1a/Alas1/Ucp3/Hsd11b2/Rtn4/Nppc/Myc/Kcnk2/Angpt4/Postn/Egln1/Abcb1b/Acaa2/Dnmt3a/Adora1/Stc2/Angpt1/Aldoa/Tfrc/Slc29a1/Sdhd/Fabp1/Mmp9/Angpt2/Ldha/Sod2/Vegfb/Nox4/Mfn2/Cybb/Pink1/Pdk1/Tgfb2/Endog/Slc8a3/Camk2g/Vldlr/Ppara/Mfn1/Pgk1/Pak1/Fosl2/Dio3/ND4/Igf1/Tlr2/Cxcl12/Mgarp/Hspd1/Ccna2/CYTB/Vegfd/Myocd/Slc2a4/Ciao3/Atp5pb/ND5/Cst3/Mpl/Lmna/Ddah1/Sfr…	84	BP	-1.74574312188794
GO:0009055	electron transfer activity	29/1672	77/16197	1.88416045398153e-10	6.48151196169646e-08	5.55331502226135e-08	Ndufs1/Sdha/Sdhc/Cox10/Uqcrfs1/Cycs/Cox7b/Etfdh/LOC100363502/Sdhb/Cyc1/Cox8b/Dld/Cybb/Acadsb/Cox6c/Cox5a/CYTB/COX1/COX3/Etfa/COX2/Uqcrq/Etfb/Ndufa4/Uqcr11/Cox4i1/Ndufa12/Nqo2	29	MF	-5.0137741307804
GO:0070069	cytochrome complex	16/1794	29/17648	2.27852466733621e-09	6.50415223221426e-08	5.57093830147752e-08	Uqcrc2/Cox10/Uqcrfs1/Cox7b/Cyc1/Cox8b/Uqcrc1/Cox6c/Cox5a/CYTB/COX1/COX3/COX2/Uqcrq/Ndufa4/Cox4i1	16	CC	-4
GO:0051287	NAD binding	26/1672	67/16197	7.61802026990968e-10	1.9654492296367e-07	1.6839834280853e-07	Idh2/Hadh/Ldhb/Me3/Nnt/Mdh1/Hsd11b2/Idh3b/Idh3g/Gpd1/Ndufs2/Ldha/Dld/Ndufv1/Sirt3/Hibadh/Idh3a/Aldh1a1/Me2/Hadha/Glud1/Gapdh/Hadhb/LOC108351137/Idh1/Me1	26	MF	-4.31455497304005
GO:0031032	actomyosin structure organization	49/1756	197/17243	2.24982087861596e-09	1.99428152210451e-07	1.64079631084608e-07	Csrp3/Prkcq/Lmod3/Ldb3/Myoz1/Capn3/Rgcc/Mybpc2/Myoz2/Myom2/Casq1/Epb41l5/Mybpc1/Casq2/Synpo/Arhgap28/Actc1/Cav3/Myl2/Myh6/Rhoc/Tmod4/Wnt11/Nox4/Mfn2/Myom1/Xirp1/Acta1/Mylk3/Limch1/Myoc/Pak1/Tpm1/Kif23/Ect2/Fhod3/Limk1/Tnnt2/Nf2/Prox1/Edn1/Sorbs3/Akap13/Cnn2/Pfn1/Tnnt1/Cit/Was/Tmeff2	49	BP	-2.71428571428571
GO:0003015	heart process	53/1756	223/17243	2.86642208605829e-09	2.50348246604414e-07	2.05974169094157e-07	Scn5a/Csrp3/Apln/Rps6ka2/Map2k6/Myl3/Th/Pln/Atp2a2/Trdn/Scn4b/Ctnna3/Casq2/Thrb/Adra1b/Actc1/Adora1/Thra/Myh7/Hrc/Cav3/Myl2/Tnni3/Myh6/Vegfb/Nox4/Hdac4/Scn1a/Tgfb2/Sgcd/Tmem65/Atp5pf/Zc3h12a/Hbegf/Tpm1/Gnao1/Ucn/Tnnc1/Bin1/Cacna2d1/Tnnt2/Tmem38b/Edn1/Dmpk/Akap13/Kcnn2/Epas1/Tnnt1/Atp1a1/S100a1/Gata4/Gjc1/Rangrf	53	BP	-2.60985071502509
GO:0045239	tricarboxylic acid cycle enzyme complex	11/1794	16/17648	3.13196707043317e-08	8.19531383430012e-07	7.01945251311994e-07	Idh3b/Fh/Idh3g/Bckdhb/Suclg1/Dld/Sucla2/Dlst/Idh3a/Ogdh/Bckdha	11	CC	-3.3166247903554
GO:0090257	regulation of muscle system process	56/1756	252/17243	1.36906272904879e-08	1.05595630491179e-06	8.6878867918585e-07	Scn5a/Myog/Runx1/Mymk/Mylk2/Actn3/Myl3/Pln/Atp2a2/Ppargc1a/Hspb6/Mstn/Ncf1/Casq1/Trim63/Slc25a4/Ctnna3/Casq2/Adra1b/Adora1/Myh7/Hrc/Cav3/Tnni3/Akap1/Errfi1/Hdac4/Aif1/Slc8a3/Camk2g/Ppara/Tnni1/Zc3h12a/Nfatc1/Pak1/Ucn/Igf1/Tnnc1/Bin1/Tnnt2/Myocd/Ptgs1/Tmem38b/Lmna/Pi16/Edn1/Dmpk/Tead1/Tnnt1/Atp1a1/Mlip/Srl/Gata4/Trip10/Ghrl/Rangrf	56	BP	-2.1380899352994
GO:0048742	regulation of skeletal muscle fiber development	10/1756	13/17243	2.51001807648502e-08	1.79602377786079e-06	1.47767963361363e-06	Myog/Lmod3/Actn3/Myf6/Myf5/Hdac9/Myod1/Hdac4/Shox2/Hdac5	10	BP	0
GO:0010927	cellular component assembly involved in morphogenesis	33/1756	118/17243	4.58058272719212e-08	3.0566382940218e-06	2.5148509780752e-06	Csrp3/Lmod3/Ldb3/Myoz1/Capn3/Mybpc2/Myoz2/Myom2/Casq1/Mybpc1/Casq2/Nfasc/Actc1/Cav3/Myl2/Myh6/Gnpat/Tmod4/Mfn2/Myom1/Xirp1/Acta1/Pla2g3/Mylk3/Rfx2/Tpm1/Tlr2/Fhod3/Tnnt2/Prox1/Edn1/Akap13/Tnnt1	33	BP	-3.65563077506965
GO:1902600	proton transmembrane transport	39/1756	153/17243	4.67545931072078e-08	3.08528364959675e-06	2.5384189614463e-06	Nnt/Slc9a4/Atp2a2/Ucp3/Slc25a4/Atp5f1c/Atp5f1a/Atp5f1b/Slc15a4/Atp5mc1/Cox10/Cox7b/Slc9a9/Ndufs7/Cyc1/Cox8b/Slc25a3/Atp5mc3/Atp5pf/Slc15a2/Cox6c/Atp6v1e2/ND4/Cox5a/CYTB/COX1/COX3/Atp5po/Atp5pb/Slc46a1/COX2/ATP6/Slc9a2/Atp1a1/Atp5mg/Ndufa4/ATP8/Slc2a12/Cox4i1	39	BP	-4.00320384512718
GO:0003779	actin binding	77/1672	392/16197	1.86424058936901e-08	3.2064938137147e-06	2.74730192117539e-06	Ankrd1/Myoz3/Aif1l/Lmod1/Fhl3/Csrp3/Wipf3/Lmod3/Myo1g/Ldb3/Actn3/Myoz1/Myl3/Actr3b/Mybpc2/Myo3b/Enc1/Myoz2/Tln2/Myom2/Hip1r/Pdlim3/Mybpc1/Myh1/Klhl2/Synpo/Tpm2/Mtss2/Synpo2/Myh7/Tpm3/Myl2/Tnni3/Myh6/Adssl1/Tmod4/Spire1/Svil/Mical1/Ush1c/Aif1/Lrrk2/Myom1/Xirp1/Tnni1/Map1a/Ctnna1/Mical2/Ywhah/Limch1/Tpm1/Dst/Micall2/Tnnc1/Bin1/Iqgap2/Tnnt2/Cdk5r1/Nf2/Gbp1/Coro6/Vash2/Gas2l3/Pick1/Msn/Cnn2/Pfn1/Myo1…	77	MF	-1.25356634105602
GO:0045277	respiratory chain complex IV	11/1794	18/17648	1.87998353556185e-07	3.80848277526724e-06	3.2620427391243e-06	Uqcrc2/Uqcrfs1/Cox7b/Cox8b/Cox6c/Cox5a/COX1/COX3/COX2/Ndufa4/Cox4i1	11	CC	-3.3166247903554
GO:0007584	response to nutrient	71/1756	365/17243	5.97940851141906e-08	3.81221897103513e-06	3.13650543039234e-06	Klk1/Acsl6/Crym/Nnt/Ltbp1/Cdkn2b/Hmox1/Agl/Pkm/Acadm/Gdap1/Spp1/Ucp3/Oxct1/Bdh1/P2rx6/Postn/Mgp/Abcb1b/Cib2/Dnmt3a/Atp5mc1/Scd4/Lipg/Stc2/Bckdhb/Tnc/Angpt1/Tfrc/Mmp9/Gnpat/Ldha/Sod2/Mgmt/Atp5mc3/Mfn2/Slc37a4/Cybb/Pdk2/Acsl3/Tgfb2/Ccne1/Acsl4/Vldlr/Folr2/Hspa9/Igf1/Cyp1b1/P2ry12/P2rx5/Hspd1/CYTB/Il15/Pim1/Igf1r/Bckdha/Sfrp1/Acsl1/Cd4/Cd36/Pitx2/Cd44/Gata4/F5/Txn2/Brca1/Ppard/Bdnf/Cox4i1/Prkcb/Stat1	71	BP	-0.830747160735697
GO:0008016	regulation of heart contraction	43/1756	181/17243	8.8498167605284e-08	5.15284919027237e-06	4.23950974224694e-06	Scn5a/Csrp3/Apln/Myl3/Th/Pln/Atp2a2/Trdn/Scn4b/Ctnna3/Casq2/Thrb/Adra1b/Adora1/Thra/Myh7/Hrc/Cav3/Myl2/Tnni3/Myh6/Hdac4/Tgfb2/Tmem65/Atp5pf/Zc3h12a/Hbegf/Tpm1/Gnao1/Ucn/Bin1/Cacna2d1/Tnnt2/Tmem38b/Edn1/Dmpk/Kcnn2/Epas1/Atp1a1/S100a1/Gata4/Gjc1/Rangrf	43	BP	-1.98248141432386
GO:0006006	glucose metabolic process	45/1756	196/17243	1.30785510755072e-07	7.1919921145775e-06	5.91721579848969e-06	Serpina12/Fbp2/Pfkfb1/Actn3/Ppp1r3c/Pkm/Acadm/Pfkm/Ppargc1a/Gpi/Tpi1/Myc/Pdhb/Dcxr/Pgam2/Adra1b/Gpd1/Rgn/Ppp1r3d/Gnb3/H6pd/Ldha/LOC100911515/Pdk2/Pdk1/Gpd2/Dlat/Pdha1/Ppara/Slc25a12/Pgk1/Igf1/Arpp19/Irs1/Atf4/LOC499235/Gapdh/Khk/Pask/LOC108351137/Lrp5/G6pc/Pgp/Nln/Esrrb	45	BP	-4.02492235949962
GO:0046942	carboxylic acid transport	64/1756	324/17243	1.4919915599916e-07	8.055398067991e-06	6.62758356122583e-06	Acsl6/Map2k6/Slc16a3/Slc26a2/Plin2/Slc7a8/Slc11a1/Myc/Abcb1b/Emb/Slc15a4/Slc3a1/Adora1/Slc26a9/Slc38a3/Mpc1/Fabp1/Il1rn/Gabbr1/Slc35d1/Fabp3/Slc51a/Acsl3/Acsl4/Slc16a8/Slc43a1/Atp5pf/Slc26a6/Syk/Folr2/Slc25a12/Pla2g3/Pak1/Slc25a38/Slc10a6/Epm2a/Xk/Pla2g2d/Slc16a10/Slc6a9/Slc7a6/Slc7a5/Slc46a1/Pnpla8/Cpt1c/Slc43a2/Slc26a10/Slc16a7/Acsl1/Ntsr1/Cck/Edn1/Slc25a11/Cacna1a/Slc7a2/Cd36/Mpc2/Slc16a5/Sfxn…	64	BP	-1.25
GO:0015078	proton transmembrane transporter activity	34/1672	124/16197	6.78864434505547e-08	1.00084013772818e-05	8.57512969901744e-06	Slc9a4/Atp2a2/Ucp3/Slc11a1/Atp5f1c/Atp5f1a/Atp5f1b/Slc15a4/Atp5mc1/Cox10/Cox7b/Slc9a9/Cox8b/Slc25a3/Atp5mc3/Atp5pf/Slc15a2/Cox6c/Atp6v1e2/Slc2a13/Cox5a/COX1/COX3/Atp5po/Atp5pb/Slc46a1/COX2/ATP6/Slc9a2/Atp5mg/Ndufa4/ATP8/Slc2a12/Cox4i1	34	MF	-3.42997170285018
GO:0032970	regulation of actin filament-based process	71/1756	384/17243	4.61262120730428e-07	2.28286311251501e-05	1.87822698634267e-05	Scn5a/Lmod1/Csrp3/Mylk2/Prkcq/Lmod3/Ctsl/Actr3b/Pln/Atp2a2/Rgcc/Myo3b/Hip1r/Ctnna3/Casq2/Synpo/Arhgap28/Synpo2/Adora1/Cav3/Rhoc/Tmod4/Spire1/Wnt11/Nox4/Mfn2/Tgfb2/Cdc42ep4/Rhob/Csf1r/Mylk3/Nck2/Limch1/Myoc/Pak1/Tpm1/Hck/Itgb3/Lrp1/Tlr2/Tnnc1/Bin1/Ect2/Fhod3/Iqgap2/Limk1/Tnnt2/Cdk5r1/Nf2/Baiap2l2/Pick1/Nckap1l/Prox1/Edn1/Sorbs3/Akap13/Cnn2/Pfn1/Myo1f/Rnd1/Id1/Atp1a1/Cit/Prkce/Gata4/Cotl1/Trpm2/Spi…	71	BP	0.118678165819385
GO:0071456	cellular response to hypoxia	39/1756	166/17243	4.71292913944988e-07	2.31323026109032e-05	1.90321157593096e-05	Ankrd1/Hmox1/Rgcc/Ppargc1a/Rtn4/Myc/Kcnk2/Angpt4/Acaa2/Dnmt3a/Stc2/Slc29a1/Sdhd/Fabp1/Mfn2/Cybb/Pink1/Pdk1/Endog/Slc8a3/Vldlr/Mfn1/Pgk1/Mgarp/Ccna2/Myocd/Slc2a4/Atp5pb/Mpl/Lmna/Ddah1/Sfrp1/Edn1/Epas1/Necab3/Prkce/Cited2/Trpc6/Ppard	39	BP	-1.44115338424578
GO:0016616	oxidoreductase activity, acting on the CH-OH group of donors, NAD or NADP as acceptor	33/1672	123/16197	1.84718576844009e-07	2.3504056904801e-05	2.01381148511147e-05	Dhrs7c/Idh2/Sdr9c7/Dhrs11/Hadh/Ldhb/Ldhd/Rdh16/Me3/Ptgr1/Mdh1/Mdh2/Hsd11b2/Bdh1/Idh3b/Impdh1/Adhfe1/Idh3g/Dcxr/Rdh5/Gpd1/H6pd/Ldha/Gpd2/Hibadh/Idh3a/Ehhadh/Me2/Hadha/Hadhb/Akr1b8/Idh1/Me1	33	MF	-2.61116483933547
GO:0006637	acyl-CoA metabolic process	25/1756	85/17243	6.78183402221e-07	3.24817034337945e-05	2.67243408583182e-05	Acss1/Acsl6/Acot6/Acat1/Pdhb/Acaa2/Mpc1/Suclg1/Dld/Pdk2/Pdk1/Dlat/Acsl4/Acadsb/Sucla2/Pdha1/Dlst/Gcdh/Mcee/Acot9/Ogdh/Acsl1/Cs/Mpc2/Gpam	25	BP	-3.8
GO:0005977	glycogen metabolic process	23/1756	75/17243	8.32481994465515e-07	3.8930004449848e-05	3.20296843622787e-05	Nr1d1/Ppp1r3c/Phkg1/Agl/Acadm/Pygm/Pfkm/Gys1/Adra1b/Nhlrc1/Ppp1r3d/Ugp2/Slc37a4/Stbd1/Epm2a/Igf1/Irs1/Khk/Pask/Ppp1r1a/G6pc/Phkb/Esrrb	23	BP	-2.71068738274197
GO:0044042	glucan metabolic process	23/1756	75/17243	8.32481994465515e-07	3.8930004449848e-05	3.20296843622787e-05	Nr1d1/Ppp1r3c/Phkg1/Agl/Acadm/Pygm/Pfkm/Gys1/Adra1b/Nhlrc1/Ppp1r3d/Ugp2/Slc37a4/Stbd1/Epm2a/Igf1/Irs1/Khk/Pask/Ppp1r1a/G6pc/Phkb/Esrrb	23	BP	-2.71068738274197
GO:0097529	myeloid leukocyte migration	44/1756	202/17243	8.52799922975629e-07	3.95685839261896e-05	3.25550760070138e-05	Sirpa/Thbs4/Spp1/Mstn/Ccl19/Rtn4/S100a9/Fcgr2a/Tnfsf18/Slamf1/Cd300a/Dysf/Ccl7/Il1rn/Ccr1/Vegfb/Slc37a4/Grem1/S100a8/Tgfb2/Aif1/Il17rc/Syk/Ccl20/Fcer1g/Lgmn/Vav1/Itgb2/Cxcl12/P2ry12/Ccl12/Vegfd/Csf3r/C3ar1/Nckap1l/Edn1/Trem1/Trem2/Mtus1/Ptpro/Cxcr2/Cd200r1/Irak4/Itga9	44	BP	4.52267016866645
GO:0048678	response to axon injury	30/1756	116/17243	1.15918228576054e-06	5.10918527512199e-05	4.20358523003452e-05	Nrep/Ncam1/Spp1/Rtn4/Kcnk2/Fgf2/Musk/Lgals1/Tnc/Rangap1/Uck2/Erbb2/Sod2/Mfn2/Aif1/Lamb2/Morn4/Txn1/Ctnna1/Lrp1/P2ry12/Xylt1/Cst3/Jun/Igf1r/Gstm1/Tyrobp/Gap43/Bex1/Txn2	30	BP	1.82574185835055
GO:0045471	response to ethanol	49/1756	242/17243	2.00449453958927e-06	8.13255368070947e-05	6.69106338757249e-05	Neu2/Kif5a/Th/Alas1/Mstn/Oxct1/Bdh1/Nppc/Myc/Atp5f1a/Dnmt3a/S100a9/Atp5mc1/Ctsb/Actc1/Tnc/Mmp9/Gk/Ccl7/Gabbr1/Sod2/Mgmt/Atp5mc3/Cybb/S100a8/Ccne1/Apobec1/Esr2/Mfn1/Spi1/Aldh1a1/ND4/Igf1/CYTB/Slc2a4/Tp53inp1/Igf1r/Ugt2b/Gstm1/Csf2ra/Setd7/Cdk2/Fech/Prkce/Birc5/Tufm/Cd14/Prkcb/Rgs19	49	BP	1
GO:0070252	actin-mediated cell contraction	25/1756	90/17243	2.18125634011533e-06	8.63632093596331e-05	7.10553819706343e-05	Scn5a/Mylk2/Pln/Atp2a2/Epb41l5/Scn4b/Myh1/Ctnna3/Casq2/Actc1/Adora1/Myh7/Cav3/Myh6/Scn1a/Sgcd/Tpm1/Tnnc1/Bin1/Cacna2d1/Tnnt2/Kcnn2/Atp1a1/Gata4/Rangrf	25	BP	-2.6
GO:0007005	mitochondrion organization	77/1756	445/17243	2.24811062830732e-06	8.84207219968026e-05	7.2748201719084e-05	Uqcrc2/Trak2/Gdap1/Ppargc1a/Ndufs1/Agtpbp1/Hip1r/Myc/Slc25a4/Lpin1/Slc25a36/Acaa2/Ndufa10/Cox10/Hebp2/Ndufa9/Atg9b/Mtfp1/Timm21/Fbxw7/Ndufs7/Ndufb5/Atpaf1/Tmem70/Mmp9/Sod2/Mfn2/Chchd3/Pink1/Coa5/Bid/Trak1/Lrrk2/Plaur/Mfn1/Ndufa8/Tomm40l/Camk2a/Ndufab1/Rab3a/Apoo/Atcay/Atp5if1/Chchd6/Ndufb8/Epm2a/Nipsnap2/Igf1/Dynlt1/Mgarp/Hspd1/Wdr81/Ndufs8/Spg7/Oxa1l/Mipep/Ndufaf8/Jun/Ndufc1/Lmna/Cck/Slc25a16/Su…	77	BP	-4.67238363484516
GO:0002793	positive regulation of peptide secretion	62/1756	336/17243	2.60183411024919e-06	9.96922114888385e-05	8.2021826416141e-05	Ankrd1/Prkcq/Apln/Pfkm/Rgcc/Oxct1/Ccl19/Cyp2j4/Gpi/Postn/Mmp8/S100a9/Adora1/Vtcn1/Dynll1/Mavs/Ppia/Slamf1/Gabbr1/S100a8/Tgfb2/Aif1/Sirt3/Csf1r/Il17rc/Lrrk2/Myom1/Syk/Unc93b1/Nnat/Rapgef4/Aim2/Lrp1/Ucn/Fgr/Igf1/Tlr2/Hspd1/Irs1/Tlr8/Glud1/Gapdh/Cd84/Cd33/Arhgef7/Wnt5a/Osm/Clec4e/Nr0b2/Trem2/Prkce/Cd36/Mpc2/Prkcz/Ghrl/Cd14/Ppp3cb/Ppard/Trpm2/Frmd8/Nlrp3/Crlf2	62	BP	0.762000762001143
GO:0042246	tissue regeneration	25/1756	92/17243	3.37705788274994e-06	0.000126140545695924	0.000103782209147469	Mymx/Myog/Mymk/Cdkn1a/Prkcq/Eno3/Myf6/Mustn1/Myoz1/Capn3/Pkm/Ninj1/Mstn/Myod1/Fzd9/Postn/Dysf/Plaur/Mir675/Igf1/P2rx5/Gap43/Gata4/Tm4sf4/Ppard	25	BP	1
GO:0051090	regulation of DNA-binding transcription factor activity	70/1756	400/17243	4.2970621147657e-06	0.000156565962574193	0.000128814739016741	Csrp3/Prkcq/Brms1/Capn3/Hmox1/Foxp3/Esr1/Rgcc/Ppargc1a/Atp5f1c/Egln1/Eda2r/Cth/Id3/Thra/Lrrfip1/Tnfsf18/Mavs/Fzd4/Mad2l2/Rhebl1/Grem1/Hdac4/Pink1/Fcgr2b/Esr2/Syk/Zc3h12a/Bhlhe40/Ppargc1b/Camk2a/Crtc1/Hck/Cebpb/Irak2/Aim2/Itgb2/Tlr2/Cyp1b1/Myocd/Cd84/Wnt5a/Hdac5/Jun/Pim1/Dab2ip/Igf1r/Lrp8/Traf2/Prox1/Il18/Edn1/Nupr1/Nr0b2/Lrp5/Id1/Cd36/Plpp3/Prkcz/Otulin/Spop/Sfrp4/Tacc3/Irak4/Cib1/Bdnf/Nlrp3/Nfam…	70	BP	1.19522860933439
GO:0010634	positive regulation of epithelial cell migration	33/1756	142/17243	4.50441458053824e-06	0.000163120232889126	0.000134207268824509	Hmox1/Hdac9/Fgf1/Gpi/Rtn4/Epb41l5/Angpt4/Atp5f1a/Atp5f1b/Fgf2/Angpt1/Mmp9/Tgfb2/Rhob/Atoh8/Zc3h12a/Hbegf/Lgmn/Itgb3/Igf1/Iqsec1/Srpx2/Hyal1/Wnt5a/Jun/Prox1/Pfn1/Prkce/Plpp3/Tdgf1/Cib1/Fgf16/Emc10	33	BP	-0.174077655955698
GO:1901653	cellular response to peptide	73/1756	425/17243	5.3677320596235e-06	0.000192041931940385	0.000158002613955436	Serpina12/Tbc1d4/Acsl6/Csrp3/Prkcq/Rab31/Fgf21/Pkm/Alas1/Mstn/Hdac9/LOC100362738/Myc/Itga4/Lpin1/Cish/Atp5f1b/Ghr/Got1/Sgk1/Myh7/Rangap1/Zfp106/Akap1/Errfi1/Mfn2/Pdk2/Fcgr2b/Apobec1/Vldlr/Slc26a6/Gdf15/Trim72/Lgmn/Sesn3/Camk2a/Pak1/Esrra/Itgb3/Socs2/Cdc6/Lrp1/Igf1/Cyp1b1/Mgarp/Ccna2/Cacna2d1/Irs1/Cacnb1/Slc2a4/Nampt/Igf1r/Ugt2b/Erbb3/Il18/Enho/Edn1/Cdk2/Grb14/Rab13/Id1/Cacna1a/Trib3/Trem2/Cd36/Mt…	73	BP	-1.05337032476518
GO:0031594	neuromuscular junction	25/1794	98/17648	1.10905523175449e-05	0.000198996195869091	0.000170444277722269	Chrna1/Chrnd/Ache/Prkcq/Kcnn3/Pdzrn3/Thbs4/Postn/Musk/Colq/Cib2/Chrnb1/Lama5/Cav3/Akap1/Hdac4/Tuba1a/Slc8a3/Lamb2/Cdk5r1/Vamp1/Prkce/Ank3/Dlgap4/Epha7	25	CC	-0.2
GO:0033017	sarcoplasmic reticulum membrane	12/1794	29/17648	1.16692087583435e-05	0.000203562863895548	0.000174355721506244	Dhrs7c/Jph2/Pln/Atp2a2/Casq1/Trdn/Ryr3/Hrc/Jph1/Camk2g/Dmpk/Fkbp1a	12	CC	-2.88675134594813
GO:0009266	response to temperature stimulus	47/1756	237/17243	5.80999858456675e-06	0.000206620249064323	0.000169996933057415	Cdkn1a/Tac4/Prkcq/Hmox1/Acadm/Atp2a2/Ppargc1a/Mstn/Trpm3/Dnaja4/Ucp3/Fgf1/Casq1/Atp5f1b/Impdh1/Atp5mc1/Adora1/Thra/Saxo1/Ckm/Myh6/Aldoa/Mmp9/Gk/Sod2/Ier5/Gmpr/Tgfb2/Acadvl/Hspb7/Fosl2/Metrnl/Hspa9/Igf1/Cxcl12/Hspd1/CYTB/Xylt1/Tp53inp1/COX2/Osm/Ntsr1/Il18/Mki67/Cd14/Trpm2/Immt	47	BP	-0.145864991497895
GO:0006744	ubiquinone biosynthetic process	9/1756	16/17243	6.78725020691837e-06	0.000238365748701715	0.000196115561803487	Coq9/Coq8a/Coq10a/Ndufa9/Coq3/Coq2/Pdss1/Coq7/Coq5	9	BP	-3
GO:1901663	quinone biosynthetic process	9/1756	16/17243	6.78725020691837e-06	0.000238365748701715	0.000196115561803487	Coq9/Coq8a/Coq10a/Ndufa9/Coq3/Coq2/Pdss1/Coq7/Coq5	9	BP	-3
GO:0042116	macrophage activation	24/1756	90/17243	7.51308248554562e-06	0.00026093682386933	0.000214685927349355	Cst7/Cd1d1/Nr1d1/Slc11a1/Tlr7/Mmp8/Vsig4/Dysf/Ulbp1/Aif1/Lrrk2/Syk/Tlr2/Hspd1/Tlr8/Cd84/Nampt/Wnt5a/Jun/Tyrobp/Slc7a2/Trem2/Prkce/C1qa	24	BP	1.22474487139159
GO:1901861	regulation of muscle tissue development	36/1756	166/17243	9.09775249071393e-06	0.000314136930478779	0.000258456346768018	Myog/Lmod3/Ncam1/Jph2/Actn3/Myf6/Capn3/Myf5/Ppargc1a/Mstn/Hdac9/Myod1/Kcnk2/Slc25a4/Fgf2/Cav3/Grem1/Hdac4/Ppara/Shox2/Nr1d2/Pak1/Mir675/Igf1/Lox/Myocd/Hdac5/Pim1/Pi16/Erbb3/Edn1/Gata4/Cited2/Trip10/Bdnf/Nln	36	BP	-1.33333333333333
GO:1904018	positive regulation of vasculature development	41/1756	200/17243	9.75156590465956e-06	0.000330940285187275	0.00027228131686875	Runx1/Hmox1/Chi3l1/Pkm/Hspb6/Hdac9/Fgf1/Rtn4/Angpt4/Fgf2/Cth/Asb4/Mmp9/Angpt2/Rras/Sod2/Vegfb/Grem1/Cybb/Rhob/Zc3h12a/Itgb3/Itgb2/Cyp1b1/Ccn1/Vegfd/Srpx2/Myocd/Vash2/Hyal1/Wnt5a/C3ar1/Ddah1/S100a1/Gata4/Ghrl/Cxcr2/Brca1/Cib1/Prkcb/Emc10	41	BP	1.40556385699745
GO:0009612	response to mechanical stimulus	58/1756	322/17243	1.15597901804516e-05	0.000377339125844308	0.000310455990671702	Ankrd1/Gdf5/Gadd45a/Csrp3/Col11a1/Ltbp1/Chi3l1/Tmem150c/Scx/Gpi/Myod1/Myc/Kcnk2/Postn/Mgp/Myh1/Piezo1/Tlr7/Got1/Ctsb/Adora1/Tnc/P2ry1/Cycs/Cav3/Mmp9/Angpt2/Wnt11/Phf24/Atp5mc3/Asns/Hdac4/Scn1a/Endog/Atp2b2/Acta1/Rcan1/Fosl2/Itgb3/Ucn/Igf1/Cxcl12/Tlr8/Jun/Btg2/Lmna/Igf1r/Map3k14/Il18/Edn1/Cnn2/Atp1a1/Cd36/Gata4/Cited2/Bdnf/Kcnc1/Stat1	58	BP	1.83829006003612
GO:0050707	regulation of cytokine secretion	44/1756	222/17243	1.15635158955488e-05	0.000377339125844308	0.000310455990671702	Foxp3/Rgcc/Hdac9/Ccl19/Cyp2j4/Postn/Mmp8/Vtcn1/Angpt1/Fcgr2a/Mavs/Slamf1/Aif1/Csf1r/Il17rc/Lrrk2/Syk/Unc93b1/Zc3h12a/Cidea/Tnfrsf9/Aim2/Lrp1/Fgr/Tlr2/Hspd1/Tlr8/Gapdh/Gbp1/Cd84/Wnt5a/Osm/Clec4e/Tnfrsf21/Cd36/Prkcz/Ghrl/Cd14/Gpam/Cd200r1/Syt11/Frmd8/Nlrp3/Crlf2	44	BP	1.20604537831105
GO:0050879	multicellular organismal movement	19/1756	64/17243	1.2472162219188e-05	0.000398237480751385	0.00032765012462632	Chrna1/Chrnd/Mylk2/Ccdc78/Actn3/Atp2a2/Casq1/Chrnb1/Myh7/Cav3/Tnni3/Slc8a3/Map1a/Tnnc1/Tnnt2/Dmpk/Cacna1a/Tnnt1/Synm	19	BP	-2.06474160483506
GO:0050881	musculoskeletal movement	19/1756	64/17243	1.2472162219188e-05	0.000398237480751385	0.00032765012462632	Chrna1/Chrnd/Mylk2/Ccdc78/Actn3/Atp2a2/Casq1/Chrnb1/Myh7/Cav3/Tnni3/Slc8a3/Map1a/Tnnc1/Tnnt2/Dmpk/Cacna1a/Tnnt1/Synm	19	BP	-2.06474160483506
GO:0032868	response to insulin	58/1756	324/17243	1.39906435764178e-05	0.000439631916403944	0.00036170742122936	Serpina12/Tbc1d4/Acsl6/Csrp3/Prkcq/Hadh/Pfkfb1/Rab31/Pln/Pkm/Alas1/Mstn/Ucp3/Hdac9/Hsd11b2/Bdh1/LOC100362738/Myc/Lpin1/Cish/Ghr/Got1/Sgk1/Zfp106/Errfi1/Fabp3/Mfn2/Pdk2/Egr2/Apobec1/Vldlr/Ppara/Trim72/Sesn3/Pak1/Esrra/Socs2/Igf1/Tlr2/Irs1/Hadha/Acvr1c/Slc2a4/Khk/Igf1r/Erbb3/Enho/Cdk2/Grb14/Rab13/Trib3/Cd36/Prkcz/Lpin2/Lpin3/Gpam/Prkcb/Stat1	58	BP	-1.57567719431667
GO:0106106	cold-induced thermogenesis	32/1756	145/17243	1.93250715073015e-05	0.000581773790132091	0.000478654732551673	Ache/Hadh/Actn3/Map2k6/Nr1d1/Fgf21/Ppargc1a/Plcl2/Lpin1/Fh/Thra/Mfn2/Gadd45g/Acvr2b/Syk/Cidea/Acot13/Ppargc1b/Aldh1a1/Cebpb/Atf4/Il15/Igf1r/Acsl1/Il18/Ybx2/Epas1/Id1/Prkab2/Cd36/Ghrl/Cpt2	32	BP	-3.18198051533946
GO:0120161	regulation of cold-induced thermogenesis	32/1756	145/17243	1.93250715073015e-05	0.000581773790132091	0.000478654732551673	Ache/Hadh/Actn3/Map2k6/Nr1d1/Fgf21/Ppargc1a/Plcl2/Lpin1/Fh/Thra/Mfn2/Gadd45g/Acvr2b/Syk/Cidea/Acot13/Ppargc1b/Aldh1a1/Cebpb/Atf4/Il15/Igf1r/Acsl1/Il18/Ybx2/Epas1/Id1/Prkab2/Cd36/Ghrl/Cpt2	32	BP	-3.18198051533946
GO:0001659	temperature homeostasis	38/1756	185/17243	1.93957249446294e-05	0.000581773790132091	0.000478654732551673	Ache/Hadh/Apln/Actn3/Map2k6/Nr1d1/Fgf21/Ppargc1a/Plcl2/Lpin1/Fh/Adora1/Thra/Il1rn/Mfn2/Gadd45g/Acvr2b/Acadvl/Syk/Cidea/Acot13/Ppargc1b/Aldh1a1/Cebpb/Atf4/Il15/Igf1r/Acsl1/Ntsr1/Il18/Ybx2/Epas1/Id1/Prkab2/Cd36/Ghrl/Trpm2/Cpt2	38	BP	-2.5955427380922
GO:0046933	proton-transporting ATP synthase activity, rotational mechanism	9/1672	16/16197	7.58993693658707e-06	0.00060252422450445	0.000516238625646408	Atp5f1c/Atp5f1a/Atp5f1b/Atp5mc1/Atp5mc3/Atp5po/Atp5pb/ATP6/Atp5mg	9	MF	-3
GO:1990845	adaptive thermogenesis	34/1756	159/17243	2.17912859058449e-05	0.000637529295540951	0.000524527607855495	Ache/Hadh/Actn3/Map2k6/Nr1d1/Fgf21/Ppargc1a/Ucp3/Clic5/Plcl2/Lpin1/Fh/Thra/Mfn2/Gadd45g/Acvr2b/Syk/Cidea/Acot13/Ppargc1b/Aldh1a1/Cebpb/Atf4/Il15/Igf1r/Acsl1/Il18/Ybx2/Epas1/Id1/Prkab2/Cd36/Ghrl/Cpt2	34	BP	-3.08697453256516
GO:0051222	positive regulation of protein transport	73/1756	444/17243	2.51925035606741e-05	0.000712467993556396	0.000586183466309017	Ankrd1/Prkcq/Pfkm/Rgcc/Oxct1/Ccl19/Cyp2j4/Gpi/Postn/Mmp8/Stom/Vtcn1/Dynll1/Fbxw7/Mavs/Ppia/Slamf1/Erbb2/Cnst/Acsl3/Tgfb2/Aif1/Sirt3/Csf1r/Il17rc/Lrrk2/Myom1/Cemip/Syk/Unc93b1/Zc3h12a/Pak1/Nnat/Xpo4/Rapgef4/Aim2/Lrp1/Fgr/Prr5l/Igf1/Tlr2/Hspd1/Ect2/Tlr8/Cdk5r1/Glud1/Gapdh/Cd84/Oaz2/Cd33/Wnt5a/Osm/Clec4e/Nr0b2/Trem2/Prkce/Cd36/Mpc2/Bcap31/Prkcz/Sar1b/Ank3/Ghrl/Cd14/Ppp3cb/Cib1/Ppard/Trpm2/Frmd8/Nlrp…	73	BP	1.05337032476518
GO:0006874	cellular calcium ion homeostasis	79/1756	492/17243	2.80384531616967e-05	0.000775300476032136	0.00063787892871229	Dhrs7c/Csrp3/Tac4/Pde6a/Jph2/Capn3/Pln/Pygm/Atp2a2/Esr1/Atp2b3/Ccl19/Casq1/Fzd9/Slc25a23/Trdn/Ryr3/Casq2/Fgf2/Ncs1/Cib2/Synpo/Inpp4b/Cd55/Scgn/Adra1b/Got1/Rgn/Adora1/Stc2/Hrc/P2ry1/Grina/Cav3/Tnni3/Jph1/Ccr1/Mfn2/Slc37a4/F2rl2/Tgfb2/Anxa7/Atp2b2/Slc8a3/Cemip/Trpm1/Itgb3/Xk/Lrp1/Cacna2d1/Ccl12/Atf4/Atp13a3/Wnt5a/C3ar1/Tmem38b/Mettl21c/Ntsr1/Ptger2/Edn1/Dmpk/Gpr157/Ibtk/Cacna1a/Cd4/Prkce/Cd36/Pik3c…	79	BP	-1.23759669101863
GO:0110020	regulation of actomyosin structure organization	24/1756	97/17243	2.93622094324913e-05	0.00080732482323873	0.000664226979462108	Prkcq/Rgcc/Synpo/Arhgap28/Cav3/Rhoc/Wnt11/Nox4/Mfn2/Mylk3/Limch1/Myoc/Pak1/Tpm1/Ect2/Limk1/Nf2/Prox1/Edn1/Sorbs3/Akap13/Pfn1/Was/Tmeff2	24	BP	-1.22474487139159
GO:0016846	carbon-sulfur lyase activity	7/1672	10/16197	1.11746758660171e-05	0.000823733249552116	0.000705769002064237	Mgst2/Mgst3/Cth/Kyat1/Kyat3/Alox5ap/Hccs	7	MF	-1.13389341902768
GO:0070997	neuron death	70/1756	424/17243	3.20298916441623e-05	0.000876615329376404	0.000721235784682034	Gpnmb/Gdf5/Mt1/Ache/Fgf21/Hmox1/Esr1/Ppargc1a/Ntf4/Sncg/Gpi/Fzd9/Tp63/Egln1/Musk/Thrb/Atp5mc1/Ghr/Adora1/Angpt1/Fbxw7/Sod2/Vegfb/Mfn2/Hdac4/Pink1/Tgfb2/Fcgr2b/Endog/Esr2/Lrrk2/Cntfr/Ppara/Lgmn/Dio3/Cebpb/Lrp1/Ucn/Igf1/Hspd1/Atf4/Cdk5r1/LOC499235/Gapdh/Nampt/Wnt5a/Jun/Btg2/Ncf2/Erbb3/Draxin/Retreg1/Tyrobp/Il18/Nupr1/LOC108351137/Tnfrsf21/Cacna1a/Cit/Birc5/Epor/LOC103689968/Cd200r1/Epha7/Trpm2/Bdnf…	70	BP	0.956182887467515
GO:0050663	cytokine secretion	47/1756	253/17243	3.41686921004131e-05	0.000930861754056668	0.000765867062917034	Chi3l1/Foxp3/Rgcc/Hdac9/Ccl19/Cyp2j4/Postn/Mmp8/Vtcn1/Angpt1/Fcgr2a/Mavs/Slamf1/Dysf/Aif1/Csf1r/Il17rc/Lrrk2/Syk/Unc93b1/Zc3h12a/Cidea/Tnfrsf9/Aim2/Lrp1/Fgr/Tlr2/Hspd1/Tlr8/Gapdh/Gbp1/Cd84/Wnt5a/Osm/Clec4e/Tnfrsf21/Trem1/Cd36/Prkcz/Ghrl/Cd14/Gpam/Cd200r1/Syt11/Frmd8/Nlrp3/Crlf2	47	BP	1.60451490647684
GO:0042098	T cell proliferation	40/1756	205/17243	4.11359804253256e-05	0.00110048012498202	0.000905420678683554	Gpnmb/Prkcq/Cd1d1/Foxp3/Ccl19/Slc11a1/Cd151/Tmem131l/Vsig4/Cd55/Vtcn1/Crip3/Tfrc/Tnfsf18/Slamf1/Erbb2/Satb1/Aif1/Cd151/Syk/Mapk8ip1/Nck2/Cebpb/Tnfsf13b/Itgb2/Igf1/Cxcl12/Pla2g2d/Zc3h12d/Blm/Il15/Nckap1l/Il18/Cd86/Msn/Tnfrsf21/Cd4/Cd44/Gpam/Fkbp1a	40	BP	1.58113883008419
GO:0001649	osteoblast differentiation	40/1756	206/17243	4.6122209144745e-05	0.0012120345137639	0.000997202118537058	Gpnmb/Ache/Esr1/Spp1/Ostn/Nppc/Ranbp3l/Chrd/Tp63/Fgf2/Id3/Nr1i3/Tmem119/Wnt11/Gabbr1/Grem1/Hdac4/Acvr2b/Smoc1/Shox2/Nfatc1/Gdf10/Myoc/Esrra/Tp53inp2/Cebpb/Sema4d/Igf1/Snai1/Ccn1/Lox/Hdac5/Lmna/Sfrp1/Il18/Lrp5/Id1/Id4/Tmem64/Pdlim7	40	BP	0.632455532033676
GO:0140253	cell-cell fusion	18/1756	64/17243	4.69104980508892e-05	0.00121660020927612	0.00100095854724076	Mymx/Myog/Mymk/Myf6/Myf5/Myod1/Nfe2/Cav3/Gdf15/Cxcl12/Vash2/Tyrobp/Trem2/Pitx2/Cd44/Cacna1s/Stat1/Cd53	18	BP	1.88561808316413
GO:0050848	regulation of calcium-mediated signaling	25/1756	106/17243	4.80105375296338e-05	0.00123971557560215	0.0010199767286616	Ncam1/Jph2/Actn3/Myoz1/RGD1564899/Pln/Myoz2/Rcan2/Trdn/Egln1/Casq2/Rgn/Hrc/Tmbim4/Pdk2/Lrrk2/Syk/Rcan1/Igf1/Gbp1/Erbb3/Trem2/Cd4/Cib1/Fkbp1a	25	BP	-1
GO:0014704	intercalated disc	17/1794	61/17648	8.39324410676144e-05	0.00128559934123078	0.00110114190977024	Scn5a/Atp2a2/Tln2/Scn4b/Myh1/Ctnna3/Adra1b/Cav3/Scn1a/Tmem65/Xirp1/Ctnna1/Pak1/Dst/Atp1a1/Ank3/Rangrf	17	CC	-1.69774937525433
GO:0031099	regeneration	54/1756	309/17243	5.37801903304917e-05	0.00137672651022754	0.00113270255677923	Mymx/Myog/Mymk/Nrep/Cdkn1a/Ptpn3/Prkcq/Pfkfb1/Ncam1/Eno3/Myf6/Mustn1/Myoz1/Capn3/Hmox1/Pkm/Ninj1/Spp1/Mstn/Rtn4/Myod1/Fzd9/Myc/Lpin1/Postn/Rgn/Tnc/Angpt1/Dysf/Angpt2/Ccne1/Lamb2/Plaur/Ctnna1/Mir675/Cebpb/Lrp1/Igf1/Cxcl12/P2rx5/Ccna2/CYTB/Xylt1/Jun/Igf1r/Nr0b2/Cdk2/Gap43/Bex1/Mki67/Gata4/Tm4sf4/Ppard/Bdnf	54	BP	0.816496580927726
GO:1901136	carbohydrate derivative catabolic process	28/1756	127/17243	6.36141459094764e-05	0.00156765316413436	0.00128978757506787	Neu2/Ampd3/Pde4a/Neu3/Manba/Acat1/Pde7a/Fgf2/Gpd1/Apobec2/Cdadc1/Nt5m/Gpd2/Apobec1/Nudt3/Fuca1/Cemip/Renbp/Dut/Fbxo2/Galc/Nudt15/Hyal1/Cst3/Aoah/Hexa/Cd44/Edem2	28	BP	0
GO:0006839	mitochondrial transport	36/1756	181/17243	6.45920665661873e-05	0.00158517472453135	0.00130420344932684	Crym/Uqcrc2/Gdap1/Ucp3/Hip1r/Slc25a23/Slc25a4/Atp5f1b/Slc25a36/Acaa2/Hebp2/Timm21/Fbxw7/Mpc1/Cyc1/Mfn2/Pink1/Bid/Lrrk2/Slc25a12/Tomm40l/Camk2a/Slc25a38/Atp5if1/Dynlt1/Mgarp/Hspd1/Spg7/Oxa1l/Atp5po/Mipep/Slc25a37/Mpc2/Flvcr1/Slc8b1/Siva1	36	BP	-3
GO:0043194	axon initial segment	9/1794	21/17648	0.000107097927139285	0.00159751162204838	0.0013683011043693	Nfasc/Ank1/Scn1a/Nrcam/Map1a/Bin1/Ankrd9/Cck/Ank3	9	CC	-1.66666666666667
GO:0014870	response to muscle inactivity	8/1756	16/17243	6.91623021545231e-05	0.00168342177252341	0.00138503626661474	Scn5a/Myog/Runx1/Actn3/Pkm/Casq1/Trim63/Hdac4	8	BP	0.707106781186547
GO:0009295	nucleoid	14/1794	46/17648	0.000124546463936936	0.00173811509671991	0.00148873083208829	Atp5f1b/Dbt/Sod2/Lrpprc/Acadvl/Hspa9/Hadha/Tfb2m/Hadhb/Slc25a16/Grsf1/Supv3l1/Tufm/Vdac1	14	CC	-3.20713490294909
GO:0032956	regulation of actin cytoskeleton organization	57/1756	335/17243	7.2825036706069e-05	0.00176174340613693	0.00144947543734771	Lmod1/Prkcq/Lmod3/Ctsl/Actr3b/Rgcc/Myo3b/Hip1r/Synpo/Arhgap28/Synpo2/Cav3/Rhoc/Tmod4/Spire1/Wnt11/Nox4/Mfn2/Tgfb2/Cdc42ep4/Rhob/Csf1r/Mylk3/Nck2/Limch1/Myoc/Pak1/Tpm1/Hck/Itgb3/Lrp1/Tlr2/Bin1/Ect2/Fhod3/Iqgap2/Limk1/Cdk5r1/Nf2/Baiap2l2/Pick1/Nckap1l/Prox1/Edn1/Sorbs3/Akap13/Pfn1/Myo1f/Rnd1/Id1/Cit/Prkce/Cotl1/Trpm2/Spire2/Was/Tmeff2	57	BP	0.132453235706504
GO:0150076	neuroinflammatory response	17/1756	61/17243	8.57776477747063e-05	0.00202859529987435	0.00166902799195625	Mt2A/Cst7/Nr1d1/Tlr7/Mmp8/Lrrk2/Lrp1/Igf1/Tlr2/Tlr8/Nampt/Jun/Tyrobp/Nupr1/Trem2/Cd200r1/C1qa	17	BP	2.66789187539966
GO:0016627	oxidoreductase activity, acting on the CH-CH group of donors	16/1672	51/16197	3.30368142784428e-05	0.00219551432515751	0.00188110162498195	Acox2/Tecrl/Ptgr1/Acadm/Sdha/Sdhc/Pecr/Sdhb/Sdhd/Dhcr24/Acads/Acadsb/Acadvl/Gcdh/Blvrb/Ivd	16	MF	-3
GO:1901567	fatty acid derivative binding	13/1672	36/16197	3.40389817853877e-05	0.00219551432515751	0.00188110162498195	Acadm/S100a9/Aldh6a1/Acads/S100a8/Acadvl/Gcdh/Hadha/Alox5ap/Hadhb/Eci2/Pnpla3/Soat1	13	MF	-1.38675049056307
GO:0051384	response to glucocorticoid	50/1756	287/17243	0.000108235573152786	0.00249002291903327	0.00204866784061687	Cdkn1a/Aqp4/Pfkfb1/Ctsl/Th/Agl/Acadm/Mstn/Gpx3/Ucp3/Hsd11b2/Bdh1/Myod1/Trim63/Mgp/Atp5f1a/Abcb1b/Ghr/Got1/Bckdhb/Sgk1/C1qb/Errfi1/Acads/Il1rn/Mfn2/Ccne1/Aif1/Esr2/Txn1/Mfn1/Ppargc1b/Fibin/Ucn/Igf1/Cyp1b1/Zfp36l2/Hspd1/Ptgs1/Wnt5a/Igf1r/Bckdha/Ugt2b/Mettl21c/Edn1/Akap13/Fech/Birc5/Sfrp4/Gdnf	50	BP	0.848528137423857
GO:0006071	glycerol metabolic process	8/1756	17/17243	0.000118980916556823	0.00270738568364357	0.00222750318474197	Tpi1/Got1/Dysf/Gk/Gpd2/Coq3/Coq2/Pgp	8	BP	-1.41421356237309
GO:0010257	NADH dehydrogenase complex assembly	14/1756	46/17243	0.000126914947771708	0.0028443316030799	0.00234017552157406	Ndufa10/Ndufa9/Timm21/Ndufs7/Ndufb5/Ndufa8/Ndufab1/Ndufb8/Ndufs8/Oxa1l/Ndufaf8/Ndufc1/Ndufa11/Ndufaf4	14	BP	-3.74165738677394
GO:0032981	mitochondrial respiratory chain complex I assembly	14/1756	46/17243	0.000126914947771708	0.0028443316030799	0.00234017552157406	Ndufa10/Ndufa9/Timm21/Ndufs7/Ndufb5/Ndufa8/Ndufab1/Ndufb8/Ndufs8/Oxa1l/Ndufaf8/Ndufc1/Ndufa11/Ndufaf4	14	BP	-3.74165738677394
GO:0050730	regulation of peptidyl-tyrosine phosphorylation	47/1756	267/17243	0.000133414587757172	0.00296760013741514	0.00244159478166288	Thbs4/Ncf1/Angpt4/Musk/Ghr/Adora1/Angpt1/Fbxw7/Mvp/Tnfsf18/Errfi1/Cd300a/Vegfb/Nox4/Grem1/Csf1r/Vldlr/Syk/Tnk2/Hbegf/Ehd4/Itgb3/Sema4d/Itgb2/Igf1/Nf2/Srcin1/Il15/Osm/Lrp8/Erbb3/Sfrp1/Il18/Cck/Ibtk/Trem2/Cd4/Prkce/Cd36/Plpp3/Prkcz/Cd44/Ghrl/Dusp22/Tdgf1/Epha7/Gdnf	47	BP	0.729324957489473
GO:0043470	regulation of carbohydrate catabolic process	15/1756	52/17243	0.000144508334039811	0.00319046466863361	0.00262495670754375	Myog/Actn3/Ppp1r3c/Ppargc1a/Myc/Adra1b/Gpd1/Ppp1r3d/Hdac4/Prkaa2/Slc25a12/Igf1/Pgam1/Nupr1/Esrrb	15	BP	-0.258198889747161
GO:0042590	antigen processing and presentation of exogenous peptide antigen via MHC class I	6/1756	10/17243	0.000161689231052248	0.00353041302654154	0.00290464942161197	Fcgr1a/Fcgr2a/Clec4a3/Fcer1g/Mfsd6/Clec4a	6	BP	1.63299316185545
GO:0043416	regulation of skeletal muscle tissue regeneration	6/1756	10/17243	0.000161689231052248	0.00353041302654154	0.00290464942161197	Myoz1/Capn3/Myod1/Mir675/P2rx5/Ppard	6	BP	0
GO:0060297	regulation of sarcomere organization	6/1756	10/17243	0.000161689231052248	0.00353041302654154	0.00290464942161197	Cav3/Mfn2/Mylk3/Prox1/Edn1/Akap13	6	BP	-1.63299316185545
GO:0045926	negative regulation of growth	46/1756	262/17243	0.000166429196458231	0.00360738320352349	0.00296797668059589	Mt1/Mt2A/Cdkn1a/Myoz1/Spp1/Mstn/Ostn/Sema6c/Rtn4/Kcnk2/Apbb2/Ndufs3/Sesn1/Idh3g/Cth/Stc2/Cav3/Myl2/Wnt11/Grem1/Osgin2/Tgfb2/Sema7a/Ppara/Gdf15/Lgmn/Pak1/Socs2/Sema4d/Zc3h12d/Cdk5r1/Tmprss4/Nf2/Hyal1/Wnt5a/Bcl6/Dab2ip/Pi16/Sfrp1/Draxin/Gas1/Sertad3/Cited2/Ulk2/Ppard/Epha7	46	BP	-2.06418738616856
GO:0070661	leukocyte proliferation	53/1756	315/17243	0.000171835793836185	0.00369758253475762	0.00304218823412498	Gpnmb/Cdkn1a/Prkcq/Cd1d1/Foxp3/Ccl19/Plcl2/Slc11a1/Cd151/Impdh1/Tmem131l/Vsig4/Cd55/Vtcn1/Crip3/Tfrc/Tnfsf18/Slamf1/Cd300a/Erbb2/Satb1/Grem1/Fcgr2b/Aif1/Csf1r/Cd151/Syk/Mapk8ip1/Nck2/Cebpb/Tnfsf13b/Itgb2/Igf1/Cxcl12/Pla2g2d/Hspd1/Ccl12/Zc3h12d/Blm/Il15/Bcl6/Mpl/Nckap1l/Tyrobp/Il18/Cd86/Msn/Tnfrsf21/Cd4/Cd44/Btk/Gpam/Fkbp1a	53	BP	2.60985071502509
GO:2000377	regulation of reactive oxygen species metabolic process	38/1756	204/17243	0.00017456000843325	0.00374264220247317	0.00307926110259223	Gadd45a/Cdkn1a/Sirpa/Nnt/Esr1/Mmp8/Atp5mc1/Rgn/Cycs/Foxm1/Ulbp1/Sod2/Eef1a1/Nox4/Mfn2/Hdac4/Pink1/Aif1/Sirt3/Esr2/Syk/Zc3h12a/Abcd2/Itgb2/Igf1/Tlr2/Cyp1b1/Hspd1/COX2/Ddah1/Tyrobp/Il18/Cd36/Coq7/Epor/Brca1/Vdac1/Nqo2	38	BP	0.64888568452305
GO:0042391	regulation of membrane potential	71/1756	458/17243	0.000209900154729793	0.0043134844946029	0.00354892193864759	Scn5a/Chrna1/Chrnd/Ptpn3/Grip2/Atp1b2/Nnt/Atp2a2/Ndufs1/P2rx6/Myc/Kcnk2/Trdn/Scn4b/Ctnna3/Slc25a36/Casq2/Piezo1/Clcn1/Chrnb1/Atp5mc1/Hebp2/Got1/Adora1/Cav3/Slc29a1/Ppa2/Il1rn/Gabbr1/Sod2/Mfn2/Dld/Scn1a/Pink1/Bid/Slc8a3/Nrcam/Lrrk2/Xirp1/Dpp6/Ywhah/Myoc/Crtc1/Atp5if1/Rapgef4/Bin1/P2rx5/Cacna2d1/Jun/Ntsr2/Atxn1/Ntsr1/Cck/Edn1/Dmpk/Kcnn2/Cacna1a/Atp1a1/Kcnk13/Trem2/Prkce/Cd36/Syne1/Prkcz/Ank3/Ghrl/A…	71	BP	-2.49224148220709
GO:0007159	leukocyte cell-cell adhesion	53/1756	320/17243	0.000257016161493096	0.00520962110275597	0.00428621886707725	Gpnmb/Runx1/Prkcq/Cd1d1/Sirpa/Foxp3/Ccl19/Itga4/Tmem131l/Vsig4/S100a9/Cd55/Lgals1/Vtcn1/Tfrc/Tnfsf18/Slamf1/Cd300a/Erbb2/Tnfaip8l2/S100a8/Aif1/Ppara/Syk/Zc3h12a/Nck2/Cebpb/Sema4d/Podxl2/Tnfsf13b/Itgb2/Igf1/Cxcl12/Pla2g2d/Hspd1/Zc3h12d/Blm/Socs6/Il15/Bcl6/Lilrb4/Nckap1l/Fermt3/Il18/Cd86/Msn/Tnfrsf21/Cd4/Prkcz/Cd44/Dusp22/Gpam/Nlrp3	53	BP	1.51096620343558
GO:0008083	growth factor activity	30/1672	141/16197	9.10054912458934e-05	0.00521764816476456	0.0044704451840088	Gdf5/Artn/Fgf21/Thbs4/Nrtn/Mstn/Ntf4/Fgf1/Gpi/Inhbc/Fgf2/Fgf6/Vegfb/Rabep2/Osgin2/Tgfb2/Cdnf/Gdf15/Gdf10/Hbegf/Timp1/Prom2/Igf1/Vegfd/Osm/Fgf11/Tdgf1/Bdnf/Gdnf/Fgf16	30	MF	-0.365148371670111
GO:0070555	response to interleukin-1	32/1756	165/17243	0.000259825620500621	0.00524865428623534	0.00431833344204756	Ankrd1/Aqp4/Nr1d1/Sirpa/Chi3l1/Ccl19/Myc/Trim63/Slc25a4/Ghr/Mmp9/Ccl7/Il1rn/Hdac4/Tle5/Vldlr/Zc3h12a/Mylk3/Ccl20/Cebpb/Irak2/Hspa9/Ccl12/Xylt1/Vegfd/Gbp1/Hyal1/Dab2ip/Sfrp1/Edn1/Epas1/Irak4	32	BP	1.06066017177982
GO:0060142	regulation of syncytium formation by plasma membrane fusion	11/1756	33/17243	0.000274312659362095	0.00550386109443069	0.00452830499558623	Myog/Myf6/Myf5/Myod1/Nfe2/Gdf15/Cxcl12/Tyrobp/Trem2/Stat1/Cd53	11	BP	2.11057941204435
GO:0019216	regulation of lipid metabolic process	57/1756	352/17243	0.000280143845575631	0.00560193366624133	0.00460899426249187	Serpina12/Rdh16/Nr1d1/Fgf21/Esr1/Ppargc1a/Ccl19/Fgf1/Cish/Fgf2/Thrb/Rgn/Pik3ip1/Adora1/Thra/Fabp1/Gnb3/Gk/Fabp3/Ephx2/Pdk2/Pdk1/Acsl3/Apobec1/Prkaa2/Acadvl/Ppara/Abcg1/Cidea/Nr1d2/Abcd2/Socs2/Fgr/Igf1/Snai1/Ccn1/Wdr81/Irs1/Socs6/Ppp2r5a/Nrbf2/Dab2ip/Igf1r/Prox1/Atp1a1/Trib3/Prkce/Cd36/Pik3cg/Vav2/Idh1/Fmc1/Gpam/Brca1/Hsd17b13/Ppard/Fitm2	57	BP	-1.98679853559757
GO:0051602	response to electrical stimulus	19/1756	79/17243	0.000285860519233115	0.00569706585142775	0.00468726432455005	Myog/Th/Ppargc1a/Mstn/Trim63/Musk/Adssl1/Sod2/Mfn2/Aif1/Mfn1/Rab3a/Igf1/COX1/Btg2/Cdk2/Ghrl/Cd14/Bdnf	19	BP	-0.229415733870562
GO:0014074	response to purine-containing compound	40/1756	224/17243	0.000300520824447524	0.00594931058797949	0.00489479883187863	Pfkfb1/Pygm/Ppargc1a/Alas1/P2rx6/Casq2/Cib2/Gpd1/Bckdhb/P2ry1/Akap1/Foxm1/Ldha/Nox4/Ccne1/Prkaa2/Slc8a3/Slc26a6/Ppargc1b/Fosl2/Igf1/Cyp1b1/P2ry12/P2rx5/Hspd1/Irs1/Atp5po/Jun/Mmp19/Tmem38b/Bsg/Bckdha/Il18/Cdk2/Pik3cg/Akap7/Cacna1s/Trpm2/Fkbp1a/Stat1	40	BP	-0.948683298050514
GO:1901681	sulfur compound binding	44/1672	240/16197	0.000112025668361247	0.00608476261835826	0.00521338290434612	Gpnmb/Ncam1/Col11a1/Ccn5/Tmem184a/Acadm/Thbs4/Fst/Mstn/Fgf1/Chrd/Lrtm2/Postn/Grem2/Fgf2/Colq/Lipg/Fgfrl1/Dbt/Aldh6a1/Acads/Ccl7/Vegfb/Dld/Pank1/Acadvl/Tpmt/Adamtsl5/Hbegf/Thbs3/Gcdh/Pla2g2d/Ccn1/Hadha/Hadhb/Ogdh/Sfrp1/Gstm1/Eci2/Pnpla3/Mpig6b/Soat1/Gss/Cfh	44	MF	-0.301511344577764
GO:0010959	regulation of metal ion transport	67/1756	433/17243	0.000329436057668488	0.00643592350820116	0.00529515990199835	Scn5a/Dhrs7c/Ptpn3/Atp1b2/Jph2/Lrrc38/Capn3/Pln/Lrrc52/Casq1/Trdn/Scn4b/Casq2/Stom/Rgn/Adora1/Stc2/Sgk1/Hrc/Wnk2/Cav3/Slc31a2/Dysf/Ccr1/Tgfb2/Atp2b2/Cd63/Cemip/Klhl24/Dpp6/Ywhah/Camk2a/Fxyd2/Itgb3/Nipsnap2/Gnao1/Ucn/Igf1/Bin1/Cxcl12/P2ry12/Cacna2d1/Atf4/Cacnb1/Tspan13/Cd84/Tmem38b/Cacng1/Nkain1/Mettl21c/Ntsr1/Dmpk/Kcnn2/Cacna1a/Atp1a1/Trem2/Cd4/Prkce/Pik3cg/S100a1/Trpc6/Ank3/Akap7/Slc8b1/Kcnc1/Fk…	67	BP	-1.09952499920675
GO:0062012	regulation of small molecule metabolic process	54/1756	331/17243	0.000331846032834239	0.0064617494721395	0.00531640822922015	Serpina12/Myog/Pfkfb1/Rdh16/Actn3/Nr1d1/Ppp1r3c/Clybl/Acadm/Ppargc1a/Fgf1/Myc/Fh/Thrb/Adra1b/Gpd1/Rgn/P2ry1/Ppp1r3d/Fabp1/Gnb3/Gk/Fabp3/Hdac4/Ephx2/Pdk2/Pdk1/Prkaa2/Acadvl/Ppara/Abcg1/Coq3/Slc25a12/Abcd2/Atcay/Igf1/Snai1/Pgam1/Arpp19/Irs1/Khk/COX2/Pask/Prox1/Ntsr1/Nupr1/Cacna1a/Trib3/Trem2/Prkce/Pgp/Brca1/Nln/Esrrb	54	BP	-2.17732421580727
GO:0002367	cytokine production involved in immune response	23/1756	106/17243	0.000354073049659108	0.00687202562720734	0.00565396318031504	Hmox1/Foxp3/Rtn4/Slc11a1/Cd55/Angpt1/Mavs/Slamf1/Tgfb2/Sema7a/Dennd1b/Fcer1g/Tlr2/Hspd1/Wnt5a/Bcl6/Traf2/Il18/Trem1/Cd36/Prkcz/Nlrp3/Crlf2	23	BP	-0.208514414057075
GO:0032680	regulation of tumor necrosis factor production	31/1756	161/17243	0.000366757429831609	0.0070491015397085	0.00579965249285754	Gpnmb/Sirpa/Foxp3/Ccl19/Cyp2j4/Mmp8/Angpt1/Fcgr2a/Mavs/Slamf1/Errfi1/Cybb/Lrrk2/Zc3h12a/Clec4a3/Cidea/Mapkapk2/Fcer1g/Igf1/Tlr2/Hspd1/Cd84/Clec4a/Wnt5a/Tyrobp/Il18/Cd36/Ghrl/Cd14/Syt11/Frmd8	31	BP	1.61644771824097
GO:0051235	maintenance of location	52/1756	317/17243	0.000370669458401315	0.007101309398211	0.00584260653955485	Dhrs7c/Slc30a2/Jph2/Capn3/Ltbp1/Pln/Plin2/Ccl19/Casq1/Slc25a23/Trdn/Atp5f1c/Ryr3/Casq2/Fgf2/Polr2m/Thra/Hrc/Rangap1/Dysf/Msr1/Jph1/Pink1/Tgfb2/Ppara/Txn1/Cemip/Zc3h12a/Abcg1/Cidea/Aspm/Itgb3/Ftl1/Acvr1c/Tmem38b/Mettl21c/Ntsr1/Ibtk/Hexa/Cd4/Prkce/Cd36/Syne1/Vps13d/Ank3/Soat1/Tacc3/Ppard/Slc8b1/Trpm2/Fkbp1a/Fitm2	52	BP	0.277350098112615
GO:1905954	positive regulation of lipid localization	21/1756	94/17243	0.000415390040195304	0.00783175063085687	0.00644357749903627	Runx1/Acsl6/Map2k6/Atp8a1/Spp1/Abcb1b/Lipg/Msr1/Fabp3/Mfn2/Zc3h12a/Abcg1/Cidea/Lrp1/Ucn/Ntsr1/Edn1/Cd36/Ghrl/Pltp/Fitm2	21	BP	0.654653670707977
GO:0030545	receptor regulator activity	74/1672	472/16197	0.000163505774748377	0.0080756871938772	0.00691919343416651	Gpnmb/Gdf5/Dkk2/Tac4/Apln/Artn/Lynx1/Fndc5/Fgf21/Thbs4/Fst/Nrtn/Spp1/Mstn/Ostn/Sema6c/Ntf4/Ccl19/Fgf1/Gpi/Nppc/Inhbc/Angpt4/Grem2/Igsf1/Fgf2/Stc2/Retnlg/Zfp106/Ccl7/Il1rn/Fgf6/Vegfb/Grem1/Rabep2/Osgin2/Tgfb2/Ltb/Sema7a/Cdnf/Gdf15/Gdf10/Dut/Hbegf/Ccl20/Timp1/Prom2/Sema4d/Metrnl/Ucn/Igf1/Cxcl12/Ccl12/Vegfd/Nampt/Wnt5a/Il15/Osm/Il18/Cck/Enho/Colec10/Edn1/Fgf11/Prkce/Sectm1a/Ghrl/Tdgf1/Epha7/Bdnf/Gdn…	74	MF	-0.697485832462916
GO:0015297	antiporter activity	19/1672	75/16197	0.000164330844061455	0.0080756871938772	0.00691919343416651	Slc47a1/Slc9a4/Slc26a2/Slc11a1/Slc25a4/Slc26a9/Slc38a3/Slc9a9/Slc37a1/Slc35d1/Slc37a4/Slc8a3/Slc26a6/Slc26a10/Slc41a1/Slc35e3/Slc25a11/Slc9a2/Slc8b1	19	MF	-2.06474160483506
GO:0015252	proton channel activity	9/1672	22/16197	0.000185512609612997	0.00827562082210361	0.0070904951964168	Atp5f1c/Atp5f1a/Atp5f1b/Atp5mc1/Atp5mc3/Atp5po/Atp5pb/ATP6/Atp5mg	9	MF	-3
GO:0016776	phosphotransferase activity, phosphate group as acceptor	14/1672	47/16197	0.000189094600568893	0.00827562082210361	0.0070904951964168	Ak4/Atp5f1c/Atp5f1a/Atp5f1b/Atp5mc1/Ip6k3/Suclg1/Atp5mc3/Atp5po/Atp5pb/ATP6/Atp5mg/Cmpk2/Ak3	14	MF	-3.20713490294909
GO:0000062	fatty-acyl-CoA binding	10/1672	27/16197	0.000216513335462013	0.00827562082210361	0.0070904951964168	Acadm/Aldh6a1/Acads/Acadvl/Gcdh/Hadha/Hadhb/Eci2/Pnpla3/Soat1	10	MF	-2.5298221281347
GO:0004129	cytochrome-c oxidase activity	10/1672	27/16197	0.000216513335462013	0.00827562082210361	0.0070904951964168	Cox10/Cox7b/Cox8b/Cox6c/Cox5a/COX1/COX3/COX2/Ndufa4/Cox4i1	10	MF	-3.16227766016838
GO:0015002	heme-copper terminal oxidase activity	10/1672	27/16197	0.000216513335462013	0.00827562082210361	0.0070904951964168	Cox10/Cox7b/Cox8b/Cox6c/Cox5a/COX1/COX3/COX2/Ndufa4/Cox4i1	10	MF	-3.16227766016838
GO:0016676	oxidoreductase activity, acting on a heme group of donors, oxygen as acceptor	10/1672	27/16197	0.000216513335462013	0.00827562082210361	0.0070904951964168	Cox10/Cox7b/Cox8b/Cox6c/Cox5a/COX1/COX3/COX2/Ndufa4/Cox4i1	10	MF	-3.16227766016838
GO:0046686	response to cadmium ion	18/1756	76/17243	0.000499367033356504	0.00898709336698266	0.0073941364237349	Mt1/Hmox1/Mt1m/Bdh1/Ncf1/Gpi/Abcb1b/Got1/Mmp9/Sod2/Mfn2/Cybb/Npc1/CYTB/Jun/Cdk2/Gpam/Gss	18	BP	0
GO:0048660	regulation of smooth muscle cell proliferation	32/1756	171/17243	0.000502797310397282	0.00902149011011921	0.00742243636464997	Cdkn1a/Apln/Hmox1/Esr1/Ppargc1a/Nppc/Myc/Fgf2/Ndrg4/Mmp9/Sod2/Mfn2/Hdac4/Aif1/Esr2/Hbegf/Pak1/Tpm1/Itgb3/Igf1/Myocd/Nampt/Il15/Jun/C3ar1/Igf1r/Il18/Edn1/Irak4/Ppard/Stat1/Nqo2	32	BP	0
GO:0032640	tumor necrosis factor production	31/1756	164/17243	0.000510875164187396	0.00913881807261731	0.00751896801571938	Gpnmb/Sirpa/Foxp3/Ccl19/Cyp2j4/Mmp8/Angpt1/Fcgr2a/Mavs/Slamf1/Errfi1/Cybb/Lrrk2/Zc3h12a/Clec4a3/Cidea/Mapkapk2/Fcer1g/Igf1/Tlr2/Hspd1/Cd84/Clec4a/Wnt5a/Tyrobp/Il18/Cd36/Ghrl/Cd14/Syt11/Frmd8	31	BP	1.61644771824097
GO:0061900	glial cell activation	14/1756	52/17243	0.00052215879166179	0.00928473372359092	0.00763902020451947	Mt2A/Cst7/Nr1d1/Tlr7/Mmp8/Lrrk2/Lrp1/Tlr2/Tlr8/Nampt/Jun/Tyrobp/Trem2/C1qa	14	BP	2.1380899352994
GO:0005178	integrin binding	27/1672	129/16197	0.00026521578921062	0.00943802394708136	0.0080864342263855	Gpnmb/Ccn5/Esm1/Thbs4/Itgb1bp2/Spp1/Cdh26/Fgf1/Cd151/Fgf2/Cib2/Lama5/Anxa7/Lamb2/Sema7a/Cd151/Syk/Itgb3/Dst/Itgb2/Igf1/Cxcl12/Ccn1/Nf2/Lgals5/Fermt3/Plpp3	27	MF	0.192450089729875
GO:0008307	structural constituent of muscle	9/1672	23/16197	0.000276985670271046	0.00952830705732397	0.00816378817640977	Csrp3/Capn3/Mybpc2/Myom2/Pdlim3/Mybpc1/Jph1/Myom1/Synm	9	MF	-1.66666666666667
GO:0022407	regulation of cell-cell adhesion	61/1756	393/17243	0.000549338268476493	0.0096511283185917	0.00794047157591703	Gpnmb/Runx1/Adam19/Prkcq/Cd1d1/Sirpa/Mdga1/Foxp3/Rgcc/Ccl19/Itga4/Epb41l5/Piezo1/Tmem131l/Vsig4/Cd55/Lgals1/Vtcn1/Tfrc/Tnfsf18/Mad2l2/Slamf1/Cd300a/Il1rn/Erbb2/Tnfaip8l2/Aif1/Ppara/Syk/Zc3h12a/Nck2/Cebpb/Tnfsf13b/Igf1/Cxcl12/Pla2g2d/Hspd1/Zc3h12d/Blm/Nf2/Socs6/Wnt5a/Il15/Bcl6/Lilrb4/Nckap1l/Fermt3/Il18/Cd86/Tnfrsf21/Cd4/Plpp3/Prkcz/Cd44/Cited2/Ank3/Dusp22/Gpam/Epha7/Nlrp3/Ephb3	61	BP	0.896258159530272
GO:0097237	cellular response to toxic substance	49/1756	299/17243	0.000550889459505403	0.0096511283185917	0.00794047157591703	Mgst2/Mgst3/Kif5a/Sirpa/Nnt/Th/Hmox1/Ppargc1a/Gpx3/Myc/Abcb1b/Dnmt3a/Sesn1/S100a9/Rgn/Fabp1/Ccl7/Sod2/Cybb/Pink1/S100a8/Rhob/Endog/Gstk1/Lrrk2/Txn1/Il18bp/Zc3h12a/Spi1/Igf1/Cyp1b1/Ect2/Alox5ap/Ptgs1/Tp53inp1/Cst3/Prxl2a/Ugt2b/Gstm1/Il18/Prkce/Selenow/Cd36/Birc5/Akr1b8/Trpc6/Epor/Trpm2/Cfh	49	BP	1.57142857142857
GO:0021549	cerebellum development	28/1756	144/17243	0.000585673422467841	0.0101408584724096	0.00834339735183587	Scn5a/Ppargc1a/Agtpbp1/Fzd4/Gnpat/Ccr1/Fcgr2b/Atp2b2/Aif1/Esr2/Gdf10/Nfix/Pak1/ND4/Rere/Cdk5r1/Glud1/COX1/Acvr1c/Top2a/Uqcrq/Igf1r/Ogdh/Prox1/Gas1/Cacna1a/Kcnc1/Ak3	28	BP	-1.13389341902768
GO:0048038	quinone binding	8/1672	19/16197	0.00033699098437931	0.0102286675258661	0.00876385222534428	Coq10a/Etfdh/Ndufs7/Sdhb/Sdhd/Ndufs2/ND4/Tp53i3	8	MF	-2.82842712474619
GO:0001778	plasma membrane repair	6/1756	12/17243	0.000594016616343983	0.0102554205943806	0.00843765340596318	Myh1/Cav3/Dysf/Trim72/Rab3a/Syt11	6	BP	-0.816496580927726
GO:1902905	positive regulation of supramolecular fiber organization	36/1756	202/17243	0.000609429453139101	0.0104910189049076	0.00863149205635914	Lmod1/Prkcq/Lmod3/Actr3b/Rgcc/Hip1r/Synpo/Synpo2/Cav3/Rhoc/Spire1/Wnt11/Nox4/Cdc42ep4/Mylk3/Nck2/Limch1/Myoc/Pak1/Tpm1/Bin1/Iqgap2/Limk1/Nf2/Baiap2l2/Pick1/Nckap1l/Prox1/Edn1/Sorbs3/Pfn1/Id1/Prkce/Slain2/Spire2/Was	36	BP	-1
GO:1901214	regulation of neuron death	59/1756	379/17243	0.00062291883542686	0.0106922397791911	0.00879704665059777	Gpnmb/Gdf5/Mt1/Fgf21/Hmox1/Esr1/Ppargc1a/Ntf4/Sncg/Gpi/Fzd9/Egln1/Musk/Atp5mc1/Ghr/Adora1/Angpt1/Fbxw7/Sod2/Vegfb/Mfn2/Hdac4/Pink1/Tgfb2/Fcgr2b/Esr2/Lrrk2/Cntfr/Ppara/Lgmn/Cebpb/Lrp1/Ucn/Igf1/Hspd1/Atf4/Cdk5r1/LOC499235/Wnt5a/Jun/Btg2/Ncf2/Erbb3/Draxin/Retreg1/Tyrobp/Il18/Nupr1/Cacna1a/Birc5/Epor/LOC103689968/Cd200r1/Epha7/Trpm2/Bdnf/Gdnf/Nqo2/C1qa	59	BP	1.69245584275071
GO:0099024	plasma membrane invagination	16/1756	65/17243	0.000640067907445196	0.0108921584593611	0.00896152986385342	Rab31/Sirpa/Fcgr1a/Aurkb/Fcgr2a/Cd300a/Spire1/Msr1/Fcgr2b/Aif1/Fcer1g/Itgb2/Nckap1l/Trem2/Cd36/Spire2	16	BP	3.5
GO:0033002	muscle cell proliferation	41/1756	240/17243	0.000650394935167262	0.0110048305411919	0.00905423088632907	Myog/Cdkn1a/Apln/Ncam1/Hmox1/Esr1/Ppargc1a/Mstn/Nppc/Myc/Kcnk2/Fgf2/Ndrg4/Angpt1/Mmp9/Sod2/Mfn2/Hdac4/Tgfb2/Aif1/Esr2/Hbegf/Pak1/Tpm1/Itgb3/Igf1/Myocd/Nampt/Il15/Jun/C3ar1/Pim1/Igf1r/Il18/Edn1/Gata4/Cited2/Irak4/Ppard/Stat1/Nqo2	41	BP	0.156173761888606
GO:0009896	positive regulation of catabolic process	65/1756	428/17243	0.000667446922995851	0.0112612706695237	0.00926521715474504	Asb11/Actn3/Nnt/Ppp2r3a/Fgf21/Hmox1/Hspb8/Myc/Fyco1/Sesn1/Adra1b/Gpd1/Rgn/Adora1/Fbxw7/Fabp1/Sptlc2/Wwp1/Mfn2/Zfand2a/Pink1/Bid/Endog/Prkaa2/Lrrk2/Rnf144b/Zc3h12a/Sesn3/Klhl40/Abcd2/Rilp/Atp5if1/Tp53inp2/Epm2a/Lrp1/Prr5l/Igf1/Tlr2/Zfp36l2/Irs1/Zc3h12d/Oaz2/Tp53inp1/Wnt5a/Btg2/Asb5/Dab2ip/Nanos3/Nupr1/Msn/Supv3l1/Trib3/Trem2/Prkce/Bcap31/Vps13d/Usp5/Gpsm1/Svip/Ulk2/Plk1/Usp13/LOC100911319/Edem2/Es…	65	BP	-0.620173672946042
GO:1901186	positive regulation of ERBB signaling pathway	10/1756	31/17243	0.00069636298666384	0.0115200550913553	0.00947813219203503	Esr1/Ncf1/Rtn4/Hip1r/Adora1/Fbxw7/Mmp9/Esr2/Plaur/Shkbp1	10	BP	0.632455532033676
GO:0016878	acid-thiol ligase activity	9/1672	24/16197	0.000402823057080353	0.0115475943029701	0.00989389964758761	Acss1/Acsl6/Suclg1/Acsl3/Acsl4/Sucla2/Acsl1/Acsf3/Slc27a5	9	MF	-1.66666666666667
GO:0150077	regulation of neuroinflammatory response	9/1756	26/17243	0.000720870130264755	0.0117787137135095	0.00969094372756554	Cst7/Nr1d1/Mmp8/Lrrk2/Igf1/Nupr1/Trem2/Cd200r1/C1qa	9	BP	1.66666666666667
GO:0002269	leukocyte activation involved in inflammatory response	12/1756	42/17243	0.000721914765401155	0.0117787137135095	0.00969094372756554	Cst7/Nr1d1/Tlr7/Mmp8/Lrrk2/Tlr2/Tlr8/Nampt/Jun/Tyrobp/Trem2/C1qa	12	BP	1.73205080756888
GO:0120162	positive regulation of cold-induced thermogenesis	21/1756	98/17243	0.000746111422406447	0.0120739938356182	0.00993388562400896	Ache/Hadh/Fgf21/Ppargc1a/Lpin1/Fh/Thra/Mfn2/Gadd45g/Syk/Ppargc1b/Cebpb/Igf1r/Acsl1/Il18/Ybx2/Epas1/Prkab2/Cd36/Ghrl/Cpt2	21	BP	-2.40039679259592
GO:0086003	cardiac muscle cell contraction	16/1756	66/17243	0.000766252217463938	0.012332715229047	0.010146748804643	Scn5a/Pln/Atp2a2/Scn4b/Ctnna3/Casq2/Adora1/Cav3/Scn1a/Sgcd/Bin1/Cacna2d1/Kcnn2/Atp1a1/Gata4/Rangrf	16	BP	-2
GO:0006898	receptor-mediated endocytosis	39/1756	227/17243	0.000776898976548913	0.0124366658267493	0.0102322742208542	Ache/Apln/Ramp1/Rab31/Ccl19/Mrc1/Hip1r/Itga4/Atp5f1b/Siglec1/Cacng7/Fcgr1a/Ghr/Angpt1/Cav3/Tfrc/Cd300a/Msr1/Grem1/Fcgr2b/Vldlr/Cd63/Syk/Tnk2/Fcer1g/Caly/Itgb3/Itgb2/Lrp1/Iqsec1/Pick1/Btbd8/Cd36/Syne1/Dnajc6/Cxcr2/Cd14/Sfrp4/Syt11	39	BP	0.160128153805087
GO:0045667	regulation of osteoblast differentiation	27/1756	140/17243	0.000828752850380046	0.0131252351424189	0.0107987950356889	Ostn/Nppc/Ranbp3l/Chrd/Tp63/Fgf2/Id3/Tmem119/Grem1/Hdac4/Acvr2b/Smoc1/Nfatc1/Gdf10/Esrra/Cebpb/Sema4d/Igf1/Ccn1/Hdac5/Lmna/Sfrp1/Lrp5/Id1/Id4/Tmem64/Pdlim7	27	BP	0.962250448649376
GO:0062197	cellular response to chemical stress	60/1756	392/17243	0.000866356914660582	0.0136842917983223	0.0112587592325152	Capn3/Sirpa/Hmox1/Prkg2/Atp2a2/Ppargc1a/Ncf1/Sncg/Wnt16/Slc25a23/Myc/Atp5f1c/Atp5f1a/Abcb1b/Rgn/Fbxw7/Fabp1/Errfi1/Mmp9/Dysf/Msrb3/Sod2/Mgmt/Pdk2/Pink1/Pdk1/Rhob/Endog/Aif1/Prkaa2/Lrrk2/Txn1/Il18bp/Zc3h12a/Ppargc1b/Tpm1/Fxyd2/Prr5l/Cyp1b1/Ect2/Ccna2/Atf4/Ankrd2/Slc2a4/Tp53inp1/Cst3/Jun/Traf2/Il18/Ptger2/Epas1/Cd36/Btk/Gata4/Trpc6/Coq7/Epor/Trpm2/Cfh/Zfp622	60	BP	0.258198889747161
GO:0010324	membrane invagination	17/1756	73/17243	0.000868666346804939	0.0136843751556354	0.0112588278147942	Rab31/Sirpa/Fcgr1a/Aurkb/Fcgr2a/Cd300a/Spire1/Msr1/Fcgr2b/Aif1/Fcer1g/Itgb2/Nckap1l/Trem2/Cd36/Syt11/Spire2	17	BP	3.63803437554499
GO:0098656	anion transmembrane transport	43/1756	259/17243	0.000890917366007395	0.0139608396747175	0.0114862891626339	Acsl6/Slc16a3/Slc26a2/Clic5/Slc7a8/Myc/Slc12a3/Abcb1b/Clcn1/Emb/Slc15a4/Slc26a9/Slc38a3/Mpc1/Slc37a1/Slc25a3/Slc35d1/Slc37a4/Cldn4/Slc16a8/Slc43a1/Slc26a6/Folr2/Slc25a12/Slc25a38/Epm2a/Pcyox1/Vdac3/Slc6a9/Slc7a6/Slc7a5/Slc46a1/Slc43a2/Ankh/Slc26a10/Slc16a7/Ntsr1/Slc12a4/Slc12a9/Slc7a2/Mpc2/Slc27a5/Vdac1	43	BP	-1.67748427365865
GO:0015893	drug transport	39/1756	229/17243	0.000923057775235836	0.0143134206974559	0.0117763754092201	Runx1/Aqp4/Slc47a1/Sncg/Rtn4/Slc11a1/Slc25a23/Slc25a4/Abcb1b/Slc15a4/Slc38a3/Fzd4/Gabbr1/Mfn2/Pink1/Syt3/Slc26a6/Folr2/Slc25a12/Slc25a38/Epm2a/Ucn/Tlr2/Cxcl12/Slc6a9/Slc46a1/Pick1/Ankh/Ntsr1/Edn1/Cacna1a/Slc7a2/Ghrl/Sfxn1/Syt11/Gdnf/Nfkbie/Prkcb/Tmem30a	39	BP	-0.160128153805087
GO:0045807	positive regulation of endocytosis	24/1756	120/17243	0.00092685763157184	0.0143150047599259	0.0117776786975614	Apln/Rab31/Ccl19/Hip1r/Cd151/Fcgr1a/Angpt1/Cav3/Grem1/Cd63/Lrrk2/Cd151/Syk/Caly/Lrp1/Bin1/Pick1/Wnt5a/Nckap1l/Tspan1/Cd36/Syne1/Cd14/Sfrp4	24	BP	0
GO:1905039	carboxylic acid transmembrane transport	25/1756	127/17243	0.0009334150430763	0.0143244236197161	0.0117854280700671	Acsl6/Slc16a3/Slc7a8/Myc/Emb/Slc15a4/Slc38a3/Mpc1/Slc35d1/Slc16a8/Slc43a1/Folr2/Slc25a12/Slc25a38/Epm2a/Slc6a9/Slc7a6/Slc7a5/Slc46a1/Slc43a2/Slc16a7/Ntsr1/Slc7a2/Mpc2/Slc27a5	25	BP	-0.6
GO:0033630	positive regulation of cell adhesion mediated by integrin	8/1756	22/17243	0.000982718821971592	0.0149650438043315	0.0123124987087507	Piezo1/Tgfb2/Syk/Ret/Itgb3/P2ry12/Nckap1l/Cib1	8	BP	2.12132034355964
GO:0042326	negative regulation of phosphorylation	67/1756	451/17243	0.00100887483792277	0.0151688801580338	0.0124802051902399	Myog/Gadd45a/Cdkn1a/Pkia/Klhl31/Actn3/Sirpa/Nnt/Cdkn2b/Ppargc1a/Mstn/Myc/Ncs1/Rgn/Pik3ip1/Angpt1/Wnk2/Cav3/Dynll1/Mvp/Dusp8/Errfi1/Foxm1/Cd300a/Grem1/Hdac4/Mical1/Gadd45g/Sirt3/Lrrk2/Zc3h12a/Prkar1b/Mapk8ip1/Nck2/Epm2a/Sema4d/Prr5l/Igf1/Pbk/Pmepa1/Nf2/Srcin1/Myocd/Ppp2r5a/Gbp1/Jun/Dab2ip/Igf1r/Inka2/Sfrp1/Atxn1/Il18/Nupr1/Lrp5/Ibtk/Trib3/Plpp3/Prkcz/Uchl1/Dusp22/Sfrp4/Plk1/Cib1/Ptprt/Camk2n2/Prka…	67	BP	-0.610847221781526
GO:0048018	receptor ligand activity	67/1672	436/16197	0.000573472546454139	0.0151749658446326	0.0130018067212275	Gpnmb/Gdf5/Tac4/Apln/Artn/Fndc5/Fgf21/Thbs4/Nrtn/Spp1/Mstn/Ostn/Sema6c/Ntf4/Ccl19/Fgf1/Gpi/Nppc/Inhbc/Grem2/Fgf2/Stc2/Retnlg/Zfp106/Ccl7/Il1rn/Fgf6/Vegfb/Grem1/Rabep2/Osgin2/Tgfb2/Ltb/Sema7a/Cdnf/Gdf15/Gdf10/Hbegf/Ccl20/Timp1/Prom2/Sema4d/Metrnl/Ucn/Igf1/Cxcl12/Ccl12/Vegfd/Nampt/Wnt5a/Il15/Osm/Il18/Cck/Enho/Colec10/Edn1/Fgf11/Sectm1a/Ghrl/Tdgf1/Epha7/Bdnf/Gdnf/Lhb/Fgf16/Crlf2	67	MF	-0.366508333068916
GO:0051289	protein homotetramerization	22/1756	107/17243	0.00101470572875731	0.0152180235431558	0.012520637939637	Aqp4/Th/Rxrg/Pkm/Acadm/Pfkm/Gpx3/Tp63/Dcxr/Cth/Aldoa/Acads/Sod2/Acot13/Crtc1/Atp5if1/Aldh1a1/Gapdh/Thg1l/Kcnj12/Trpm2/Syt11	22	BP	-1.27920429813366
GO:0001085	RNA polymerase II transcription factor binding	17/1672	70/16197	0.000606289852692312	0.0156422781994617	0.0134021967437248	Ankrd1/Lpin1/Id3/Hdac4/Nfatc1/Spi1/Rere/Atf4/Hdac5/Tead1/Tbx3/Id1/Pitx2/Id4/Gata4/Spop/Atn1	17	MF	-0.242535625036333
GO:0046717	acid secretion	25/1756	128/17243	0.00105005076811387	0.0156689736478097	0.0128916574069944	Map2k6/Slc9a4/Hip1r/Myc/Abcb1b/Adora1/Il1rn/Gabbr1/Slc51a/Acsl4/Atp5pf/Slc26a6/Syk/Pla2g3/Pak1/Ucn/Pla2g2d/Slc6a9/Pnpla8/Ntsr1/Cck/Edn1/Cacna1a/Ghrl/Bdnf	25	BP	0.2
GO:0042129	regulation of T cell proliferation	31/1756	171/17243	0.00105548980794667	0.0157106615774318	0.0129259561759357	Gpnmb/Prkcq/Cd1d1/Foxp3/Ccl19/Tmem131l/Vsig4/Cd55/Vtcn1/Tfrc/Tnfsf18/Slamf1/Erbb2/Aif1/Syk/Mapk8ip1/Nck2/Cebpb/Tnfsf13b/Igf1/Pla2g2d/Zc3h12d/Blm/Il15/Nckap1l/Il18/Cd86/Tnfrsf21/Cd4/Cd44/Gpam	31	BP	0.898026510133875
GO:0007162	negative regulation of cell adhesion	45/1756	277/17243	0.001089747594237	0.0161396782099091	0.0132789298659881	Gpnmb/Runx1/Foxp3/Rgcc/Epb41l5/Postn/Atp5f1b/Tmem131l/Vsig4/Lgals1/Tnc/Vtcn1/Angpt1/Tnfsf18/Fzd4/Mad2l2/Cd300a/Angpt2/Il1rn/Erbb2/Tnfaip8l2/Ppara/Zc3h12a/Dact2/Myoc/Cebpb/Sema4d/Lrp1/Cyp1b1/Cxcl12/Pla2g2d/Zc3h12d/Nf2/Socs6/Srcin1/Gbp1/Bcl6/Erbb3/Cd86/Myo1f/Rnd1/Tnfrsf21/Cd44/Dusp22/Plxnb3	45	BP	0.74535599249993
GO:0071383	cellular response to steroid hormone stimulus	45/1756	277/17243	0.001089747594237	0.0161396782099091	0.0132789298659881	Nr1d1/Rxrg/Abhd2/Esr1/Mstn/Myod1/Trim63/Tp63/Atp5f1a/Abcb1b/Thrb/Sgk1/Thra/Fkbp4/Nr1i3/Errfi1/Mfn2/Esr2/Ppara/Mfn1/Nr1d2/Ywhah/Ppargc1b/Npc1/Pak1/Esrra/Igf1/Cyp1b1/Mgarp/Zfp36l2/Trim68/Igf1r/Ugt2b/Mettl21c/Sfrp1/Edn1/Nr0b2/Akap13/Atp1a1/Fech/Brca1/Ppard/Bdnf/Gdnf/Esrrb	45	BP	-1.0434983894999
GO:0030278	regulation of ossification	39/1756	231/17243	0.00109288856090599	0.0161459332418425	0.0132840761972391	Actn3/Ostn/Rflnb/Nppc/Fzd9/Nfe2/Ranbp3l/Chrd/Tp63/Mgp/Fgf2/Thrb/Id3/Six2/Tmem119/Ccr1/Grem1/Hdac4/Egr2/Tgfb2/Acvr2b/Smoc1/Nfatc1/Gdf10/Esrra/Cebpb/Sema4d/Igf1/Ccn1/Wnt5a/Hdac5/Lmna/Ankh/Sfrp1/Lrp5/Id1/Id4/Tmem64/Pdlim7	39	BP	0.480384461415261
GO:1904062	regulation of cation transmembrane transport	54/1756	348/17243	0.00111521444526098	0.0164348848397146	0.0135218112965952	Scn5a/Dhrs7c/Ptpn3/Atp1b2/Jph2/Lrrc38/Capn3/Pln/Lrrc52/Ppargc1a/Casq1/Slc25a4/Trdn/Scn4b/Casq2/Cacng7/Stom/Rgn/Hrc/Wnk2/Cav3/Slc31a2/Ctss/Mmp9/Dysf/Pink1/Tgfb2/Cd63/Cemip/Klhl24/Dpp6/Ywhah/Fxyd2/Itgb3/Nipsnap2/Bin1/Cacna2d1/Cacnb1/Tspan13/Tmem38b/Cacng1/Mettl21c/Ntsr1/Kcnn2/Cacna1a/Trem2/Prkce/Pik3cg/S100a1/Ank3/Akap7/Kcnc1/Fkbp1a/Rangrf	54	BP	-1.90515868883136
GO:0048511	rhythmic process	58/1756	380/17243	0.00112024848785573	0.0164682073499385	0.0135492274117412	Runx1/Map2k6/Nr1d1/Th/Prkg2/Esr1/Ppargc1a/Mstn/Ciart/Spsb4/Abcb1b/Atf5/Ndufa9/Adora1/Id3/Fbxw7/Fzd4/Erbb2/Mfn2/Egr2/Ccne1/Prkaa2/Esr2/Cldn4/Opn4/Ppara/Bhlhe41/Nr1d2/Gdf10/Bhlhe40/Dbp/Fosl2/Crtc1/Schip1/Aldh1a1/Igf1/Cyp1b1/Enox1/Atf4/Cdk5r1/Nampt/Cst3/Top2a/Wnt5a/Jun/Mmp19/Igf1r/Erbb3/Prox1/Il18/Nr0b2/Gpr157/Id1/Cenpi/Id4/Ghrl/Trpm2/Bdnf	58	BP	-0.787838597158335
GO:0098657	import into cell	36/1756	209/17243	0.00115512037183596	0.0168143624714062	0.0138340267442273	Acsl6/Atp1b2/Slc9a4/Itga4/Slc12a3/Cacng7/Wnk2/Slc9a9/Slc29a1/Fabp3/Acsl3/Slc8a3/Folr2/Caly/Itgb3/Slc2a5/Iqsec1/Slc6a9/Slc46a1/Pick1/Acsl1/Ntsr1/Slc12a4/Kcnj13/Kcnj12/Slc39a6/Slc9a2/Slc12a9/Slc7a2/Atp1a1/Trem2/Cd36/Syne1/Slc27a5/Trpm2/Gdnf	36	BP	-0.333333333333333
GO:0060740	prostate gland epithelium morphogenesis	10/1756	33/17243	0.00120275959184974	0.017295857665849	0.0142301772024124	Esr1/Tp63/Tnc/Esr2/Igf1/Wnt5a/Igf1r/Sfrp1/Cd44/Id4	10	BP	1.89736659610103
GO:0070296	sarcoplasmic reticulum calcium ion transport	10/1756	33/17243	0.00120275959184974	0.017295857665849	0.0142301772024124	Dhrs7c/Pln/Atp2a2/Casq1/Trdn/Casq2/Hrc/Tmem38b/Cacng1/Mettl21c	10	BP	-1.89736659610103
GO:0016324	apical plasma membrane	52/1794	338/17648	0.00159040139414343	0.0173044841173363	0.0148216416090494	Atp1b2/Prkg2/Slc9a4/Pfkm/Slc26a2/Clic5/Otoa/Tnik/Hip1r/Kcnk2/Slc12a3/Cfap126/Abcb1b/Cd55/Ctsb/P2ry1/Slc26a9/Slc29a1/Erbb2/Nox4/F2rl2/Atp2b2/Prkaa2/C1qtnf5/Cldn4/Cntfr/Slc26a6/Aspm/Lmo7/Upk1a/Itgb3/Slc2a5/Prom2/Rapgef4/Slc7a5/Slc46a1/Cdhr5/Erbb3/Il18/Msn/Slc9a2/Atp1a1/Prkab2/Cd36/Birc5/Prkcz/Cd44/Ptpro/Akap7/Tdgf1/Cib1/Tmem30a	52	CC	0
GO:0070663	regulation of leukocyte proliferation	40/1756	240/17243	0.00122462833949188	0.0175677963967204	0.0144539149553046	Gpnmb/Cdkn1a/Prkcq/Cd1d1/Foxp3/Ccl19/Tmem131l/Vsig4/Cd55/Vtcn1/Tfrc/Tnfsf18/Slamf1/Cd300a/Erbb2/Grem1/Fcgr2b/Aif1/Syk/Mapk8ip1/Nck2/Cebpb/Tnfsf13b/Igf1/Pla2g2d/Ccl12/Zc3h12d/Blm/Il15/Bcl6/Mpl/Nckap1l/Tyrobp/Il18/Cd86/Tnfrsf21/Cd4/Cd44/Btk/Gpam	40	BP	2.21359436211787
GO:0005342	organic acid transmembrane transporter activity	28/1672	144/16197	0.000722681286412281	0.0177573116089875	0.0152143428718375	Slc16a3/Slc26a2/Slc7a8/Slc15a4/Slc26a9/Slc38a3/Mpc1/Slc51a/Slc16a8/Slc43a1/Slc26a6/Slc25a12/Slc25a38/Slc10a6/Slc16a10/Slc6a9/Slc7a6/Slc7a5/Slc46a1/Slc43a2/Slc26a10/Slc16a7/Slc25a11/Slc7a2/Mpc2/Slc16a5/Sfxn1/Slc27a5	28	MF	-0.755928946018454
GO:0046943	carboxylic acid transmembrane transporter activity	28/1672	144/16197	0.000722681286412281	0.0177573116089875	0.0152143428718375	Slc16a3/Slc26a2/Slc7a8/Slc15a4/Slc26a9/Slc38a3/Mpc1/Slc51a/Slc16a8/Slc43a1/Slc26a6/Slc25a12/Slc25a38/Slc10a6/Slc16a10/Slc6a9/Slc7a6/Slc7a5/Slc46a1/Slc43a2/Slc26a10/Slc16a7/Slc25a11/Slc7a2/Mpc2/Slc16a5/Sfxn1/Slc27a5	28	MF	-0.755928946018454
GO:0045177	apical part of cell	64/1794	436/17648	0.0016742634805351	0.0178209739962041	0.0152640256655386	Klk1/Atp1b2/Ctsl/Prkg2/Slc9a4/Pfkm/Spp1/Slc26a2/Clic5/Otoa/Tnik/Hip1r/Kcnk2/Slc12a3/Cfap126/Abcb1b/Cd55/Ctsb/P2ry1/Slc26a9/Slc29a1/Fabp1/Erbb2/Nox4/Ush1c/F2rl2/Atp2b2/Prkaa2/C1qtnf5/Cldn4/Vldlr/Cntfr/Slc26a6/Aspm/Lmo7/Lgmn/Upk1a/Itgb3/Slc2a5/Prom2/Rapgef4/Lrp1/Pdzd2/Nf2/Slc7a5/Slc46a1/Crb3/Cdhr5/Erbb3/Il18/Msn/Slc9a2/Atp1a1/Prkab2/Cd36/Birc5/Prkcz/Cd44/Ptpro/Akap7/Tdgf1/Cib1/Btd/Tmem30a	64	CC	0
GO:0032535	regulation of cellular component size	61/1756	406/17243	0.00125626372559537	0.0179292141205249	0.0147512716029593	Lmod1/Lmod3/Aqp4/Actr3b/Prkg2/Myo3b/Spp1/Rap1gap2/Sema6c/Rtn4/Hip1r/Slc12a3/Atp5mc1/Arhgap28/Cav3/Gnb3/Tmod4/Spire1/Mfn2/Ush1c/Cdc42ep4/Anxa7/Atp2b2/Sema7a/Ret/Nck2/Pak1/Vav1/Tpm1/Rilp/Xk/Sema4d/Lrp1/Ucn/Tlr2/Bin1/Cxcl12/Fhod3/Iqgap2/Limk1/Cdk5r1/Baiap2l2/Pick1/Wnt5a/Nckap1l/Cdhr5/Draxin/Edn1/Slc12a4/Msn/Pfn1/Slc12a9/Cit/Prkce/Vav2/Ulk2/Cotl1/Epha7/Spire2/Was/Bdnf	61	BP	-1.40840567926186
GO:0030308	negative regulation of cell growth	34/1756	195/17243	0.00125887898438439	0.0179292141205249	0.0147512716029593	Cdkn1a/Spp1/Ostn/Sema6c/Rtn4/Apbb2/Ndufs3/Sesn1/Cth/Cav3/Myl2/Wnt11/Grem1/Osgin2/Tgfb2/Sema7a/Ppara/Pak1/Sema4d/Zc3h12d/Cdk5r1/Nf2/Hyal1/Wnt5a/Bcl6/Dab2ip/Pi16/Sfrp1/Draxin/Gas1/Sertad3/Ulk2/Ppard/Epha7	34	BP	-2.05798302171011
GO:0061081	positive regulation of myeloid leukocyte cytokine production involved in immune response	7/1756	18/17243	0.001296992663104	0.0183838649789371	0.0151253358676769	Rtn4/Mavs/Sema7a/Fcer1g/Tlr2/Wnt5a/Cd36	7	BP	-1.13389341902768
GO:0072529	pyrimidine-containing compound catabolic process	7/1756	18/17243	0.001296992663104	0.0183838649789371	0.0151253358676769	Tet1/Apobec2/Cdadc1/Aldh6a1/Nt5m/Apobec1/Dut	7	BP	-1.88982236504614
GO:0000302	response to reactive oxygen species	47/1756	295/17243	0.00130233735224859	0.0184156703214391	0.0151515037321754	Sirpa/Hmox1/Ppargc1a/Ucp3/Ccl19/Ncf1/Gja3/Atp5f1c/Egln1/Atp5f1a/Sesn1/Rgn/Fabp1/Mmp9/Ldha/Sod2/Pdk2/Pink1/Rhob/Endog/Lrrk2/Txn1/Il18bp/Ppargc1b/Sesn3/Tpm1/Gnao1/ND6/Cyp1b1/Hspd1/Ect2/Ccna2/Nudt15/Hyal1/ND5/Cst3/Jun/Traf2/Il18/Edn1/Cd36/Btk/Trpc6/Epor/Trpm2/Stat1/Cfh	47	BP	-1.02105494048526
GO:0071347	cellular response to interleukin-1	25/1756	130/17243	0.0013215757185419	0.0185551730317266	0.0152662796702041	Ankrd1/Aqp4/Nr1d1/Sirpa/Chi3l1/Ccl19/Myc/Mmp9/Ccl7/Il1rn/Vldlr/Zc3h12a/Mylk3/Ccl20/Cebpb/Irak2/Hspa9/Ccl12/Gbp1/Hyal1/Dab2ip/Sfrp1/Edn1/Epas1/Irak4	25	BP	1.4
GO:0071496	cellular response to external stimulus	62/1756	415/17243	0.00132641040373281	0.0185791306315311	0.0152859907997213	Ankrd1/Gadd45a/Cdkn1a/Ctsl/Ltbp1/Cdkn2b/Hmox1/Tmem150c/Gdap1/Scx/Myod1/Itga4/Postn/Abcb1b/Piezo1/Cib2/Sesn1/Tlr7/Atp5mc1/Scd4/Got1/Ctsb/Tnc/Slc38a3/Mmp9/Ldha/Cd68/Wnt11/Mfn2/Cybb/Asns/Hdac4/Pdk2/Tle5/Ccne1/Aif1/Prkaa2/Vldlr/Lrrk2/Zc3h12a/Folr2/Mfn1/Sesn3/Cadps2/Itgb3/P2ry12/Atf4/Tlr8/Myocd/Nudt15/Nampt/Pick1/Il15/Jun/Pim1/Igf1r/Sfrp1/Map3k14/Il18/Cnn2/Atp1a1/Txn2	62	BP	1.01600101600152
GO:0070372	regulation of ERK1 and ERK2 cascade	50/1756	319/17243	0.00133899623107743	0.0186220070332554	0.0153212673847931	Gpnmb/Ros1/Sirpa/Fgf21/Chi3l1/Esr1/Ccl19/Fgf2/Ndrg4/Angpt1/P2ry1/Wnk2/Fbxw7/Slamf1/Errfi1/Ccl7/Erbb2/Rras/Ccr1/Vegfb/Nox4/Sirt3/Csf1r/Esr2/Sema7a/Dnajc27/Syk/Ccl20/Itgb3/Lrp1/Igf1/Tlr2/Ccn1/Ccl12/Gbp1/Jun/Dab2ip/Ntsr2/Trem2/Cd4/Cd36/Nek10/Prkcz/Cd44/Gata4/Epor/Cib1/Epha7/Fam83d/Nqo2	50	BP	1.13137084989848
GO:0048638	regulation of developmental growth	60/1756	399/17243	0.00134201364038278	0.0186220070332554	0.0153212673847931	Gdf5/Cdkn1a/Ncam1/Actn3/Myoz1/Capn3/Ppp2r3a/Spp1/Mstn/Ostn/Sema6c/Rtn4/Myod1/Nppc/Kcnk2/Slc25a4/Gamt/Fgf2/Musk/Colq/Cacng7/Atp5mc1/Ghr/Stc2/Cav3/Myh6/Syt3/Cpne9/Sema7a/Ppara/Arx/Gdf15/Lgmn/Pak1/Dio3/Mir675/Socs2/Sema4d/Lrp1/Igf1/Cxcl12/P2rx5/Limk1/Cdk5r1/Wnt5a/Pim1/Pi16/Sfrp1/Prox1/Draxin/Edn1/Gata4/Cited2/Trip10/Gpam/Ulk2/Flvcr1/Ppard/Epha7/Bdnf	60	BP	-2.06559111797729
GO:0005516	calmodulin binding	31/1672	166/16197	0.000790547380775268	0.0189731371386064	0.0162560538519272	Scn5a/Smtnl1/Mylk2/Kcnn3/Phkg1/Atp2b3/Kcnq5/Iqcg/Myh1/Cth/Myh7/Myh6/Mknk1/Eef1a1/Atp2b2/Slc8a3/Camk2g/Aspm/Mapkapk2/Camk2a/Atp5if1/Mknk2/Iqgap2/Gap43/Cnn2/Kcnn2/Cacna1a/Ppp3cb/Phkb/Cacna1s/Ndufaf4	31	MF	-2.33486892634807
GO:0071404	cellular response to low-density lipoprotein particle stimulus	8/1756	23/17243	0.00137350729324456	0.0190145916423763	0.0156442666059165	Fgf21/Mmp9/Mfn2/Syk/Fcer1g/Npc1/Itgb2/Cd36	8	BP	1.41421356237309
GO:0016620	oxidoreductase activity, acting on the aldehyde or oxo group of donors, NAD or NADP as acceptor	12/1672	42/16197	0.000814440446842635	0.0191023304804909	0.016366745821718	Pdhb/Iffo2/Aldh6a1/Dld/Dlat/Pdha1/Aldh1a1/Gapdh/Ogdh/Bckdha/LOC108351137/Akr1b8	12	MF	-2.88675134594813
GO:0007528	neuromuscular junction development	14/1756	57/17243	0.00139928177012675	0.0192815184055285	0.0158638807593806	Ky/Chrna1/Pdzrn3/Fzd9/Musk/Colq/Tnc/Erbb2/Lamb2/Lrrk2/Pak1/Cacnb1/Ank3/Cacna1s	14	BP	-1.0690449676497
GO:0002687	positive regulation of leukocyte migration	27/1756	145/17243	0.00143268371691881	0.0196960847101407	0.0162049654335699	Thbs4/Mstn/Ccl19/Rtn4/Itga4/Tnfsf18/Slamf1/Mmp9/Dysf/Ccl7/Ccr1/Vegfb/Aif1/Ccl20/Lgmn/Itgb3/Tlr2/Cxcl12/P2ry12/Ccl12/Vegfd/Wnt5a/C3ar1/Nckap1l/Edn1/Trem2/Cxcr2	27	BP	2.50185116648838
GO:0098754	detoxification	23/1756	117/17243	0.00149225581021497	0.020373579900843	0.016762375005488	Mt1/Mt2A/Mgst2/Mgst3/Nnt/Mt1m/Gpx3/Sesn1/S100a9/Rgn/Fabp1/Sod2/S100a8/Gstk1/Txn1/Alox5ap/Ptgs1/Tp53inp1/Prxl2a/Gstm1/Selenow/Cd36/Akr1b8	23	BP	1.04257207028537
GO:0014741	negative regulation of muscle hypertrophy	10/1756	34/17243	0.00155036523207803	0.0210219614459165	0.0172958313081139	Mstn/Trim63/Cav3/Akap1/Errfi1/Ppara/Pak1/Lmna/Pi16/Mlip	10	BP	-1.26491106406735
GO:0046697	decidualization	10/1756	34/17243	0.00155036523207803	0.0210219614459165	0.0172958313081139	Ctsl/Esr1/Ctsb/Stc2/Bsg/Cited2/Ghrl/Sfrp4/Epor/Ppard	10	BP	-0.632455532033676
GO:0061469	regulation of type B pancreatic cell proliferation	6/1756	14/17243	0.00161323174645384	0.0217255858099532	0.0178747386729651	Nr1d1/Errfi1/Sfrp1/Nupr1/Birc5/Fmc1	6	BP	0.816496580927726
GO:0018108	peptidyl-tyrosine phosphorylation	56/1756	370/17243	0.00164184298988464	0.0220110734016362	0.0181096237591647	Ros1/Thbs4/Ncf1/Angpt4/Musk/Ghr/Adora1/Angpt1/Fbxw7/Mvp/Tnfsf18/Errfi1/Cd300a/Erbb2/Vegfb/Nox4/Grem1/Csf1r/Vldlr/Syk/Ret/Tnk2/Hbegf/Ehd4/Hck/Itgb3/Sema4d/Itgb2/Fgr/Igf1/Nf2/Srcin1/Il15/Osm/Igf1r/Lrp8/Erbb3/Sfrp1/Il18/Cck/Ibtk/Trem2/Cd4/Prkce/Il12rb2/Cd36/Plpp3/Prkcz/Cd44/Btk/Ghrl/Dusp22/Tdgf1/Epha7/Ephb3/Gdnf	56	BP	1.0690449676497
GO:0031331	positive regulation of cellular catabolic process	55/1756	362/17243	0.00164650258752309	0.0220238262777018	0.0181201161955481	Nnt/Fgf21/Hmox1/Hspb8/Myc/Fyco1/Sesn1/Adra1b/Gpd1/Rgn/Fbxw7/Fabp1/Sptlc2/Mfn2/Zfand2a/Pink1/Bid/Endog/Prkaa2/Lrrk2/Rnf144b/Zc3h12a/Sesn3/Klhl40/Abcd2/Atp5if1/Tp53inp2/Epm2a/Lrp1/Prr5l/Igf1/Tlr2/Zfp36l2/Irs1/Zc3h12d/Tp53inp1/Btg2/Dab2ip/Nanos3/Nupr1/Msn/Supv3l1/Trib3/Trem2/Bcap31/Vps13d/Usp5/Gpsm1/Svip/Ulk2/Plk1/Usp13/LOC100911319/Edem2/Esrrb	55	BP	0.134839972492648
GO:0072659	protein localization to plasma membrane	45/1756	283/17243	0.00169555743996143	0.0225782861792173	0.0185762984099621	Grip2/Csrp3/Efr3b/Ramp1/Rab31/Prkg2/Rab15/Tspan15/Tnik/Nfasc/Ank1/Nhlrc1/P2ry1/Lama5/Cav3/Ttc7b/Cnst/Acsl3/Camk2g/Dpp6/Ttc7a/Fcer1g/Camk2a/Rab3a/Epm2a/Lrp1/Kif13a/Tspan14/Ankrd9/Gorasp1/Pram1/Ppp2r5a/Gbp1/Crb3/Bsg/Fyb1/Map7/Rab13/Sqstm1/Trem2/Prkcz/Ank3/Cib1/Zdhhc23/Rangrf	45	BP	-1.34164078649987
GO:0051302	regulation of cell division	28/1756	154/17243	0.00171654542974179	0.0228066293226768	0.0187641678673294	Prc1/Thbs4/Fgf1/Myc/Tp63/Fgf2/Aurkb/Klhl21/E2f8/Vegfb/Tgfb2/Klhl13/Aspm/Map9/Kif23/Cdc6/Kif13a/Ect2/Incenp/Blm/Vegfd/Mpl/Igf1r/Cit/Prkce/Plk1/Cib1/Esrrb	28	BP	1.88982236504614
GO:0008195	phosphatidate phosphatase activity	6/1672	13/16197	0.00108372623372931	0.024592889595192	0.0210710192370067	Plpp1/Lpin1/Plpp3/Plppr1/Lpin2/Lpin3	6	MF	0.816496580927726
GO:0003707	steroid hormone receptor activity	14/1672	55/16197	0.00109619469125856	0.024592889595192	0.0210710192370067	Nr1d1/Rxrg/Abhd2/Esr1/Thrb/Thra/Nr1i3/Esr2/Ppara/Nr1d2/Esrra/Nr0b2/Ppard/Esrrb	14	MF	-2.67261241912424
GO:0090533	cation-transporting ATPase complex	6/1794	15/17648	0.00243605998303999	0.0250794372024444	0.0214810466148996	Atp1b2/Atp1b4/Pln/Atp2a2/Fxyd2/Atp1a1	6	CC	-0.816496580927726
GO:0031301	integral component of organelle membrane	50/1794	329/17648	0.00250224440904373	0.0253453143367655	0.0217087757728582	Mymk/Rdh16/Atp8a1/Gdap1/Rtn4/P2rx6/Slc25a4/Scd4/Etfdh/Mpc1/Slc37a1/Tmem70/Slc25a3/Slc37a4/Chchd3/Pink1/Bid/Tmem43/Emc9/Mfn1/Npc1/Armcx3/Apoo/Chchd6/Mgarp/P2rx5/Vopp1/Coq2/CYTB/Emc3/Spg7/Oxa1l/Slc6a9/Vamp1/Cpt1c/Retreg1/Dmpk/Mpc2/Pxmp2/LOC103689968/Sfxn1/Slc27a5/Slc8b1/Syt11/Marchf6/Immt/Lnpk/Ubxn8/Fitm2/Emc10	50	CC	-1.97989898732233
GO:0019867	outer membrane	30/1794	174/17648	0.0027309835752935	0.0267977763325675	0.0229528389305095	Acsl6/Ccdc155/Gdap1/Slc25a4/Lpin1/Mavs/Akap1/Gk/Mfn2/Pink1/Bid/Acsl3/Lrpprc/Slc8a3/Lrrk2/Mfn1/Tomm40l/Myoc/Armcx3/Nipsnap2/Mgarp/Vdac3/Vamp1/Hadhb/Cpt1c/Acsl1/Rtn4ip1/Dmpk/Gpam/Vdac1	30	CC	-4.38178046004133
GO:1901615	organic hydroxy compound metabolic process	69/1756	481/17243	0.00214738102943794	0.027308984869019	0.0224684835763573	Serpina12/Idh2/Crym/Ldhb/Ldhd/Rdh16/Actn3/Nr1d1/Th/Aco2/Plcl2/Fgf1/Tpi1/Idh3b/Fgf2/Idh3g/Pecr/Thrb/Got1/Gpd1/Impa2/P2ry1/Ip6k3/Dhcr24/Gnb3/Sptlc2/Dysf/Gk/Ldha/Slc37a4/Fdft1/Ephx2/Gpd2/Tgfb2/Atp2b2/Prkaa2/Vldlr/Acadvl/Nudt3/Abcg1/Coq3/Cyp4f18/Slc25a12/Dio3/Idh3a/Aldh1a1/Lrp1/Snai1/Cyp1b1/Coq2/Wnt5a/Slco4a1/Prox1/Ntsr1/Sult2b1/Lrp5/Epas1/Cyp46a1/Dhdds/Fech/Asah2/Akr1b8/Fah/Idh1/Soat1/Idi1/Pltp/Pgp/…	69	BP	-2.76887462097269
GO:0098857	membrane microdomain	57/1794	388/17648	0.0028534375248851	0.0275685963942745	0.0236130619468224	Scn5a/Ldhb/Hmox1/Atp2b3/Tuba1b/Gja3/Slc25a4/Atp5f1a/Atp5f1b/Abcb1b/Cd55/Fcgr1a/Adra1b/Stom/Ctsb/Angpt1/Cav3/Dysf/Erbb2/Gabbr1/Fcgr2b/Tuba1a/Atp2b2/Lrrk2/Ctnna1/Ret/Npc1/Pgk1/Hck/Prom2/Itgb2/Tlr2/P2ry12/Hspd1/Adam1a/Irs1/Nf2/Slc2a4/Igf1r/Bsg/Lrp8/Traf2/Ntsr1/Atp1a1/Cd4/LOC100909441/Cd36/Asah2/Prkcz/Btk/Cd14/Tdgf1/Prkar2a/Nfam1/Rangrf/Vdac1/Rgs19	57	CC	0.397359707119513
GO:0006809	nitric oxide biosynthetic process	17/1756	79/17243	0.00218479304997737	0.0276662812874533	0.0227624494175625	Sirpa/Esr1/Mmp8/Rgn/Dynll1/Ulbp1/Sod2/Aif1/Zc3h12a/Itgb2/Igf1/Tlr2/Cyp1b1/Ddah1/Slc7a2/Cd36/Epor	17	BP	1.21267812518166
GO:0007369	gastrulation	33/1756	194/17243	0.0022337672948429	0.0281663353801953	0.0231738692203839	Tgif1/Apln/Col11a1/Scx/Gpi/Itga4/Epb41l5/Chrd/Col12a1/Mmp8/Lamb3/Six2/Mmp9/Il1rn/Wnt11/Dld/Col8a1/Mmp15/Ecsit/Acvr2b/Atoh8/Itgb3/Itgb2/Snai1/Nf2/Wnt5a/Col7a1/Nat8f3/Sfrp1/Lrp5/Plpp3/Gata4/Tdgf1	33	BP	0.174077655955698
GO:0004674	protein serine/threonine kinase activity	62/1672	410/16197	0.00135377944903266	0.0291062581542021	0.0249380424821805	Stk32a/Sbk2/Mylk2/Mylk4/Dclk1/Prkcq/Rps6ka2/Map2k6/Phkg1/Prkg2/Myo3b/Tnik/Stk32c/Aurkb/Sgk1/Wnk2/Mknk1/Pdk2/Pink1/Pdk1/Acvr2b/Prkaa2/Stk17b/Camk2g/Mapk4/Lrrk2/Hjv/Syk/Mylk3/Tnk2/Cab39l/Mapkapk2/Camk2a/Pak1/Mark1/Irak2/Mknk2/Pbk/Limk1/Acvr1c/Stradb/Pim1/Cdk14/Amhr2/Map3k14/Pask/Cdkl2/Haspin/Dmpk/Nek7/Akap13/Cdk2/Cit/Prkce/Prkab2/Nek10/Prkcz/Ulk2/Irak4/Phkb/Plk1/Prkcb	62	MF	-2.79400279400419
GO:0002921	negative regulation of humoral immune response	6/1756	15/17243	0.00245860081202693	0.030483570402146	0.0250803757156994	Masp1/Vsig4/Cd55/Fcgr2b/Serping1/Susd4	6	BP	0
GO:0010713	negative regulation of collagen metabolic process	6/1756	15/17243	0.00245860081202693	0.030483570402146	0.0250803757156994	Cyp2j4/Nppc/Got1/Errfi1/Cst3/Ppard	6	BP	-0.816496580927726
GO:0006817	phosphate ion transport	8/1756	25/17243	0.00251847120199458	0.0309033067534004	0.0254257140488448	Ros1/Slc37a1/Slc25a3/Slc37a4/Cebpb/Atf4/Ankh/Sfrp4	8	BP	-2.12132034355964
GO:0032753	positive regulation of interleukin-4 production	8/1756	25/17243	0.00251847120199458	0.0309033067534004	0.0254257140488448	Prkcq/Cd1d1/Foxp3/Syk/Fcer1g/Cebpb/Prkcz/Nlrp3	8	BP	0
GO:0005902	microvillus	18/1794	89/17648	0.00331504807541763	0.0315431847176102	0.027017377456753	Myo1g/Ctsl/Slc26a2/Dcxr/Nfasc/Angpt1/Clrn1/Lyz2/Erbb2/Ush1c/Crb1/Lrrk2/Itgb3/Prom2/Iqgap2/Cdhr5/Msn/Cd44	18	CC	0.942809041582063
GO:1902652	secondary alcohol metabolic process	24/1756	129/17243	0.00258705615159563	0.0316441460903772	0.0260352400548614	Serpina12/Idh2/Aco2/Fgf1/Idh3b/Idh3g/Thrb/Dhcr24/Gnb3/Fdft1/Ephx2/Prkaa2/Vldlr/Acadvl/Abcg1/Idh3a/Lrp1/Sult2b1/Lrp5/Cyp46a1/Fech/Idh1/Soat1/Idi1	24	BP	-2.04124145231932
GO:0043931	ossification involved in bone maturation	7/1756	20/17243	0.00263286085948824	0.031911348254083	0.0262550807942952	Actn3/Rflnb/Grem1/Thbs3/Sema4d/Igf1/Xylt1	7	BP	-1.13389341902768
GO:0051495	positive regulation of cytoskeleton organization	37/1756	227/17243	0.00271264802595677	0.0327890843894845	0.0269772387228024	Lmod1/Prkcq/Lmod3/Actr3b/Rgcc/Hip1r/Synpo/Synpo2/Cav3/Rhoc/Spire1/Wnt11/Nox4/Cdc42ep4/Mylk3/Nck2/Limch1/Myoc/Pak1/Tpm1/Hck/Bin1/Iqgap2/Limk1/Nf2/Baiap2l2/Pick1/Nckap1l/Prox1/Edn1/Sorbs3/Pfn1/Id1/Prkce/Slain2/Spire2/Was	37	BP	-0.821994936526786
GO:0035637	multicellular organismal signaling	26/1756	144/17243	0.0027163208485648	0.0327890843894845	0.0269772387228024	Scn5a/Chrna1/Pln/Otoa/Trdn/Scn4b/Ctnna3/Clcn1/Cacng7/Nfasc/Hrc/Scn1a/Nrcam/Tmem65/Dpp6/Pak1/Rapgef4/Bin1/P2rx5/Cacna2d1/Kcnn2/Cacna1a/Ank3/Ghrl/Gjc1/Rangrf	26	BP	-3.53009043248731
GO:0043462	regulation of ATPase activity	16/1756	74/17243	0.00276378490840633	0.0332943581562377	0.0273929530155272	Atp1b2/Pln/Tpm2/Rgn/Dynll1/Tnni3/Myh6/Dynll2/Tpm1/Rab3a/Atp5if1/Tnnc1/Tnnt2/Oxa1l/Pfn1/Tmem64	16	BP	-1.5
GO:0016311	dephosphorylation	65/1756	453/17243	0.00281944440909658	0.0338276370618679	0.0278317085529534	Ppp1r14c/Fbp2/Ppp1r1c/Ptpn3/Pfkfb1/Myoz1/Ppp1r3c/Nt5c1a/Ppp2r3a/Lrrc30/Plpp1/Ppp1r27/Rcan2/Lpin1/Inpp4b/Rgn/Adora1/Impa2/Ppm1l/Ppp1r3d/Dusp8/Ppia/Akap1/Cd300a/Ppa2/Nt5m/Cnst/Ephx2/Pink1/Ppp1r14b/Tgfb2/Ptp4a3/Fam220a/Nt5dc2/Ppm1j/Ppargc1b/Rcan1/Ptpn18/Epm2a/Sema4d/Ppm1k/Dupd1/Arpp19/Wdr81/Dusp28/Ppp2r5a/Nckap1l/Ppp1r1a/Dmpk/Atp1a1/Plpp3/Dlgap5/Plppr1/Ptpro/Lpin2/Lpin3/Dusp22/G6pc/Ppp3cb/Pgp/Ptprt/…	65	BP	-2.10859048801654
GO:0045916	negative regulation of complement activation	5/1756	11/17243	0.00297239025361973	0.0347500506225346	0.028590624859724	Masp1/Vsig4/Cd55/Serping1/Susd4	5	BP	-0.447213595499958
GO:0070391	response to lipoteichoic acid	5/1756	11/17243	0.00297239025361973	0.0347500506225346	0.028590624859724	Ccl20/Tlr2/Trem2/Cd36/Cd14	5	BP	1.34164078649987
GO:0071223	cellular response to lipoteichoic acid	5/1756	11/17243	0.00297239025361973	0.0347500506225346	0.028590624859724	Ccl20/Tlr2/Trem2/Cd36/Cd14	5	BP	1.34164078649987
GO:0150078	positive regulation of neuroinflammatory response	5/1756	11/17243	0.00297239025361973	0.0347500506225346	0.028590624859724	Mmp8/Lrrk2/Nupr1/Trem2/C1qa	5	BP	1.34164078649987
GO:1901857	positive regulation of cellular respiration	5/1756	11/17243	0.00297239025361973	0.0347500506225346	0.028590624859724	Ppargc1a/Myc/Cycs/Mfn2/Pink1	5	BP	-1.34164078649987
GO:1905288	vascular associated smooth muscle cell apoptotic process	5/1756	11/17243	0.00297239025361973	0.0347500506225346	0.028590624859724	Sod2/Mfn2/Igf1/Atf4/Gapdh	5	BP	-1.34164078649987
GO:1905459	regulation of vascular associated smooth muscle cell apoptotic process	5/1756	11/17243	0.00297239025361973	0.0347500506225346	0.028590624859724	Sod2/Mfn2/Igf1/Atf4/Gapdh	5	BP	-1.34164078649987
GO:0000086	G2/M transition of mitotic cell cycle	22/1756	116/17243	0.00298731860337053	0.0348559630361838	0.0286777643611746	Gadd45a/Cdkn1a/Pkia/Prkcq/Cdkn2b/Abcb1b/Aurkb/Foxn3/Foxm1/Ush1c/Cdc6/Ccna2/Arpp19/Blm/Cdk14/Cdk2/Cit/Birc5/Brca1/Plk1/Cdc25c/Esrrb	22	BP	1.70560573084488
GO:0055088	lipid homeostasis	25/1756	138/17243	0.00309554043367933	0.0358370655665137	0.0294849670527125	Acox2/Nr1d1/Hdac9/Rtn4/Abcb1b/Got1/Lipg/Adora1/Cav3/Fabp3/Slc37a4/Ephx2/Prkaa2/Abcg1/Nr1d2/Npc1/Mia2/Il18/Lrp5/Pnpla3/Abhd8/Soat1/G6pc/Gpam/Fitm2	25	BP	-2.6
GO:0006687	glycosphingolipid metabolic process	11/1756	43/17243	0.00314540800951241	0.0362026708691749	0.0297857690333673	Neu2/Neu3/B3galt1/B4galt5/St6galnac6/Fa2h/Galc/B4galt6/Map7/Ugcg/Hexa	11	BP	0.301511344577764
GO:0032370	positive regulation of lipid transport	16/1756	75/17243	0.00318812542753177	0.0366233596017624	0.0301318909388221	Runx1/Acsl6/Map2k6/Atp8a1/Spp1/Abcb1b/Lipg/Fabp3/Mfn2/Abcg1/Lrp1/Ucn/Ntsr1/Edn1/Ghrl/Pltp	16	BP	0.5
GO:0051098	regulation of binding	59/1756	406/17243	0.00323695045255475	0.0370409416911805	0.0304754568517577	Hmox1/Pln/Plcl2/Hip1r/Myc/Itga4/Epb41l5/Grem2/Mmp8/Aurkb/Arhgap28/Id3/Angpt1/P2ry1/Fbxw7/Tnfsf18/Mad2l2/Mmp9/Dysf/Gmnn/Mfn2/Hdac4/Tle5/Tgfb2/Zfp462/Fam220a/Lrrk2/Ppara/Txn1/Xirp1/Plaur/Dut/Lrp1/Igf1/Lox/Blm/Myocd/Arhgef7/Wnt5a/Hdac5/Jun/Dab2ip/Traf4/Traf2/Ybx2/Enho/Hjurp/Ccpg1/Id1/Necab3/Trib3/Cd36/Pitx2/Id4/Gpsm1/Zfp593/Plk1/Bdnf/Fkbp1a	59	BP	0.650944554904119
GO:0031012	extracellular matrix	52/1794	353/17648	0.00401245614828135	0.0370562126635395	0.0317393977054454	Runx1/Ache/Col24a1/Col11a1/Ccn5/Ltbp1/Thbs4/Col19a1/Lrig1/Fgf1/Adamtsl4/Htra1/Cd151/Postn/Mgp/Col12a1/Colq/Mmp8/Lamb3/Frem2/Tnc/Lama5/Lrrc3b/Gpc4/Mmp9/Wnt11/Col22a1/Olfml2b/Col8a1/Mmp15/Tgfb2/Smoc1/Lamb2/Cd151/Adamtsl2/Hapln4/Lrrc66/Adamtsl5/Myoc/Timp1/Igf1/Ccn1/Lox/Cst3/Wnt5a/Col7a1/Mmp19/Sfrp1/Loxl1/Lrrn1/Podnl1/Ntn4	52	CC	1.9414506867883
GO:0032355	response to estradiol	40/1756	253/17243	0.00328515712631611	0.0374482690464326	0.0308105856760468	Myog/Aqp4/Wfdc1/Th/Esr1/Ppargc1a/Bdh1/Gpi/Myod1/Myc/Postn/Abcb1b/Dnmt3a/Fcgr1a/Ghr/Mmp9/Bid/Mmp15/Tgfb2/Ccne1/Fcgr2b/Endog/Esr2/Fosl2/Esrra/Socs2/Aldh1a1/Ucn/Igf1/Cyp1b1/Ccna2/Cst3/Wnt5a/Igf1r/Sfrp1/Cdk2/Cd4/Cd36/Sfrp4/Brca1	40	BP	0.948683298050514
GO:0010880	regulation of release of sequestered calcium ion into cytosol by sarcoplasmic reticulum	8/1756	26/17243	0.00331740501165228	0.037743425985063	0.0310534262232101	Dhrs7c/Pln/Casq1/Trdn/Casq2/Hrc/Tmem38b/Mettl21c	8	BP	-1.41421356237309
GO:0090287	regulation of cellular response to growth factor stimulus	42/1756	269/17243	0.00333457935394159	0.0377730858572306	0.0310778289007124	Gdf5/Nrep/Dok5/Apln/Ltbp1/Cdkn2b/Fst/Fgf1/Htra1/Chrd/Grem2/Fgf2/Shisa2/Got1/Cav3/Fzd4/Vegfb/Grem1/Ptp4a3/Cd63/Hjv/Adamtsl2/Cidea/Mir675/Ccn1/Pmepa1/Lox/Vegfd/Myocd/Fam89b/Wnt5a/Dab2ip/Sfrp1/Epn2/Gata4/Cited2/Kcp/Sfrp4/Tdgf1/Prkcb/Fgf16/Chrdl2	42	BP	-0.925820099772551
GO:0034599	cellular response to oxidative stress	49/1756	325/17243	0.00333909245244082	0.0377730858572306	0.0310778289007124	Sirpa/Hmox1/Atp2a2/Ppargc1a/Ncf1/Wnt16/Atp5f1c/Atp5f1a/Rgn/Fbxw7/Fabp1/Mmp9/Msrb3/Sod2/Mgmt/Pdk2/Pink1/Pdk1/Rhob/Endog/Aif1/Prkaa2/Lrrk2/Txn1/Il18bp/Zc3h12a/Ppargc1b/Tpm1/Prr5l/Cyp1b1/Ect2/Ccna2/Atf4/Ankrd2/Tp53inp1/Cst3/Jun/Traf2/Il18/Epas1/Cd36/Btk/Gata4/Trpc6/Coq7/Epor/Trpm2/Cfh/Zfp622	49	BP	0.142857142857143
GO:0031670	cellular response to nutrient	19/1756	96/17243	0.00341052305289997	0.0382171630399489	0.0314431936674511	Ltbp1/Cdkn2b/Hmox1/Gdap1/Postn/Abcb1b/Cib2/Atp5mc1/Scd4/Tnc/Mfn2/Cybb/Pdk2/Ccne1/Folr2/P2ry12/Il15/Pim1/Sfrp1	19	BP	1.14707866935281
GO:0006911	phagocytosis, engulfment	13/1756	56/17243	0.00349456276974503	0.0388353941674446	0.0319518436960462	Rab31/Sirpa/Fcgr1a/Fcgr2a/Cd300a/Msr1/Fcgr2b/Aif1/Fcer1g/Itgb2/Nckap1l/Trem2/Cd36	13	BP	3.05085107923876
GO:0033280	response to vitamin D	13/1756	56/17243	0.00349456276974503	0.0388353941674446	0.0319518436960462	Crym/Ltbp1/Gdap1/Spp1/Abcb1b/Stc2/Tnc/Tgfb2/Il15/Pim1/Sfrp1/Cd4/Prkcb	13	BP	0.832050294337844
GO:0071415	cellular response to purine-containing compound	6/1756	16/17243	0.00359784701561474	0.0395152306530114	0.0325111795697094	Ppargc1a/Casq2/P2ry1/Tmem38b/Cacna1s/Trpm2	6	BP	-0.816496580927726
GO:0032693	negative regulation of interleukin-10 production	7/1756	21/17243	0.00360620559251258	0.0395152306530114	0.0325111795697094	Foxp3/Mmp8/Fcgr2b/Tnfrsf9/Cd84/Tyrobp/Tnfrsf21	7	BP	1.13389341902768
GO:0051450	myoblast proliferation	7/1756	21/17243	0.00360620559251258	0.0395152306530114	0.0325111795697094	Mstn/Myod1/Atoh8/Igf1/Ankrd2/Pitx2/Ppard	7	BP	0.377964473009227
GO:0055094	response to lipoprotein particle	9/1756	32/17243	0.00369317664688591	0.0402454607446889	0.0331119768128332	Fgf21/Mmp9/Cd68/Mfn2/Syk/Fcer1g/Npc1/Itgb2/Cd36	9	BP	1.66666666666667
GO:0006813	potassium ion transport	38/1756	239/17243	0.00371311124496698	0.040388585501573	0.0332297327918579	Kcna7/Atp1b2/Kcnn3/Atp1b4/Lrrc38/Lrrc52/Slc9a4/Kcng4/Kcnq5/Kcnk2/Slc12a3/Casq2/Adora1/Wnk2/Cav3/Slc9a9/Cd63/Klhl24/Dpp6/Fxyd2/Bin1/P2ry12/Atf4/Tmem38b/Slc12a4/Cdk2/Kcnj13/Kcnj12/Kcnn2/Slc9a2/Slc12a9/Atp1a1/Kcnk13/Trem2/Ank3/Akap7/Kcnc1/Kcnq4	38	BP	-1.2977713690461
GO:0032009	early phagosome	5/1794	12/17648	0.00463488106264775	0.0409958493991942	0.0351137764716531	Rab31/Tlr7/Syk/Unc93b1/Syt11	5	CC	2.23606797749979
GO:1905952	regulation of lipid localization	27/1756	155/17243	0.00382713495482333	0.0412649014305395	0.0339507222446743	Runx1/Acsl6/Map2k6/Atp8a1/Spp1/Abcb1b/Lipg/Msr1/Fabp3/Mfn2/Acsl4/Ppara/Atp5pf/Syk/Zc3h12a/Abcg1/Cidea/Itgb3/Lrp1/Ucn/Ntsr1/Edn1/Cd36/Ghrl/Pltp/Ppard/Fitm2	27	BP	0.577350269189626
GO:0071361	cellular response to ethanol	10/1756	38/17243	0.0038353637968779	0.0412649014305395	0.0339507222446743	Kif5a/Dnmt3a/Ccl7/Sod2/Cybb/Spi1/Tp53inp1/Ugt2b/Prkce/Birc5	10	BP	0
GO:0051651	maintenance of location in cell	36/1756	224/17243	0.00389186085017757	0.041645893993656	0.034264184103039	Dhrs7c/Slc30a2/Jph2/Capn3/Pln/Ccl19/Casq1/Slc25a23/Trdn/Atp5f1c/Ryr3/Casq2/Fgf2/Polr2m/Hrc/Rangap1/Jph1/Pink1/Tgfb2/Txn1/Cemip/Aspm/Itgb3/Ftl1/Tmem38b/Mettl21c/Ntsr1/Ibtk/Cd4/Prkce/Syne1/Vps13d/Ank3/Slc8b1/Trpm2/Fkbp1a	36	BP	-0.666666666666667
GO:0014065	phosphatidylinositol 3-kinase signaling	24/1756	133/17243	0.00389882422301276	0.041645893993656	0.034264184103039	Serpina12/Pik3c2g/Ncf1/Wnt16/Pik3ip1/Angpt1/Erbb2/Tgfb2/Cep55/Fbxl2/Myoc/Sema4d/Fgr/Prr5l/Igf1/Irs1/Osm/Dab2ip/Igf1r/Erbb3/Il18/Edn1/Pik3cg/Ppard	24	BP	0.408248290463863
GO:0051271	negative regulation of cellular component movement	49/1756	328/17243	0.00401192480614557	0.042777058211308	0.0351948501372536	Idh2/Abhd2/Rgcc/Ppargc1a/Sema6c/Dnaja4/Chrd/Angpt4/Fgf2/Ndrg4/Rgn/Adora1/Cd300a/Angpt2/Il1rn/Wnt11/Rras/Grem1/Rhob/Aif1/Cd63/Sema7a/Ctnna1/Limch1/Timp1/Tpm1/Sema4d/Lrp1/Bin1/Cyp1b1/Cxcl12/RGD1562136/Acvr1c/Myocd/Tp53inp1/Wnt5a/Hdac5/Diras3/Dab2ip/Sfrp1/Cnn2/Cited2/Dusp22/Cd200r1/Ppard/Ptprt/Was/Plxnb3/Tmeff2	49	BP	-0.428571428571429
GO:0043030	regulation of macrophage activation	13/1756	57/17243	0.00411362306508679	0.0435486762630133	0.0358296993491564	Cst7/Cd1d1/Nr1d1/Mmp8/Vsig4/Ulbp1/Lrrk2/Hspd1/Cd84/Wnt5a/Slc7a2/Trem2/C1qa	13	BP	-0.277350098112615
GO:0043394	proteoglycan binding	10/1672	35/16197	0.00218564500120427	0.0447412415012409	0.0383339890463509	Gpnmb/Ctsl/Fst/Chrd/Ctsb/Tnc/Ctss/Mfn2/Pla2g2d/Cfh	10	MF	2.5298221281347
GO:0019955	cytokine binding	25/1672	133/16197	0.00221104972535202	0.0447412415012409	0.0383339890463509	Gdf5/Ltbp1/Itga4/Grem2/Ghr/Fzd4/Il1rn/Ccr1/Grem1/Csf1r/Ltb/Cntfr/Hjv/Il18bp/Tnfrsf9/Itgb3/Gbp1/Csf3r/Csf2ra/Cd4/Il12rb2/Cd36/Cd44/Cxcr2/Crlf2	25	MF	1.4
GO:0040013	negative regulation of locomotion	49/1756	329/17243	0.00426065263363151	0.0448652765800311	0.0369129330446388	Idh2/Abhd2/Rgcc/Ppargc1a/Sema6c/Dnaja4/Chrd/Angpt4/Fgf2/Ndrg4/Rgn/Adora1/Cd300a/Angpt2/Il1rn/Wnt11/Rras/Grem1/Rhob/Aif1/Cd63/Sema7a/Ctnna1/Limch1/Timp1/Tpm1/Sema4d/Lrp1/Cyp1b1/Cxcl12/RGD1562136/Acvr1c/Myocd/Tp53inp1/Wnt5a/Hdac5/Diras3/Dab2ip/Sfrp1/Cnn2/Cited2/Ghrl/Dusp22/Cd200r1/Ppard/Ptprt/Was/Plxnb3/Tmeff2	49	BP	-0.428571428571429
GO:0050727	regulation of inflammatory response	50/1756	338/17243	0.00448437343777647	0.0465606535785917	0.0383078054806006	Klk1/Cst7/Wfdc1/Nr1d1/Sirpa/Foxp3/Esr1/Mmp8/S100a9/Fcgr1a/Adora1/Ctss/Fcgr2a/Tnfsf18/Tnfaip8l2/S100a8/Fcgr2b/Il17rc/Lrrk2/Sema7a/Ppara/Zc3h12a/Nr1d2/Fcer1g/F12/Abcd2/Cebpb/Metrnl/Igf1/Tlr2/Hspd1/Pbk/RGD1562136/Alox5ap/Wnt5a/Bcl6/Aoah/Osm/Nupr1/Slc7a2/Trem2/Pik3cg/Cd44/Otulin/Btk/Ghrl/Cd200r1/Ppard/Nlrp3/C1qa	50	BP	2.54558441227157
GO:0010464	regulation of mesenchymal cell proliferation	11/1756	45/17243	0.00459365913010456	0.0475291665046881	0.0391046500677523	Myc/Chrd/Tp63/Wnt11/Shox2/Irs1/Wnt5a/Lmna/Gas1/Lrp5/Syne1	11	BP	-0.301511344577764
GO:0002468	dendritic cell antigen processing and presentation	5/1756	12/17243	0.00467122856595956	0.0478317697469549	0.0393536170656702	Ccl19/Slc11a1/Cd68/Clec4a3/Clec4a	5	BP	2.23606797749979
GO:0032963	collagen metabolic process	20/1756	106/17243	0.00478951326129375	0.0487905990717385	0.0401424944640707	Ctsl/Ltbp1/Rgcc/Cyp2j4/Scx/Nppc/Mmp8/Got1/Ctsb/Ctss/Errfi1/Mmp9/Mmp15/Ucn/Cst3/Mmp19/Il18/Id1/Ppard/Plod2	20	BP	2.23606797749979
GO:0046716	muscle cell cellular homeostasis	7/1756	22/17243	0.00483049941876504	0.048956204860146	0.0402787467251793	Chrna1/Pfkm/Mstn/Cav3/Aldoa/Lox/Ppp3cb	7	BP	-1.13389341902768
GO:0034103	regulation of tissue remodeling	17/1756	85/17243	0.00486674140783209	0.0489891139340929	0.040305822685382	Gpnmb/Thbs4/Spp1/Inpp4b/Tfrc/Tmem119/Grem1/Csf1r/Syk/Ppargc1b/Itgb3/Oscar/Cst3/Sfrp1/Il18/Gata4/Tmem64	17	BP	2.66789187539966

## Sheet: Table E3B
GO terms enriched by CMV-induced DEGs in the diaphragm of old rats
ID	Description	GeneRatio	BgRatio	pvalue	p.adjust	qvalue	geneID	Count	ONTOLOGY	zscore
GO:0071621	granulocyte chemotaxis	40/1485	118/17243	1.00702093847433e-14	5.60274669483113e-11	4.46957973730547e-11	Ccl7/Spp1/Ccl2/Jaml/Ccl12/Il1rn/Il1b/Cxcl1/Cxcl2/Ccl3/Thbs4/Ccl20/Cxcl11/Camk1d/Fcgr2a/Sell/Ccl4/C5ar1/Itgb2/Cxcl3/Tnfsf18/Il17rc/C3ar1/Trem1/Mstn/Fcer1g/Akirin1/Il17ra/Itgam/Ccl17/Nckap1l/Cxcl6/Tgfb2/Thbs1/Mospd2/S100a8/Dysf/Csf3r/S100a9/Ccl24	40	BP	6.00832755431992
GO:0097530	granulocyte migration	44/1485	142/17243	1.9148143181241e-14	5.60274669483113e-11	4.46957973730547e-11	Ccl7/Spp1/Ccl2/Sirpa/Jaml/Ccl12/Il1rn/Il1b/Cxcl1/Cxcl2/Ccl3/Thbs4/Ccl20/Cxcl11/Camk1d/Fcgr2a/Sell/Ccl4/C5ar1/Itgb2/Cxcl3/Tnfsf18/Il17rc/Slamf8/C3ar1/Trem1/Mstn/Fcer1g/Akirin1/Il17ra/Itgam/Irak4/Ccl17/Nckap1l/Cxcl6/Myd88/Tgfb2/Thbs1/Mospd2/S100a8/Dysf/Csf3r/S100a9/Ccl24	44	BP	6.33173823613304
GO:0030016	myofibril	54/1527	221/17648	1.44609508227839e-12	9.500844690569e-10	7.97635603277763e-10	Scn5a/Igfn1/Ankrd1/Myoz2/Myh7/Myh6/Ldb3/Myl2/Myoz1/Fhl3/Myh1/Myl3/Lmod1/Smtnl1/Myoz3/Myod1/Cav3/Casq2/Myh7b/Calm2/Itgb1bp2/RGD1564899/Svil/Tnnc1/Actn3/Slc2a1/Fkbp1a/Nrap/Tnni1/Abra/Lrrc39/Twf2/Twf1/Acta1/Ryr3/Mybpc1/Ky/Nos1/Capn3/Mybpc2/Fbp2/Slc4a1/Tmod4/Synm/Myom2/Krt8/Synpo2/Myl12b/Synpo/Timp4/Calm1/Jph2/Hrc/Ppp1r12a	54	CC	-3.53815185068681
GO:0002274	myeloid leukocyte activation	53/1485	220/17243	3.48005398652671e-12	2.54565949114429e-09	2.03079466187447e-09	Tac4/Cst7/Il15/Ccl3/Slc11a1/Fcgr2a/Prkcd/Sbno2/Fgr/Ubd/Tlr2/C5ar1/Enpp3/Itgb2/Pram1/Aif1/Cd1d1/Vsig4/Myo1f/Nr4a3/Spi1/Fcer1g/Cd300lf/Hmox1/Itgam/Relb/Il18/Ifngr2/Cxcl6/Tlr6/Traf6/Thbs1/Clec4d/Adora2b/Tlr8/Csf2/Tyrobp/Dysf/Btk/Mmp8/Stxbp1/Tnfsf9/Adam10/Pdpk1/Vamp7/Psen1/Tnip2/Ptpre/Ywhaz/App/Il10/Crlf2/Spn	53	BP	6.73066763348576
GO:0007159	leukocyte cell-cell adhesion	67/1485	320/17243	5.48793801268287e-12	3.25882202777658e-09	2.59971861948935e-09	Gpnmb/Runx1/Ccl2/Sirpa/Il15/Il1b/Cd44/Il6/Olr1/Selp/Lgals1/Nfkbiz/Sele/Blm/Sell/Lilrb4/Ada/Sash3/Nfkbid/Cd24/Zc3h12a/Prkcq/Itgb2/Itgal/Bcl6/Msn/Tnfsf18/Ptprc/Aif1/Cd1d1/Vsig4/Podxl2/RT1-DMb/Nr4a3/Coro1a/Cbfb/Fam49b/Itgam/Il6st/Il18/Nckap1l/Slc4a1/Igf1/Nlrp3/Traf6/Ap3b1/Socs1/Vtcn1/Casp3/Icam1/Erbb2/S100a8/Vcam1/Zc3h12d/Cd83/Ikzf1/Hes1/Prkar1a/Klf4/Egr3/Zbtb16/Tnfsf9/S100a9/Socs5/Prkcz/Fermt3/Spn	67	BP	6.47498055088418
GO:0002696	positive regulation of leukocyte activation	66/1485	313/17243	5.67053842900879e-12	3.25882202777658e-09	2.59971861948935e-09	Runx1/Ccl2/Cdkn1a/Sirpa/Il15/Il1b/Il6/Mad2l2/Lgals1/Nfkbiz/Blm/Lilrb4/Fgr/Ada/Sash3/Nfkbid/Cd24/Prkcq/Itgb2/Itgal/Bcl6/Ptprc/Aif1/Cd1d1/RT1-DMb/Nr4a3/Coro1a/Cbfb/Fcer1g/Fam49b/Itgam/Il6st/Il18/Nckap1l/Slc4a1/Igf1/Tlr6/Myd88/Nlrp3/Traf6/Thbs1/Clec4d/Adora2b/Ap3b1/Socs1/Vtcn1/Shld2/Tyrobp/Vcam1/Cd83/Ikzf1/Hes1/Mmp8/Egr3/Stxbp1/Zbtb16/Tnfsf9/Vamp7/Tnip2/Socs5/Ppp2r3c/App/Il10/Prkcz/Crlf2/Spn	66	BP	6.64694051288397
GO:0050867	positive regulation of cell activation	68/1485	328/17243	6.12560531536950e-12	3.25882202777658e-09	2.59971861948935e-09	Runx1/Ccl2/Cdkn1a/Sirpa/Il15/Il1b/Il6/Selp/Mad2l2/Lgals1/Nfkbiz/Blm/Lilrb4/Fgr/Ada/Sash3/Nfkbid/Cd24/Prkcq/Itgb2/Itgal/Bcl6/Ptprc/Aif1/Cd1d1/RT1-DMb/Nr4a3/Coro1a/Cbfb/Fcer1g/Fam49b/Capn3/Itgam/Il6st/Il18/Nckap1l/Slc4a1/Igf1/Tlr6/Myd88/Nlrp3/Traf6/Thbs1/Clec4d/Adora2b/Ap3b1/Socs1/Vtcn1/Shld2/Tyrobp/Vcam1/Cd83/Ikzf1/Hes1/Mmp8/Egr3/Stxbp1/Zbtb16/Tnfsf9/Vamp7/Tnip2/Socs5/Ppp2r3c/App/Il10/Prkcz/Crlf2/…	68	BP	6.54846187598099
GO:0042110	T cell activation	87/1485	475/17243	9.08051147125929e-12	4.42826276081745e-09	3.53263757675745e-09	Gpnmb/Runx1/Ccl2/Sirpa/Jaml/Il15/Il1b/Cd44/Il6/Lgals1/Nfkbiz/Slc11a1/Cd151/Clec4a3/Blm/Lilrb4/Ada/Ripk3/Sash3/B2m/Bcl3/Clec4a/Nfkbid/Fanca/Cd24/Fkbp1a/Lcp1/Zc3h12a/Prkcq/Itgb2/Itgal/Bcl6/Msn/Tnfsf18/Ptprc/Aif1/Cd1d1/Vsig4/Fgl2/RT1-DMb/Coro1a/Cbfb/Fcer1g/Fam49b/Ccr9/Itgam/Relb/Il6st/Il18/Nckap1l/Slc4a1/Igf1/Tnfrsf1b/Nlrp3/Traf6/Clec4d/Ap3b1/Socs1/Vtcn1/Ctps1/Casp3/Icam1/Mill1/Erbb2/Vcam1/Zc3h12d/C…	87	BP	7.8264215043159
GO:0015629	actin cytoskeleton	83/1527	467/17648	1.69788915674976e-10	2.78878293996148e-08	2.34129978457072e-08	Aif1l/Myoz2/Klhl2/Myo1g/Myh7/Myh6/Ctnna1/Ldb3/Cdc42ep4/Myl2/Myoz1/Fhl3/Myh1/Myl3/Mtss2/Lmod1/Smtnl1/Hip1r/Gng12/Micall2/Myoz3/Eef1a1/Ttc17/Fgr/Tpm3/Myh7b/Stk17b/Svil/Tnnc1/Slc2a1/Ndc1/Lcp1/Tnni1/Fscn2/Parvg/Abra/Aif1/Myo1f/Twf2/Twf1/Acta1/Mybpc1/Coro1a/Arpc3/Cotl1/Mybpc2/Pdcd6ip/Tmod4/Cfl1/Capza1/Arpc2/Sh3pxd2b/Actr3/Fyb1/Trmt10a/Npm3/Myh9/Myom2/Arpc4/Actr3b/Vcam1/Synpo2/Arpc5/Adam17/Myh15/Myl12b…	83	CC	2.3050494597835
GO:0002263	cell activation involved in immune response	56/1485	261/17243	1.14306359512657e-10	4.77800582762906e-08	3.81164439427544e-08	Tac4/Il6/Ccl3/Mad2l2/Lgals1/Nfkbiz/Slc11a1/Dll1/Lrp1/Sbno2/Fgr/Ada/Bcl3/Nfkbid/Lcp1/Zc3h12a/Enpp3/Itgb2/Itgal/Bcl6/Tnfsf18/Pram1/Ptprc/Fgl2/Myo1f/RT1-DMb/Nr4a3/Coro1a/Fcer1g/Hmox1/Itgam/Relb/Il18/Nlrp3/Clec4d/Adora2b/Shld2/Tyrobp/Icam1/Dysf/Btk/Tp53/Ung/Stat3/Stxbp1/Clec4e/Pdpk1/Vamp7/Psen1/Slamf6/Socs5/Ywhaz/Parp3/App/Prkcz/Spn	56	BP	7.21605353163546
GO:1903039	positive regulation of leukocyte cell-cell adhesion	47/1485	203/17243	2.47151738120435e-10	9.59026948117896e-08	7.65061789923889e-08	Runx1/Ccl2/Sirpa/Il15/Il1b/Cd44/Il6/Lgals1/Nfkbiz/Blm/Lilrb4/Ada/Sash3/Nfkbid/Cd24/Prkcq/Itgal/Bcl6/Ptprc/Aif1/Cd1d1/RT1-DMb/Nr4a3/Coro1a/Cbfb/Fam49b/Il6st/Il18/Nckap1l/Slc4a1/Igf1/Nlrp3/Traf6/Ap3b1/Socs1/Vtcn1/Icam1/Vcam1/Cd83/Ikzf1/Hes1/Egr3/Zbtb16/Tnfsf9/Socs5/Prkcz/Spn	47	BP	5.10527470242631
GO:0022409	positive regulation of cell-cell adhesion	53/1485	245/17243	2.62208324844264e-10	9.59026948117896e-08	7.65061789923889e-08	Runx1/Adam19/Ccl2/Sirpa/Il15/Il1b/Cd44/Il6/Lgals1/Nfkbiz/Fgg/Blm/Lilrb4/Ada/Sash3/Alox15/Nfkbid/Cd24/Prkcq/Itgal/Bcl6/Ccr5/Ptprc/Aif1/Cd1d1/Piezo1/RT1-DMb/Nr4a3/Coro1a/Cbfb/Fam49b/Il6st/Il18/Nckap1l/Slc4a1/Igf1/Nlrp3/Traf6/Ap3b1/Socs1/Vtcn1/Icam1/Vcam1/Cd83/Ikzf1/Hes1/Ptpn23/Egr3/Zbtb16/Tnfsf9/Socs5/Prkcz/Spn	53	BP	5.63178312189625
GO:0050870	positive regulation of T cell activation	44/1485	188/17243	6.38064346258708e-10	1.96523818647682e-07	1.56776475105671e-07	Runx1/Ccl2/Sirpa/Il15/Il1b/Il6/Lgals1/Nfkbiz/Blm/Lilrb4/Ada/Sash3/Nfkbid/Cd24/Prkcq/Itgal/Bcl6/Ptprc/Aif1/Cd1d1/RT1-DMb/Coro1a/Cbfb/Fam49b/Il6st/Il18/Nckap1l/Slc4a1/Igf1/Nlrp3/Traf6/Ap3b1/Socs1/Vtcn1/Vcam1/Cd83/Ikzf1/Hes1/Egr3/Zbtb16/Tnfsf9/Socs5/Prkcz/Spn	44	BP	4.82418151324422
GO:0032943	mononuclear cell proliferation	59/1485	296/17243	7.7492471921322e-10	2.26742972841788e-07	1.80883743668981e-07	Gpnmb/Cdkn1a/Il15/Il1b/Cd44/Il6/Slc11a1/Cd151/Prkcd/Blm/Ada/Ripk3/Sash3/Cd24/Fkbp1a/Prkcq/Itgb2/Itgal/Bcl6/Msn/Tnfsf18/Ptprc/Aif1/Cd1d1/Vsig4/RT1-DMb/Coro1a/Impdh1/Fcgr2b/Lst1/Itgam/Il6st/Il18/Nckap1l/Slc4a1/Igf1/Myd88/Tnfrsf1b/Traf6/Vtcn1/Ctps1/Tyrobp/Casp3/Erbb2/Vcam1/Zc3h12d/Btk/Tp53/Hes1/Ikzf3/Prkar1a/Tnfsf9/Psmb10/Cd22/Slamf6/Sh3rf1/Il10/Spn/Cxcr4	59	BP	6.63963446002202
GO:0003779	actin binding	72/1379	392/16197	2.96357757457172e-10	2.97246830729544e-07	2.6641002617729e-07	Ankrd1/Aif1l/Myoz2/Klhl2/Myo1g/Myh7/Myh6/Ctnna1/Ldb3/Myl2/Myoz1/Fhl3/Myh1/Myl3/Mtss2/Lmod1/Spire1/Hip1r/Micall2/Myoz3/Tpm3/Myh7b/Svil/Tnnc1/Actn3/Lcp1/Nrap/Tnni1/Fscn2/Parvg/Msn/Abra/RGD1560248/Ccr5/Aif1/Myo1f/Twf2/Twf1/Mybpc1/Coro1a/Arpc3/Lsp1/Ywhah/Cotl1/Mybpc2/Slc4a1/Tmod4/Cfl1/Capza1/Arpc2/Actr3/Pfn1/Nos2/Myh9/S100a4/Myom2/Arpc4/Actr3b/Hook1/Synpo2/Arpc5/Myh15/Cep192/Synpo/Scnn1a/Tpm2/Wipf3/D…	72	MF	1.4142135623731
GO:0003012	muscle system process	75/1485	424/17243	1.3033239570822e-09	3.3471822790076e-07	2.67020782951374e-07	Scn5a/Chrna1/Mymk/Runx1/Mylk2/Chrnd/Myoz2/Myog/Il15/Myh7/Myh6/Myl2/Myoz1/Myh1/Myl3/Kcnq1/Pak2/Chrne/Chrnb1/Hspb6/Myod1/Cav3/Casq2/Ada/Map2k1/Atp2a2/Calm2/Tnnc1/Actn3/Atp1a1/Fkbp1a/Zc3h12a/Ccdc78/Tnni1/Met/Klf15/Aif1/Tmem38b/Shc1/Twf1/Nr4a3/Acta1/Ryr3/Mybpc1/Fgf13/Gatm/Mstn/Nos1/Srsf1/Mybpc2/Igf1/Tmod4/Tnfrsf1b/Synm/Clcn1/Adra1b/Atp1a3/Adora2b/Scn10a/Trim72/Myom2/Tifab/Map2k6/Nedd4/Rap1gds1/Klf4/S…	75	BP	0.577350269189626
GO:0019221	cytokine-mediated signaling pathway	67/1485	366/17243	2.36476546287605e-09	5.32254134182718e-07	4.24604648901024e-07	Cxcr6/Ccl7/Ccl2/Ccl12/Il1rn/Il15/Il1b/Cxcl1/Cd44/Il6/Cxcl2/Csf2rb/Nlrc5/Ccl3/Osmr/Ccl20/Cxcl11/Ugcg/Ccl4/Osm/Cd24/Fkbp1a/Krt18/Cxcl3/Tnfsf18/Il17rc/Ccr5/Ptprc/Cib1/Spi1/Ccr1/Fcer1g/Cd300lf/Il17ra/Irgm/Ccr9/Irak4/Il6st/Il10rb/Ccl17/Ifitm1/Il18/Ifngr2/Cxcl6/Myd88/Tnfrsf1b/Mmp12/Traf6/Socs1/Plvap/Krt8/Csf2ra/Adam17/Samhd1/Tp53/Csf3r/Stat3/Il21r/Ccl24/Tnip2/Socs5/Trim44/Ccrl2/Tnfrsf1a/Crlf2/Cxcr4/Zbp1	67	BP	7.94101388315984
GO:0070555	response to interleukin-1	39/1485	165/17243	4.40426005024792e-09	8.88749303932787e-07	7.08997942753159e-07	Chi3l1/Ankrd1/Ccl7/Ccl2/Sirpa/Ccl12/Il1rn/Il1b/Il6/Cxcl2/Serpina3n/Ccl3/Aqp4/Ccl20/Sele/Fgg/Ccl4/Lcn2/Zc3h12a/Irak4/Ccl17/Cfl1/Myd88/Actr3/Traf6/Nos2/Icam1/Prkci/Hes1/Mmp9/Inhbb/Hif1a/Slc25a4/Gbp2/Rbmxrtl/Ppp4c/Ccl24/Tnip2/App	39	BP	5.60448538317805
GO:0071347	cellular response to interleukin-1	33/1485	130/17243	1.02963943797393e-08	2.00848333034115e-06	1.60226347628575e-06	Chi3l1/Ankrd1/Ccl7/Ccl2/Sirpa/Ccl12/Il1rn/Il6/Cxcl2/Serpina3n/Ccl3/Aqp4/Ccl20/Fgg/Ccl4/Lcn2/Zc3h12a/Irak4/Ccl17/Cfl1/Actr3/Traf6/Nos2/Icam1/Hes1/Mmp9/Inhbb/Hif1a/Gbp2/Rbmxrtl/Ppp4c/Ccl24/Tnip2	33	BP	5.39640733462663
GO:0002687	positive regulation of leukocyte migration	35/1485	145/17243	1.52104374955843e-08	2.69731758255028e-06	2.15177959467038e-06	Ccl7/Ccl2/Ccl12/Il1b/Selp/Ccl3/Thbs4/Ccl20/Camk1d/Lgmn/Sele/Sell/Ccl4/Tlr2/C5ar1/Tnfsf18/Aif1/C3ar1/Mstn/Ccr1/Akirin1/Nckap1l/Thbs1/Calr/Mospd2/Icam1/Plvap/Dysf/Adam17/Tp53/Mmp9/Adam10/Ccl24/App/Spn	35	BP	5.57801808120821
GO:0050727	regulation of inflammatory response	61/1485	338/17243	2.12849472224951e-08	3.55884317560118e-06	2.83905987764709e-06	Cst7/Sirpa/Il1b/Klk1/Cd44/Il6/Ccl3/Fcgr1a/Pik3cg/Nfkbiz/Tnfaip6/Fcgr2a/Sbno2/Ada/Smpdl3b/Fanca/Wfdc1/Tlr2/Osm/Cd24/C5ar1/Zc3h12a/Enpp3/Serpinf1/Bcl6/Tnfsf18/Socs3/Il17rc/Ccr5/Slamf8/Fcer1g/Fcgr2b/Il17ra/Siglec8/Igf1/Tlr6/Myd88/Tnfrsf1b/Nlrp3/Nos2/Adora2b/Mcph1/Ffar2/S100a8/Btk/Slpi/Mmp8/Clock/Per1/S100a9/Pbk/Vamp7/Ccl24/Socs5/App/Rb1/Il10/Tnfrsf1a/Spn/Chid1/Ier3	61	BP	7.04202839630928
GO:0070663	regulation of leukocyte proliferation	48/1485	240/17243	2.61636257781251e-08	4.25304272371078e-06	3.3928561498826e-06	Gpnmb/Cdkn1a/Ccl12/Il15/Il1b/Cd44/Il6/Blm/Ada/Ripk3/Sash3/Cd24/Prkcq/Enpp3/Itgal/Bcl6/Tnfsf18/Ptprc/Aif1/Cd1d1/Vsig4/RT1-DMb/Coro1a/Fcgr2b/Lst1/Il6st/Il18/Nckap1l/Slc4a1/Igf1/Myd88/Tnfrsf1b/Traf6/Vtcn1/Tyrobp/Casp3/Erbb2/Vcam1/Zc3h12d/Btk/Hes1/Ikzf3/Prkar1a/Tnfsf9/Cd22/Sh3rf1/Il10/Spn	48	BP	5.77350269189626
GO:0002443	leukocyte mediated immunity	63/1485	361/17243	4.61502201760588e-08	6.66242614529676e-06	5.31493685548641e-06	Tac4/Ccl2/Pvr/Myo1g/Il1b/Cxcl1/Il6/Ccl3/Mad2l2/Fcgr1a/Slc11a1/Fcgr2a/Prkcd/Fgr/Ripk3/Sash3/Rnf19b/B2m/Bcl3/Tlr2/Cd24/Itgb2/Bcl6/Pram1/Ptprc/Cd1d1/Rftn1/Fgl2/Myo1f/Nr4a3/Coro1a/Trem1/Fcer1g/Fam49b/Fcgr2b/Hmox1/Itgam/Irak4/Il18/Cxcl6/Myd88/Tnfrsf1b/Nlrp3/Traf6/Ddx21/Adora2b/Gzmb/Shld2/Tyrobp/Icam1/Mill1/Btk/Ung/Stxbp1/Pdpk1/Vamp7/Slamf6/Ywhaz/Parp3/Ncf1/Prkcz/Crlf2/Spn	63	BP	7.18132498717532
GO:0032103	positive regulation of response to external stimulus	68/1485	405/17243	6.47227899796802e-08	8.80832016188579e-06	7.0268194261905e-06	Ccl7/Ccl2/Pvr/Il1b/Klk1/Cxcl1/Artn/Il6/Fcnb/Nlrc5/Ccl3/Thbs4/Fcgr1a/Pik3cg/Nfkbiz/Camk1d/Fcgr2a/Lgmn/Sell/Lrp1/Ccl4/Tlr2/Osm/Cd24/Polr3g/C5ar1/Tnfsf18/Met/Il17rc/Ccr5/Aif1/C3ar1/Ly86/Mstn/Ccr1/Fcer1g/Akirin1/Il17ra/Irgm/Nckap1l/Tlr6/Myd88/Mmp12/Traf6/Thbs1/Adora2b/Tlr8/Calr/Ffar2/Mospd2/Mill1/S100a8/Dysf/Btk/Adam17/Cdh13/Mmp8/Coch/Clock/S100a9/Adam10/Vamp7/Ccl24/Slamf6/App/Tnfrsf1a/Cxcr4/Zbp1	68	BP	7.76114000116266
GO:0031099	regeneration	56/1485	309/17243	6.92431763160466e-08	9.20934245003419e-06	7.34673413783891e-06	Mymx/Mymk/Spp1/Ccl2/Cdkn1a/Myog/Ncam1/Ninj1/Ctnna1/Myoz1/Eno3/Vcan/Bdnf/Myod1/Lrp1/Map2k1/Cdk2/Tnc/Ccna2/Ucn2/C5ar1/Lcp1/Prkcq/Neo1/Myf6/Socs3/Pcna/Mki67/Bak1/Shc1/Nr4a3/Gatm/Mstn/Cad/Akirin1/Srsf1/Capn3/Hmox1/Ptpn3/Map4k4/Igf1/Cxcl6/Socs1/Lamb2/Dysf/Adam17/Alas2/Cdk1/Top1/Klf4/Pfkfb1/Plaur/Aldoc/Aurka/Wdr35/Il10	56	BP	4.81070235442364
GO:0006909	phagocytosis	41/1485	197/17243	8.55273559919522e-08	1.11223574947756e-05	8.87283798419434e-06	Ccl2/Sirpa/Myo1g/Il15/Il1b/Rab31/Ncf4/Fcnb/Fcgr1a/Slc11a1/Camk1d/Fcgr2a/Lrp1/Fgr/Alox15/Tlr2/Itgb2/Met/Ptprc/Aif1/Msr1/Ptx3/Coro1a/Fcer1g/Fcgr2b/Cd300lf/Clec7a/Siglec8/Sh3bp1/Nckap1l/Myd88/Thbs1/Calr/Tyrobp/Dysf/Cdc42/Arhgap25/Hck/Vamp7/Bin2/Dnm2	41	BP	6.09077671365564
GO:0002250	adaptive immune response	61/1485	355/17243	1.33147846028348e-07	1.6349233831739e-05	1.30425679108829e-05	Pvr/Myo1g/Il1b/Il6/Mad2l2/Fcgr1a/Nfkbiz/Slc11a1/Fcgr2a/Prkcd/Ctsl/Nfkb2/Nras/Ada/Ripk3/Sash3/B2m/Bcl3/Clec4a/Alox15/Nfkbid/Cd24/Zc3h12a/Prkcq/Bcl6/Tnfsf18/Ptprc/Cd1d1/Rftn1/Fgl2/C3ar1/Fcer1g/Fam49b/Fcgr2b/Relb/Il18/Myd88/Tnfrsf1b/Nlrp3/Traf6/Clec4d/Gzmb/Vtcn1/Shld2/Icam1/Prkcb/Mill1/Samsn1/Btk/Adam17/Nedd4/Ung/Stat3/Adgre1/Slamf6/Socs5/Parp3/Dbnl/Prkcz/Crlf2/Spn	61	BP	6.78595463644349
GO:0072593	reactive oxygen species metabolic process	52/1485	286/17243	1.81623161944457e-07	2.12571748739793e-05	1.69578678573404e-05	Cdkn1a/Gadd45a/Sirpa/Il1b/Cxcl1/Il6/Ncf4/Olr1/Sesn1/Prkcd/Eef1a1/Hk2/Aatf/Dynll1/Ripk3/Tlr2/Zc3h12a/Itgb2/Met/Aif1/Nnt/Shc1/Ptx3/Nos1/Cybb/Itgam/Il18/Igf1/Tlr6/Sh3pxd2b/Nos2/Thbs1/Tyrobp/Icam1/Gpx3/Tp53/Ddit4/Mmp8/Stat3/Hif1a/Klf4/Arf4/Gch1/Pink1/Cyp1b1/Wdr35/Ncf1/Atp5mc1/Foxm1/Il10/Dnm2/Ier3	52	BP	5.54700196225229
GO:2000377	regulation of reactive oxygen species metabolic process	41/1485	204/17243	2.32584076170475e-07	2.61746541105696e-05	2.08807768788676e-05	Cdkn1a/Gadd45a/Sirpa/Il1b/Cxcl1/Il6/Olr1/Prkcd/Eef1a1/Hk2/Aatf/Ripk3/Tlr2/Zc3h12a/Itgb2/Aif1/Nnt/Shc1/Ptx3/Itgam/Il18/Igf1/Tlr6/Thbs1/Tyrobp/Icam1/Tp53/Mmp8/Stat3/Hif1a/Klf4/Arf4/Gch1/Pink1/Cyp1b1/Wdr35/Atp5mc1/Foxm1/Il10/Dnm2/Ier3	41	BP	5.46608166610121
GO:0099024	plasma membrane invagination	20/1485	65/17243	2.87767480741218e-07	3.11854684684742e-05	2.48781438028714e-05	Sirpa/Rab31/Fcgr1a/Spire1/Fcgr2a/Alox15/Itgb2/Aif1/Msr1/Fcer1g/Fcgr2b/Siglec8/Sh3bp1/Nckap1l/Thbs1/Aurkb/Cdc42/Arhgap25/Vamp7/Bin2	20	BP	4.47213595499958
GO:0042060	wound healing	70/1485	438/17243	2.95420735403617e-07	3.14327662469449e-05	2.50754251007664e-05	Mymx/Mymk/Ccl2/Cdkn1a/Myog/Jaml/Il1b/Ninj1/Cd44/Il6/Cxcl2/Selp/Timp1/Myoz1/Myh1/Eno3/Slc11a1/Cd151/Ccl20/Prkcd/Fgg/Myod1/Cav3/Alox15/Wfdc1/Tnc/Ltbp1/Ucn2/Prkcq/Myf6/Phldb2/Ubash3b/Gatm/Mstn/Fcer1g/Serpinc1/Akirin1/Capn3/Hmox1/Rhoc/Lox/Il10rb/Clec10a/Slc4a1/Igf1/Mmp12/Tgfb2/Nos2/Thbs1/Trim72/Tfpi2/Ap3b1/Casp3/Erbb2/S100a8/Dysf/Adam17/Tp53/Nbeal2/Hif1a/Serpinb2/Stxbp1/Plaur/S100a9/Nf1/Vps33b/Tmprss…	70	BP	6.21518876853885
GO:0009266	response to temperature stimulus	45/1485	237/17243	3.40523415280157e-07	3.43576383830945e-05	2.74087358759981e-05	Tac4/Ccl2/Cdkn1a/Il1b/Cxcl1/Il6/Myh6/Cxcl2/Prkcd/Dnaja4/Tfec/Saxo1/Cd14/Fosl2/Atp2a2/Osm/Prkcq/Hspa5/Socs3/Mki67/Pdcd6/Mstn/Nos1/Impdh1/Rasa3/Hmox1/Il18/Igf1/Tgfb2/Mill1/Rnf34/Trpm3/Acadm/Tp53/Trpv2/Mmp9/Top1/Fos/Atxn3/Pnmt/Nf1/Trpm2/Atp5mc1/Gk/Cxcr4	45	BP	4.32306475649959
GO:0002697	regulation of immune effector process	65/1485	400/17243	4.26741478243799e-07	3.90201739169174e-05	3.11282640791324e-05	Ccl2/Pvr/Il15/Il1b/Cxcl1/Il6/Mad2l2/Fcgr1a/Masp1/Nfkbiz/Fcgr2a/Fgr/Ripk3/Sash3/B2m/Nfkbid/Tlr2/Cd24/Zc3h12a/Enpp3/Itgb2/Bcl6/Tnfsf18/Pram1/Ptprc/Cd1d1/Vsig4/Fgl2/Slamf8/RT1-DMb/Nr4a3/Htra1/Fcer1g/Fam49b/Fcgr2b/Hmox1/Itgam/Il18/Tspan6/Cxcl6/Tnfrsf1b/Nlrp3/Mmp12/Traf6/Tgfb2/Dtx3l/Ddx21/Adora2b/Ffar2/Shld2/Tyrobp/Mill1/Btk/Stxbp1/Cd22/Pdpk1/Vamp7/Slamf6/Socs5/Trim44/Parp3/Zmpste24/Il10/Prkcz/Spn	65	BP	7.06997987158488
GO:0019884	antigen processing and presentation of exogenous antigen	14/1485	35/17243	4.76580024142708e-07	4.22567621406534e-05	3.37102457268407e-05	Unc93b1/Fcgr1a/Clec4a3/Fcgr2a/B2m/Clec4a/Cd1d1/RT1-DMb/Fcer1g/Fcgr2b/Traf6/Ap3b1/Psme2/Ifi30	14	BP	3.20713490294909
GO:0010324	membrane invagination	21/1485	73/17243	5.16349545728341e-07	4.50996648000336e-05	3.59781655193275e-05	Sirpa/Rab31/Fcgr1a/Spire1/Fcgr2a/Alox15/Itgb2/Aif1/Msr1/Fcer1g/Fcgr2b/Siglec8/Sh3bp1/Nckap1l/Thbs1/Aurkb/Cdc42/Arhgap25/Fcho2/Vamp7/Bin2	21	BP	4.58257569495584
GO:0050764	regulation of phagocytosis	25/1485	101/17243	1.02151946231637e-06	7.86569985983603e-05	6.27484600467187e-05	Ccl2/Sirpa/Il15/Il1b/Rab31/Fcgr1a/Slc11a1/Camk1d/Fcgr2a/Lrp1/Fgr/Alox15/Tlr2/Itgb2/Ptprc/Ptx3/Fcer1g/Fcgr2b/Cd300lf/Siglec8/Nckap1l/Calr/Dysf/Hck/Dnm2	25	BP	4.6
GO:0014706	striated muscle tissue development	68/1485	439/17243	1.38270133403453e-06	9.98959037872845e-05	7.96917533001055e-05	Chrna1/Ankrd1/Mylk2/Chrnd/Myoz2/Myog/Ncam1/Scx/Myh7/Myh6/Myl2/Myoz1/Rcan1/Myl3/Myf5/Ctsb/Egr2/Dll1/Bdnf/Myod1/Cav3/Nras/Sik1/Erbb3/Svil/Tnnc1/Actn3/Fkbp1a/Nrap/Tnni1/Myf6/Met/Pim1/Asb2/Acta1/Mybpc1/Mstn/Akirin1/Capn3/Col19a1/Mybpc2/Lox/Hdac6/Igf1/Col11a1/Tgfb2/Btg2/Adra1b/Myom2/Popdc2/Calr/Erbb2/Dysf/Acadm/Vgll2/Myh15/Cdc42/Cdk1/Prkar1a/Fos/Slc25a4/Sgcd/Jph2/Lmna/Nf1/Zmpste24/Rb1/Adamts9	68	BP	1.94028500029066
GO:0042555	MCM complex	8/1527	12/17648	1.11262107425624e-06	0.000104427435112335	8.76711944225968e-05	Mcm3/Mcm6/Tonsl/Mcmbp/Mcm5/Mcm4/Mcm8/Mms22l	8	CC	2.82842712474619
GO:0070997	neuron death	66/1485	424/17243	1.65771997203861e-06	0.000114129144427882	9.104629196274e-05	Gpnmb/Mt1/Fgf21/Ccl2/Il1b/Il6/Gdf5/Cxcl2/Ccl3/Kcnip3/Lgmn/Bdnf/Lrp1/Musk/Rras2/Erbb3/Nr4a2/C5ar1/Neo1/Serpinf1/Hspa5/Ccr5/LOC499235/Nr4a3/Set/Cpeb4/Coro1a/Chmp4b/Nos1/Fcgr2b/Hmox1/Apaf1/Hdac6/Il18/Igf1/Tlr6/Tnfrsf1b/Tgfb2/Btg2/Tyrobp/Casp3/Prkci/Ap2b1/Sncg/Tp53/Cdc42/Ddit4/Stat3/Hif1a/Stxbp1/Fos/Chp1/Ncoa7/Pdpk1/Psen1/Pink1/Mybl2/Nf1/Trpm2/App/Btbd10/Rb1/Atp5mc1/Il10/Tnfrsf1a/Ctsz	66	BP	7.1393064768013
GO:1904951	positive regulation of establishment of protein localization	70/1485	460/17243	1.8657297152913e-06	0.000126956398766101	0.000101279207923096	Ankrd1/Ccl2/Il1b/Il6/Stom/Unc93b1/Fcnb/Ccl3/Edem1/Prkcd/Clec5a/Fgg/Lrp1/Cd14/Dynll1/Fgr/Acsl3/Ptp4a3/Tlr2/Osm/Zc3h12a/Prkcq/Mmp13/Pfkm/Tmem30a/Ppia/Il17rc/Ccr5/Aif1/Chp2/Cib1/Il17ra/Igf1/Arpc2/Actr3/Nlrp3/Mmp12/Tgfb2/Plk3/Xpo4/Tlr8/Ffar2/Vtcn1/Erbb2/Cct6a/Cd33/Cdc42/Ptpn23/Mmp8/Glrx/Hif1a/Bcap31/Clec4e/Chp1/Psen1/Trpm2/Pcnt/Cct2/Kif3a/Nnat/Prr5l/Oxct1/Kif20b/Edem2/Il10/Ctdspl2/Prkcz/Crlf2/Serp1/R…	70	BP	6.45423449040573
GO:0042108	positive regulation of cytokine biosynthetic process	19/1485	67/17243	2.26451607790419e-06	0.000147243867643281	0.000117463494801229	Il1b/Il6/Ccl20/Fcgr2a/Bcl3/Tlr2/Prkcq/Ptprc/Cd1d1/Cybb/Myd88/Traf6/Thbs1/Tlr8/Tyrobp/Stat3/App/LOC103694381/Spn	19	BP	3.44123600805843
GO:0007015	actin filament organization	62/1485	394/17243	2.36599599061569e-06	0.000152151742165748	0.000121378741681673	Aif1l/Sirpa/Ctnna1/Cdc42ep4/Mad2l2/Lmod1/Spire1/Hip1r/Micall2/Prkcd/Cav3/Ttc17/Tpm3/Kctd13/Alox15/Tlr2/Lcp1/Nrap/Prkcq/Fscn2/Met/Aif1/Twf2/Twf1/Phldb2/Acta1/Mybpc1/Coro1a/Arpc3/Cotl1/Limk1/Rhoc/Mybpc2/Sh3bp1/Nckap1l/Hsp90b1/Tmod4/Cfl1/Capza1/Arpc2/Sh3pxd2b/Actr3/Pfn1/Cass4/Myom2/Arpc4/Actr3b/Icam1/Prkci/Synpo2/Arpc5/LOC100909784/Cep192/Cdc42/Synpo/Arhgap25/Tpm2/Ccl24/Dbnl/Pstpip2/Pls3/Rnd1	62	BP	3.55600355600533
GO:0001819	positive regulation of cytokine production	69/1485	455/17243	2.49938904091653e-06	0.000157273383520898	0.000125464520616466	Runx1/Ccl2/Il1rn/Il15/Il1b/Il6/Unc93b1/Fcnb/Ccl3/Slc11a1/Ccl20/Fcgr2a/Clec5a/Lrp1/Cd14/Nras/Fgr/Sash3/Ccl4/B2m/Bcl3/Tlr2/Osm/Polr3g/C5ar1/Prkcq/Il17rc/Ccr5/Ptprc/Aif1/Cd1d1/C3ar1/Nr4a3/Fcer1g/Fam49b/Hilpda/Cybb/Il17ra/Il18/Tspan6/Tlr6/Myd88/Nlrp3/Mmp12/Traf6/Thbs1/Ddx21/Adora2b/Tlr8/Ffar2/Vtcn1/Csf2/Tyrobp/Cd83/Adam17/Mmp8/Stat3/Hif1a/Tnfsf9/Clec4e/Slamf6/Cyp1b1/App/LOC103694381/Il10/Tnfrsf1a/Prk…	69	BP	7.10276533206038
GO:0042107	cytokine metabolic process	26/1485	113/17243	2.76418745469862e-06	0.00017169633693161	0.000136970402254145	Il1b/Il6/Prg4/Ccl20/Fcgr2a/Bcl3/Tlr2/Prkcq/Ptprc/Cd1d1/Trem1/Cybb/Il18/Myd88/Traf6/Thbs1/Tlr8/Tyrobp/Inhbb/Stat3/Klf4/App/LOC103694381/Il10/Pcsk5/Spn	26	BP	4.31455497304005
GO:1901214	regulation of neuron death	60/1485	379/17243	2.81535586127512e-06	0.00017169633693161	0.000136970402254145	Gpnmb/Mt1/Fgf21/Ccl2/Il1b/Il6/Gdf5/Ccl3/Kcnip3/Lgmn/Bdnf/Lrp1/Musk/Rras2/Erbb3/Nr4a2/C5ar1/Neo1/Serpinf1/LOC499235/Nr4a3/Set/Cpeb4/Coro1a/Chmp4b/Nos1/Fcgr2b/Hmox1/Hdac6/Il18/Igf1/Tlr6/Tnfrsf1b/Tgfb2/Btg2/Tyrobp/Casp3/Prkci/Ap2b1/Sncg/Tp53/Cdc42/Ddit4/Stat3/Hif1a/Stxbp1/Fos/Chp1/Ncoa7/Pdpk1/Psen1/Pink1/Mybl2/Nf1/Trpm2/Btbd10/Atp5mc1/Il10/Tnfrsf1a/Ctsz	60	BP	6.71317113342619
GO:0032386	regulation of intracellular transport	57/1485	354/17243	2.90716825541971e-06	0.000173599475823634	0.000138488627419833	Ccl2/Mylk2/Stom/Rangap1/Rnf139/Edem1/Prkcd/Fgr/Map2k1/Tnnc1/Tbc1d20/Lcp1/Zc3h12a/Prkcq/Msn/Tmem30a/Pkia/Chp2/Txn1/Cib1/Fcer1g/Hmox1/Xpo1/Mdfic/Arpc2/Actr3/Nup214/Plk3/Xpo4/Adora2b/Gas1/Erbb2/Nedd4/Cdc42/Nolc1/Ptpn23/Stxbp1/Bcap31/Borcs5/Chp1/Pdpk1/Vamp7/Psen1/Pink1/Nf1/Pcnt/Kif3a/Prr5l/Nup58/Kif20b/Edem2/Hrc/Ctdspl2/Eipr1/Ran/Ier3/Ppp1r12a	57	BP	5.43058266396668
GO:0014074	response to purine-containing compound	41/1485	224/17243	2.9578982454615e-06	0.000174844651842836	0.000139481964047015	Ccl2/Il1b/Il6/Serpina3n/Fosb/Kcnq1/Pik3cg/Sell/Casq2/Fosl2/Cdk2/Fkbp1a/Hspa5/Tmem38b/Apex1/Cad/P2rx6/Chek1/Il18/Sftpc/Hsp90b1/Igf1/Fosl1/Bsg/Junb/Tp53/Inhbb/Hif1a/Top1/Pfkfb1/Fos/Per1/Zfp36l1/Kdm1a/Trpm2/Cyp1b1/App/Foxm1/Taf1/Adss/Bckdha	41	BP	4.52903909476958
GO:0007346	regulation of mitotic cell cycle	72/1485	488/17243	4.157880569638e-06	0.000233960741283861	0.00018664170370794	Gpnmb/Ccl2/Cdkn1a/Gadd45a/Il1b/Incenp/Lgmn/Blm/Aatf/Donson/Ranbp1/Sik1/Ubd/Cdk2/Map9/Top2a/Nabp1/Sdcbp/Prkcq/Rad51c/Met/Phip/Aif1/Pkia/Mki67/Tpx2/Chmp4b/Apex1/Mad2l1/Cenpe/Chek1/Ptpn3/Igf1/Larp7/Trip13/Fzd3/Btg1/Plk3/Btg2/Aurkb/Cdt1/Mcph1/Gas1/Nek6/Mtbp/Zc3h12d/Adam17/Tp53/Hes1/Cdc42/Cdk1/Klf4/Gpr132/Rpa3/Zfp36l1/Cdca5/Nusap1/Psme2/Kif11/Parp3/Cdc25c/App/Psmg2/Rfwd3/Zmpste24/Rb1/Miip/Kif20b/Prmt2…	72	BP	7.54247233265651
GO:0045766	positive regulation of angiogenesis	35/1485	181/17243	4.35574655157899e-06	0.00024047008320604	0.00019183451793697	Chi3l1/Runx1/Il1b/Hspb6/Dll1/Hk2/Nras/Akt3/C5ar1/Zc3h12a/Itgb2/C3ar1/Cib1/Pdcd6/Ago2/Cybb/Cela1/Bmper/Hmox1/Rras/Btg1/Thbs1/Prkcb/Mmp9/Angpt4/Stat3/Hif1a/Klf4/Pdpk1/Ccl24/Cyp1b1/Il10/Tnfrsf1a/Cysltr1/Cxcr4	35	BP	5.57801808120821
GO:0055001	muscle cell development	38/1485	206/17243	5.5660516838908e-06	0.000290826200483295	0.000232006007688494	Myoz2/Myog/Myh6/Ldb3/Myl2/Myoz1/Rcan1/Myf5/Chrnb1/Myod1/Cav3/Casq2/Atp2a2/Actn3/Nrap/Myf6/Met/Acta1/Mybpc1/Capn3/Mybpc2/Lox/Igf1/Tmod4/Adra1b/Myom2/Popdc2/Krt8/Dysf/Hes1/Cdk1/Prkar1a/Slc25a4/Kdm1a/Sgcd/Tmtc3/Lmna/Zmpste24	38	BP	0.324442842261525
GO:0033619	membrane protein proteolysis	16/1485	53/17243	5.80757143667617e-06	0.000300760248207336	0.000239930873979123	Adam19/Il1b/Timp1/Prkcq/Ptpn3/Napsa/Tnfrsf1b/Myh9/Adam17/Timp4/Rbmxrtl/Adam10/Psen1/Il10/Tmprss6/Mbtps2	16	BP	2.5
GO:1901653	cellular response to peptide	64/1485	425/17243	7.23814156259104e-06	0.000367136690485693	0.000292882545293386	Fgf21/Ccl2/Serpina12/Il1b/Il6/Rab31/Myh7/Rangap1/Slc2a4/Prkcd/Lgmn/Lrp1/Gdf15/Cacnb1/Erbb3/Cdk2/Nr4a2/Akt3/Dnai1/Ccna2/Prkcq/Rab8b/Socs3/Met/Klf15/Phip/Shc1/Nr4a3/Lpin2/Apex1/Mstn/Fcgr2b/Il18/Igf1/Acsl6/Cfl1/Tlr6/Enho/Atp1a3/Trim72/Trib3/Socs1/Icam1/Prkcb/Lmbrd1/Prkci/Vcam1/Vwa2/Tp53/Inhbb/Stat3/Hif1a/Top1/Klf4/Zfp36l1/Pnmt/Pdpk1/Psen1/Ptpre/Cyp1b1/App/Sik2/Cpeb2/Prkcz	64	BP	5.75
GO:0062197	cellular response to chemical stress	60/1485	392/17243	8.33597755726417e-06	0.000410692223474522	0.000327628882812805	Sirpa/Il6/Wnt16/Slc2a4/Prkcd/Aldh3b1/Ripk3/Nr4a2/Lcn2/Atp2a2/Hk3/Slc2a1/Ccna2/Zc3h12a/Met/Aif1/Pcna/Txn1/Nr4a3/Apex1/Capn3/Hmox1/Relb/Hdac6/Il18/Sftpc/Cfl1/Arpc2/Tlr6/Thbs1/Prkg2/Mgmt/Casp3/Sncg/Dysf/Btk/Tp53/Mmp9/Cdk1/Ptprk/Glrx/Hif1a/Klf4/Fos/Vkorc1l1/Gskip/Zfp36l1/Ncoa7/Slc11a2/Gch1/Pink1/Trpm2/Cyp1b1/Prr5l/Cpeb2/Ncf1/Il10/Lrrc8d/Hsph1/Dnm2	60	BP	5.93857446418471
GO:0006809	nitric oxide biosynthetic process	20/1485	79/17243	8.35139688883597e-06	0.000410692223474522	0.000327628882812805	Sirpa/Il1b/Il6/Dynll1/Tlr2/Zc3h12a/Itgb2/Aif1/Ptx3/Nos1/Igf1/Tlr6/Nos2/Icam1/Mmp8/Klf4/Cyp1b1/Wdr35/Il10/Dnm2	20	BP	4.47213595499958
GO:0034341	response to interferon-gamma	30/1485	149/17243	8.98418804698531e-06	0.000434508003726926	0.000346627872887167	Ccl7/Ccl2/Sirpa/Ccl12/Cdc42ep4/Serpina3n/Nlrc5/Ccl3/Aqp4/Slc11a1/Ccl20/Ubd/Ccl4/Tlr2/Aif1/Mrc1/Irgm/Ccl17/Ifitm1/Il18/Actr3/Nos2/Socs1/Icam1/Tp53/Cdc42/Stxbp1/Gbp2/Gch1/Ccl24	30	BP	5.11207720338155
GO:0001666	response to hypoxia	62/1485	412/17243	1.02379552769802e-05	0.000483165437749097	0.000385444241539959	Ankrd1/Th/Hsd11b2/Ccl2/Il1b/Slc29a1/Slc2a4/Prkcd/Bdnf/Hk2/Ada/Fosl2/Map2k1/Nr4a2/Tlr2/Cd24/Slc2a1/Ccna2/Ucn2/Prkcq/Mmp13/Socs3/Shc1/Nos1/Hilpda/Cybb/Hmox1/Pdia3/Apaf1/Il18/Hsp90b1/Angptl4/Igf1/Acsl6/Mmp12/Tgfb2/Nos2/Plk3/Vhl/Casp3/Icam1/Prkcb/Vcam1/Adam17/Tp53/Alas2/Mmp9/Ddit4/Angpt4/Hif1a/Lct/Zfp36l1/Pnmt/Slc11a2/Aldoc/Pink1/Lmna/Nf1/Cpeb2/Tnfrsf1a/Prmt2/Cxcr4	62	BP	5.84200584200876
GO:0014823	response to activity	27/1485	129/17243	1.18505698055322e-05	0.000541793238296676	0.000432214449733021	Th/Fgf21/Ccl2/Myog/Il1rn/Ncam1/Myh1/Smtnl1/Bdnf/Musk/Perm1/Txn1/Mstn/Nos1/Capn3/Sult1a1/Slc4a1/Igf1/Cfl1/Nos2/Fndc5/Cdk1/Hif1a/Pnmt/Oxct1/Il10/Cxcr4	27	BP	1.34715062810913
GO:0002819	regulation of adaptive immune response	35/1485	190/17243	1.32602099365403e-05	0.000596913450374105	0.00047618648638507	Pvr/Il1b/Il6/Mad2l2/Fcgr1a/Nfkbiz/Slc11a1/Fcgr2a/Ada/Ripk3/Sash3/B2m/Alox15/Nfkbid/Cd24/Zc3h12a/Prkcq/Bcl6/Tnfsf18/Ptprc/Cd1d1/Fcer1g/Fam49b/Fcgr2b/Il18/Tnfrsf1b/Nlrp3/Traf6/Shld2/Samsn1/Btk/Socs5/Parp3/Prkcz/Spn	35	BP	4.9018946774254
GO:0044772	mitotic cell cycle phase transition	55/1485	355/17243	1.37417762632916e-05	0.000613869272463987	0.000489712958840484	Gpnmb/Ccl2/Cdkn1a/Gadd45a/Ccnf/Blm/Donson/Ubd/Cdk2/Calm2/Ccna2/Prkcq/Rad51c/Aif1/Cdk14/Pkia/Chmp4b/Apex1/Mad2l1/Cenpe/Chek1/Larp7/Trip13/Plk3/Sirt7/Aurkb/Cdt1/Spdya/Nek6/Mtbp/Zc3h12d/Adam17/Tp53/Cdk1/Klf4/Gpr132/Zfp36l1/Cdca5/Calm1/E2f4/Psme2/Rbbp8/Cdc25c/App/Psmg2/Rfwd3/Rb1/Paics/Miip/Iqgap3/Foxm1/Prmt2/Ube2e2/Rps27l/Ier3	55	BP	6.60715865213977
GO:0006260	DNA replication	40/1485	230/17243	1.38808737509913e-05	0.000615385402960613	0.000490922448848854	Il6/Blm/Donson/Kctd13/Cdk2/Pola2/Mcm3/Ccna2/Met/Pcna/E2f8/Slbp/Mcm6/Slc25a16/Pclaf/Baz1a/Gmnn/Tonsl/Cdt1/Mcmbp/Fam111a/Samhd1/Tp53/Cdc42/Mcm5/Cdk1/Mcm4/Top1/Mcm8/Gins4/Rpa3/Recql/Dach1/Tbrg1/Mcm10/Mms22l/Prim1/Rfwd3/Zmpste24/Gtpbp4	40	BP	6.00832755431992
GO:0002544	chronic inflammatory response	11/1485	29/17243	1.49797988046538e-05	0.000643658003986647	0.000513476858596391	Ccl2/Il1rn/Il1b/Bdnf/Thbs1/Adora2b/S100a8/Vcam1/S100a9/Il10/Spn	11	BP	2.71360210119987
GO:0045471	response to ethanol	41/1485	242/17243	2.07188955072659e-05	0.000836186044886347	0.000667065710161339	Th/Ccl7/Ccl2/Il1b/Neu2/Slc2a4/Ctsb/Prkcd/Cd14/Cdk2/Tnc/Bak1/Spi1/Mstn/Nos1/Cybb/Pdia3/Igf1/Vhl/Tjp1/Mgmt/Icam1/Prkcb/S100a8/Vcam1/Csf2ra/Tp53/Mmp9/Unc79/Cdk1/Stat3/Lct/S100a9/Pnmt/Usp46/Oxct1/Ogg1/Setd7/Atp5mc1/Tnfrsf1a/Gk	41	BP	4.52903909476958
GO:0031334	positive regulation of protein-containing complex assembly	38/1485	218/17243	2.1381503294176e-05	0.000851187464472913	0.000679033062009815	Cdc42ep4/Lmod1/Spire1/Hip1r/Fnip2/Atat1/Cav3/Alox15/Cd24/Lcp1/Msn/Met/Cand1/Piezo1/Coro1a/Wars1/Arpc3/Rhoc/Hdac6/Nckap1l/Arpc2/Tlr6/Actr3/Pfn1/Cdt1/Arpc4/Csf2/Actr3b/Icam1/Arpc5/Tp53/Ikzf1/Bmf/Gda/Ccl24/Pcsk5/Togaram1/Nav3	38	BP	5.1910854761844
GO:0000302	response to reactive oxygen species	47/1485	295/17243	2.77107064859102e-05	0.00105300684646459	0.000840034061961803	Sirpa/Il1b/Il6/Olr1/Sesn1/Prkcd/Ada/Ripk3/Lcn2/Hk3/Ccna2/Met/Pcna/Bak1/Shc1/Txn1/Nr4a3/Apex1/Nos1/Hmox1/Hdac6/Il18/Sftpc/Slc4a1/Cfl1/Arpc2/Fosl1/Plk3/Thbs1/Casp3/Btk/Tp53/Mmp9/Cdk1/Ptprk/Glrx/Hif1a/Klf4/Fos/Gch1/Pink1/Trpm2/Cyp1b1/Ncf1/Il10/Hsph1/Dnm2	47	BP	5.98046465141368
GO:0071402	cellular response to lipoprotein particle stimulus	12/1485	36/17243	2.81543642681207e-05	0.00105614961344258	0.000842541197902262	Fgf21/Ccl2/Npc1/Cd68/Itgb2/Fcer1g/Tlr6/Myd88/Adam17/Mmp9/Cdh13/Socs5	12	BP	3.46410161513775
GO:0005126	cytokine receptor binding	49/1379	292/16197	3.18855412913712e-06	0.00106603993050818	0.000955447447818632	Ccl7/Ccl2/Ccl12/Il1rn/Il15/Il1b/Cxcl1/Cd44/Il6/Gdf5/Traf4/Cxcl2/Ccl3/Ccl20/Cxcl11/Bdnf/Gdf15/Ccl4/Osm/Fkbp1a/Sdcbp/Trim37/Cxcl3/Tnfsf18/Shc1/Mstn/Cd300lf/Irak4/Il6st/Ccl17/Il18/Cxcl6/Myd88/Traf6/Tgfb2/Hsd17b7/Csf2/Casp3/Adam17/Inhbb/Siva1/Ltb/Stat3/Tnfsf9/Ccl24/Ccrl2/LOC103694381/Il10/Inhbc	49	MF	5.85714285714286
GO:0051384	response to glucocorticoid	46/1485	287/17243	2.88202451186073e-05	0.00107424251231904	0.000856974771042732	Th/Hsd11b2/Ccl2/Cdkn1a/Il1rn/Il1b/Cxcl1/Il6/Cxcl2/Serpina3n/Fosb/Aqp4/Ctsl/Myod1/Map2k1/Calm2/Ucn2/Serpinf1/Socs3/Aif1/Pcna/Shc1/Txn1/Mstn/Cad/Sult1a1/Hdac6/Sftpc/Igf1/Fosl1/Nos2/Casp3/Icam1/Junb/Gpx3/Acadm/Ddit4/Hif1a/Pfkfb1/Fos/Zfp36l1/Pnmt/Nf1/Cyp1b1/Il10/Bckdha	46	BP	4.42325868464691
GO:0006606	protein import into nucleus	29/1485	151/17243	3.1976271478711e-05	0.00115583017328595	0.000922061161010751	Cdkn1a/Prkcd/Pola2/Zc3h12a/Prkcq/Abra/Phip/Pkia/Chp2/Mdfic/Cfl1/Nup93/Kpna2/Mmp12/Nup214/Kpna1/Tp53/Nup35/Nolc1/Stat3/Chp1/Nup133/Psen1/Lmna/Nf1/Nup58/Kpnb1/Ran/Tnpo1	29	BP	3.89960210171809
GO:0016529	sarcoplasmic reticulum	17/1527	63/17648	1.68552180803849e-05	0.00125119183157708	0.00105042781342048	Dhrs7c/Thbs4/Slc2a4/Hk2/Casq2/Cacnb1/Atp2a2/Manf/Fkbp1a/Ccdc78/Ryr3/Nos1/Thbs1/Calr/Sgcd/Jph2/Hrc	17	CC	-0.242535625036333
GO:0042383	sarcolemma	32/1527	169/17648	1.89844616313877e-05	0.00125119183157708	0.00105042781342048	Scn5a/Kcnq1/Slc2a4/Aqp4/Ctsb/Cav3/Cacnb1/Slc8b1/Alox15/Slc2a1/Atp1a1/Prkcq/Ccdc78/Msn/Ryr3/Cib1/Nos1/Capn3/Synm/Clcn1/Adra1b/Atp1a3/Trim72/Popdc2/Bsg/Stbd1/Krt8/Vcam1/Dysf/Lama2/Sgcd/Psen1	32	CC	1.06066017177982
GO:0042470	melanosome	21/1527	90/17648	2.0948417271458e-05	0.00125119183157708	0.00105042781342048	Gpnmb/Th/Pmel/Mreg/Ctsb/Slc2a1/Sdcbp/Cd63/Pdcd6ip/Pdia3/Hsp90b1/Canx/Bsg/Pdia4/Trpv2/Rab32/Tmem33/Ywhaz/Atp1b3/Slc3a2/Ran	21	CC	4.58257569495584
GO:0048770	pigment granule	21/1527	90/17648	2.0948417271458e-05	0.00125119183157708	0.00105042781342048	Gpnmb/Th/Pmel/Mreg/Ctsb/Slc2a1/Sdcbp/Cd63/Pdcd6ip/Pdia3/Hsp90b1/Canx/Bsg/Pdia4/Trpv2/Rab32/Tmem33/Ywhaz/Atp1b3/Slc3a2/Ran	21	CC	4.58257569495584
GO:0055076	transition metal ion homeostasis	25/1485	122/17243	3.58590688932487e-05	0.00127955653148348	0.00102076361066469	Mt1/Mt2A/Slc39a6/Mt1m/Slc39a14/Slc11a1/Slc30a4/B2m/Lcn2/Neo1/Slc30a3/Ftl1/Hmox1/Slc25a37/Slc30a2/Rhd/LOC100362384/Alas2/Atp6v0a2/Atp6v0d1/Hif1a/LOC100359668/Slc11a2/App/Tmprss6	25	BP	5
GO:0046916	cellular transition metal ion homeostasis	21/1485	94/17243	3.91225787418001e-05	0.00138754745937584	0.00110691315291792	Mt1/Mt2A/Slc39a6/Mt1m/Slc39a14/Slc11a1/Slc30a4/Lcn2/Slc30a3/Ftl1/Hmox1/Slc30a2/LOC100362384/Alas2/Atp6v0a2/Atp6v0d1/Hif1a/LOC100359668/Slc11a2/App/Tmprss6	21	BP	4.58257569495584
GO:0034599	cellular response to oxidative stress	50/1485	325/17243	4.01360128710345e-05	0.0014064427983311	0.00112198687099299	Sirpa/Il6/Wnt16/Prkcd/Aldh3b1/Ripk3/Nr4a2/Lcn2/Atp2a2/Hk3/Ccna2/Zc3h12a/Met/Aif1/Pcna/Txn1/Nr4a3/Apex1/Hmox1/Hdac6/Il18/Sftpc/Cfl1/Arpc2/Tlr6/Thbs1/Mgmt/Btk/Tp53/Mmp9/Cdk1/Ptprk/Glrx/Hif1a/Klf4/Fos/Vkorc1l1/Gskip/Ncoa7/Slc11a2/Gch1/Pink1/Trpm2/Cyp1b1/Prr5l/Cpeb2/Ncf1/Il10/Hsph1/Dnm2	50	BP	5.939696961967
GO:0051099	positive regulation of binding	36/1485	209/17243	4.51742938479356e-05	0.00152809229825502	0.00121903251119924	Traf4/Hip1r/Bdnf/Lrp1/B2m/Calm2/Fkbp1a/Cthrc1/Tnfsf18/Met/Txn1/Igf1/Gmnn/Actr3/Traf6/Tgfb2/Enho/Dtx3l/Cdt1/Trib3/Hes1/Mmp9/Mmp8/Klf4/Plaur/Cdca5/Calm1/Kdm1a/Smarca4/Psen1/Stk3/App/Hdac8/Rb1/Taf1/Ran	36	BP	5.66666666666667
GO:2001057	reactive nitrogen species metabolic process	20/1485	88/17243	4.5730462207792e-05	0.00152922665622856	0.00121993744295674	Sirpa/Il1b/Il6/Dynll1/Tlr2/Zc3h12a/Itgb2/Aif1/Ptx3/Nos1/Igf1/Tlr6/Nos2/Icam1/Mmp8/Klf4/Cyp1b1/Wdr35/Il10/Dnm2	20	BP	4.47213595499958
GO:0032635	interleukin-6 production	30/1485	162/17243	4.82451429430312e-05	0.00159508800283965	0.00127247819775405	Sirpa/Il1rn/Il1b/Il6/Unc93b1/Prg4/Aqp4/Tlr2/Cd24/Zc3h12a/Met/Il17rc/Ccr5/Aif1/Fcer1g/Il18/Nckap1l/Myd88/Traf6/Nos2/Adora2b/Tlr8/Tyrobp/Mmp8/Stat3/Tnfsf9/Socs5/App/Il10/Tnfrsf1a	30	BP	5.11207720338155
GO:0090257	regulation of muscle system process	41/1485	252/17243	5.42086434415533e-05	0.00177222894648028	0.00141379202389467	Scn5a/Mymk/Runx1/Mylk2/Myog/Myh7/Myl3/Kcnq1/Hspb6/Cav3/Casq2/Ada/Map2k1/Atp2a2/Calm2/Tnnc1/Actn3/Atp1a1/Zc3h12a/Tnni1/Aif1/Tmem38b/Shc1/Twf1/Nr4a3/Fgf13/Mstn/Igf1/Tnfrsf1b/Adra1b/Adora2b/Scn10a/Tifab/Nedd4/Klf4/Slc25a4/Calm1/Lmna/Hrc/Ncf1/Tnfrsf1a	41	BP	1.71791138077467
GO:0001891	phagocytic cup	10/1527	26/17648	3.328933253185e-05	0.00182259095611879	0.0015301412497096	Myo1g/Rab31/Lcp1/Aif1/Coro1a/Irgm/Sh3bp1/Arhgap25/Bin2/Dnm2	10	CC	3.16227766016838
GO:0019207	kinase regulator activity	35/1379	189/16197	9.10973414459491e-06	0.00182741266940574	0.0016378343072598	Cdkn1a/Ccnf/Pak2/Wdr81/Map2k1/Erbb3/Akap11/Cd24/Ncs1/Ccna2/Ptprc/Pkia/Pik3r5/Pkib/Fgf13/Cib1/Wars1/Gprc5c/Irgm/Nckap1l/Igf1/Nos2/Spdya/Trib3/Socs1/Strada/Casp3/Ccnc/Angpt4/Prkar1a/Klf4/Gskip/Chp1/Socs5/Fgfr1op	35	MF	5.2399563793168
GO:0051090	regulation of DNA-binding transcription factor activity	58/1485	400/17243	5.77845314066194e-05	0.00186826009829578	0.00149040067919952	Il1b/Il6/Brms1/Nlrc5/Mad2l2/Camk1d/Bdnf/Lrp8/Ripk3/Sik1/Nfkbid/Fanca/Tlr2/Zc3h12a/Prkcq/Trim37/Itgb2/Tnfsf18/Crtc1/Abra/Pim1/Cib1/Fcgr2b/Lrrc14/Tceal7/Capn3/Hmox1/Ube2n/Irak4/Il18/Tlr6/Myd88/Nlrp3/Traf6/Fosl1/Icam1/Prkcb/Prkci/Siva1/Stat3/Hck/Klf4/Clock/Eda2r/Chp1/Kdm1a/Smarca4/Pink1/Stk3/Ptma/Cyp1b1/App/Wwp2/Il10/Mbtps2/Taf1/Prmt2/Prkcz	58	BP	5.51487018010835
GO:0051170	import into nucleus	29/1485	156/17243	5.95544250786935e-05	0.0019044398664509	0.00151926301538111	Cdkn1a/Prkcd/Pola2/Zc3h12a/Prkcq/Abra/Phip/Pkia/Chp2/Mdfic/Cfl1/Nup93/Kpna2/Mmp12/Nup214/Kpna1/Tp53/Nup35/Nolc1/Stat3/Chp1/Nup133/Psen1/Lmna/Nf1/Nup58/Kpnb1/Ran/Tnpo1	29	BP	3.89960210171809
GO:0030246	carbohydrate binding	44/1379	264/16197	1.19115324517598e-05	0.00199121117485251	0.00178464012522857	Chi3l1/Cd93/Endou/Olr1/Prg4/Selp/Fcnb/Lgals1/Vcan/Clec4a3/Clec5a/Sele/Sell/Hk2/Clec4a/Hk3/Cd24/Galnt7/Enpp3/Nomo1/Pfkm/Ptx3/Fuca1/Mrc1/Clec4a2/Clec7a/Clec4a1/Siglec8/Clec10a/Lgalsl/Galnt13/Clec4d/Manba/Canx/Calr/Bsg/Stbd1/H6pd/Cd69/Atrn/Clec4e/Asgr2/Cntn1/Chid1	44	MF	5.42720420239975
GO:0016528	sarcoplasm	18/1527	74/17648	4.43740107954828e-05	0.00208240893518801	0.00174826929750624	Dhrs7c/Thbs4/Slc2a4/Hk2/Casq2/Cacnb1/Atp2a2/Manf/Fkbp1a/Ccdc78/E2f5/Ryr3/Nos1/Thbs1/Calr/Sgcd/Jph2/Hrc	18	CC	0
GO:0098857	membrane microdomain	57/1527	388/17648	5.27717772473259e-05	0.00216915767108602	0.00182109848537863	Scn5a/Npc1/Tuba1b/Stom/Olr1/Ctnna1/Fcgr1a/Kcnq1/Slc2a4/Ctsb/Tuba1a/Dll1/Sele/Lrp8/Cav3/Cd14/Tlr2/Cd24/Slc2a1/Ldhb/Atp1a1/Efhd2/Sdcbp/Itgb2/Ptprc/Rftn1/Nos1/Fcgr2b/Tubb5/Hmox1/Itgam/Atp2b3/Hdac6/Tlr6/Tnfrsf1b/Adra1b/Bsg/Casp3/Icam1/Plvap/Erbb2/Dysf/Btk/Adam17/Nedd4/Cdh13/Prkar1a/Hck/Slc25a4/Psen1/Lrp4/App/Atp1b3/Cntn1/Tnfrsf1a/Prkcz/Synj2	57	CC	5.43058266396668
GO:1903829	positive regulation of cellular protein localization	47/1485	306/17243	7.03293686794122e-05	0.00221272830920387	0.00176519949118955	Ccl2/Stom/Edem1/Prkcd/Lrp1/Musk/Acsl3/Abhd17c/Zc3h12a/Prkcq/Msn/Tmem30a/Chp2/Cib1/Fcer1g/Cfl1/Arpc2/Actr3/Tgfb2/Plk3/Dtx3l/Xpo4/Cdt1/Tyrobp/Erbb2/Prkci/Ap2b1/Cct6a/Cdc42/Cdk1/Bcap31/Chp1/Pdpk1/Psen1/Entr1/Pcnt/Cct2/Kif3a/Pgrmc1/Lrp4/Grip2/Prr5l/Kif20b/Edem2/Ctdspl2/Ran/Wnk3	47	BP	5.68873466841789
GO:0042136	neurotransmitter biosynthetic process	22/1485	105/17243	7.28194557937122e-05	0.00225470611272383	0.00179868719824625	Th/Sirpa/Il1b/Il6/Dynll1/Tlr2/Zc3h12a/Itgb2/Aif1/Ptx3/Nos1/Igf1/Tlr6/Nos2/Icam1/Ddc/Mmp8/Klf4/Cyp1b1/Wdr35/Il10/Dnm2	22	BP	4.26401432711221
GO:0016814	hydrolase activity, acting on carbon-nitrogen (but not peptide) bonds, in cyclic amidines	10/1379	25/16197	1.92343517677495e-05	0.0024115068528816	0.00216133373811291	Mthfd2/Ampd3/Ada/Cdadc1/Gda/Apobec2/Gch1/Ampd2/Ampd1/Zbp1	10	MF	1.26491106406735
GO:0008360	regulation of cell shape	27/1485	143/17243	8.01028268961534e-05	0.00245424996333136	0.00195787289768223	Ccl7/Ccl2/Ccl12/Il6/Cdc42ep4/Ccl3/Fgr/Hpn/Msn/RGD1560248/Phip/Fgd1/Coro1a/Plxna1/Rhoc/Cfl1/Myh9/Icam1/Cdc42/Myl12b/Hck/Coch/Ccl24/Kif3a/Zmpste24/Anxa7/Rnd1	27	BP	4.81125224324688
GO:0044403	symbiotic process	50/1485	334/17243	8.18128816220532e-05	0.00249325448515088	0.00198898867533262	Pvr/Ccl12/Cxcl1/Npc1/Stom/Fcnb/Ccl3/Lgals1/Ctsb/Pik3c2g/Dynlt1/Clec5a/Vps37b/Ccl4/Hpn/Top2a/Tlr2/Tbc1d20/Zc3h12a/Ppia/Ccr5/Pabpc1/Ptx3/Trem1/Chmp4b/Irgm/Hmox1/Pdcd6ip/Ifitm1/Cxcl6/Mdfic/Cfl1/Kpna2/Pfn1/Hs3st5/Icam1/Fam111a/Vcam1/Tp53/Slpi/Cdc42/Mmp9/Siva1/Gbp2/Oas1b/Smarca4/Xpr1/Ncf1/Pcsk5/Cxcr4	50	BP	5.939696961967
GO:0031348	negative regulation of defense response	36/1485	215/17243	8.27815861002846e-05	0.00249710227762302	0.00199205824392166	Cst7/Sirpa/Cd44/Nlrc5/Tnfaip6/Ada/Smpdl3b/Wfdc1/Cd24/Zc3h12a/Enpp3/Serpinf1/Socs3/Vsig4/Fgl2/Slamf8/Htra1/Ccr1/Fcgr2b/Siglec8/Tspan6/Igf1/Tnfrsf1b/Nlrp3/Mmp12/Mill1/Samhd1/Slpi/Pbk/Socs5/Rb1/Il10/Tnfrsf1a/Spn/Chid1/Ier3	36	BP	5.66666666666667
GO:0140375	immune receptor activity	24/1379	113/16197	2.27575065058815e-05	0.0025361976694888	0.0022730889539208	Cxcr6/Cd44/Csf2rb/Fcgr1a/Osmr/Fcgr2a/C5ar1/Il17rc/Ccr5/C3ar1/Ccr1/Fcer1g/Fcgr2b/Il17ra/Ccr9/Il6st/Il10rb/Ifngr2/Csf2ra/Csf3r/Il21r/Ccrl2/Crlf2/Cxcr4	24	MF	4.89897948556636
GO:0071496	cellular response to external stimulus	59/1485	415/17243	8.7865596466565e-05	0.0026234156659303	0.00209282449156399	Ankrd1/Ccl2/Cdkn1a/Scd4/Gadd45a/Il15/Il1b/Scx/Il6/Sesn1/Ctsb/Prkcd/Ctsl/Myod1/Cd68/Sik1/Nr4a2/Lcn2/RGD1565498/Slc2a1/Tnc/Atp1a1/Ltbp1/Ucn2/Zc3h12a/Hspa5/Ptprc/Pim1/Aif1/Bak1/Piezo1/Cpeb4/Nos1/Cybb/Hmox1/Chek1/Pdia3/Il18/Sftpc/Hsp90b1/Myd88/Fosl1/Nos2/Adora2b/Tlr8/Icam1/Vcam1/Tp53/Depdc5/Mmp9/Inhbb/Hif1a/Bmf/Fos/Xpr1/Atp5mc1/Tnfrsf1a/Taf1/Rrp8	59	BP	6.90001228198367
GO:0050921	positive regulation of chemotaxis	27/1485	144/17243	9.06427347394004e-05	0.00269259534870544	0.00214801244226151	Ccl7/Ccl2/Il1b/Artn/Ccl3/Thbs4/Camk1d/Lgmn/Sell/Ccl4/C5ar1/Tnfsf18/Met/Aif1/C3ar1/Mstn/Ccr1/Akirin1/Nckap1l/Thbs1/Calr/Mospd2/Dysf/Adam17/Cdh13/Adam10/Cxcr4	27	BP	4.81125224324688
GO:0032496	response to lipopolysaccharide	67/1485	490/17243	0.00010049634286321	0.00294952926373111	0.00235298094842024	Ankrd1/Th/Mgst2/Ccl2/Sirpa/Il1rn/Il1b/Cxcl1/Il6/Litaf/Cxcl2/Csf2rb/Selp/Serpina3n/Ccl3/Slc11a1/Ccl20/Cxcl11/Gng12/Nfkb2/Cd68/Cd14/Sbno2/Lcn2/Atp2a2/Tlr2/C5ar1/Zc3h12a/Cxcl3/Socs3/Ccr5/Ly86/Mrc1/Nos1/Fcgr2b/Irgm/Il18/Sftpc/Igf1/Mapkapk3/Cxcl6/Myd88/Tnfrsf1b/Nlrp3/Traf6/Nos2/Socs1/Tjp1/Csf2/Casp3/Icam1/Junb/S100a8/Vcam1/Adam17/Slpi/Mmp9/Hif1a/Fos/Timp4/Gbp2/S100a9/Gch1/Tnip2/Wdr35/Il10/Tnfrsf1a	67	BP	7.69667499444723
GO:0031349	positive regulation of defense response	42/1485	268/17243	0.000105918629873935	0.00305337843360723	0.00243582641167177	Pvr/Il1b/Klk1/Cxcl1/Il6/Npas2/Fcnb/Nlrc5/Ccl3/Fcgr1a/Pik3cg/Nfkbiz/Fcgr2a/Tlr2/Osm/Cd24/Polr3g/Tnfsf18/Il17rc/Ccr5/Fcer1g/Il17ra/Irgm/Tlr6/Myd88/Mmp12/Adora2b/Tlr8/Ffar2/Mill1/S100a8/Btk/Mmp8/Coch/Clock/S100a9/Vamp7/Ccl24/Slamf6/App/Tnfrsf1a/Zbp1	42	BP	6.17213399848368
GO:0030027	lamellipodium	31/1527	177/17648	0.000118020155041455	0.00337127138531461	0.00283032316895755	Klhl2/Myo1g/Slc39a6/Cd44/Ctnna1/Mtss2/Kcna2/Dynlt1/Srgap2/Aif1/Piezo1/Twf2/Acta1/Fgd1/Coro1a/Cib1/Arpc3/Limk1/Sh3bp1/Cfl1/Arpc2/Actr3/Dysf/Arpc5/Cdc42/Trpv2/Vamp7/Sh3rf1/App/Dbnl/Dnm2	31	CC	4.84934315472292
GO:0043299	leukocyte degranulation	17/1485	73/17243	0.000120943757766768	0.00341914430169628	0.00272761538619689	Tac4/Ccl3/Fgr/Itgb2/Pram1/Myo1f/Nr4a3/Coro1a/Fcer1g/Hmox1/Itgam/Adora2b/Btk/Stxbp1/Pdpk1/Vamp7/Ywhaz	17	BP	4.12310562561766
GO:0071800	podosome assembly	8/1485	20/17243	0.000145604728654717	0.00401923996267643	0.00320634047459617	Lcp1/Msn/Arpc2/Sh3pxd2b/Csf2/Hck/Dbnl/Bin2	8	BP	2.82842712474619
GO:0016032	viral process	43/1485	281/17243	0.000152720302448186	0.00413758893484624	0.00330075312552489	Pvr/Ccl12/Npc1/Stom/Fcnb/Ccl3/Lgals1/Ctsb/Pik3c2g/Dynlt1/Clec5a/Vps37b/Ccl4/Hpn/Top2a/Tbc1d20/Zc3h12a/Ppia/Ccr5/Pabpc1/Ptx3/Chmp4b/Hmox1/Pdcd6ip/Ifitm1/Mdfic/Cfl1/Kpna2/Pfn1/Hs3st5/Icam1/Fam111a/Vcam1/Tp53/Slpi/Cdc42/Mmp9/Siva1/Oas1b/Smarca4/Xpr1/Pcsk5/Cxcr4	43	BP	5.64244710230637
GO:0150076	neuroinflammatory response	15/1485	61/17243	0.000156540796223932	0.00422155179494217	0.00336773432574891	Mt2A/Cst7/Il1b/Lrp1/Tlr2/C5ar1/Ifngr2/Igf1/Tlr6/Tnfrsf1b/Tlr8/Tyrobp/Mmp8/Psen1/App	15	BP	3.87298334620742
GO:0097237	cellular response to toxic substance	45/1485	299/17243	0.00016044464756404	0.00429742516667079	0.00342826215314332	Th/Ccl7/Mgst2/Akr1b8/Sirpa/Il6/Sesn1/Mgst3/Prxl2a/Gstt1/Prkcd/Ripk3/Lcn2/Hk3/Zc3h12a/Met/Pcna/Nnt/Txn1/Nr4a3/Apex1/Spi1/Cybb/Hmox1/Hdac6/Il18/Selenow/Igf1/Cfl1/Arpc2/S100a8/Gpx3/Tp53/Cdk1/Glrx/Hif1a/Klf4/S100a9/Gch1/Pink1/Trpm2/Cyp1b1/Il10/Hsph1/Dnm2	45	BP	5.51563434449948
GO:0051235	maintenance of location	47/1485	317/17243	0.000166296403650298	0.00442348433709791	0.00352882559899076	Plin2/Dhrs7c/Il1b/Ccl3/Rangap1/Cxcl11/Hk2/Casq2/Slc30a4/Slc8b1/Lcn2/Calm2/Ltbp1/Fkbp1a/Zc3h12a/Slc30a3/Hspa5/Ccr5/Ptprc/Ftl1/Msr1/Tmem38b/Twf2/Twf1/Txn1/Ryr3/Ubash3b/Coro1a/Hilpda/Rasa3/Capn3/Slc30a2/Tgfb2/Ffar2/Dysf/LOC100362384/Ttc39b/LOC100359668/Calm1/Hexa/Aspm/Pdpk1/Soat1/Jph2/Pink1/Trpm2/Hrc	47	BP	4.52181473643473
GO:0006612	protein targeting to membrane	22/1485	111/17243	0.000172021869105968	0.00455507682356619	0.00363380323641329	Ccl2/Stom/Vps37b/Zdhhc24/Cacnb1/Rab8b/Hspa5/Sec61a2/Cib1/Chmp4b/Zdhhc18/Sec61b/Arpc2/Actr3/Erbb2/Zdhhc3/Tram2/Zfand2b/Chp1/Vamp7/Ncf1/Macf1	22	BP	4.26401432711221
GO:0051651	maintenance of location in cell	36/1485	224/17243	0.000193102522794604	0.00500015913006206	0.00398886673774602	Dhrs7c/Ccl3/Rangap1/Cxcl11/Hk2/Casq2/Slc30a4/Slc8b1/Lcn2/Calm2/Fkbp1a/Slc30a3/Hspa5/Ccr5/Ptprc/Ftl1/Tmem38b/Twf2/Twf1/Txn1/Ryr3/Ubash3b/Coro1a/Rasa3/Capn3/Slc30a2/Tgfb2/LOC100362384/LOC100359668/Calm1/Aspm/Pdpk1/Jph2/Pink1/Trpm2/Hrc	36	BP	3.33333333333333
GO:0043403	skeletal muscle tissue regeneration	13/1485	50/17243	0.000233667041142403	0.00565283799103911	0.00450953996658964	Mymx/Mymk/Myog/Myoz1/Eno3/Myod1/Myf6/Mstn/Akirin1/Capn3/Igf1/Dysf/Plaur	13	BP	1.38675049056307
GO:0090594	inflammatory response to wounding	6/1485	12/17243	0.000236661877615274	0.00565283799103911	0.00450953996658964	Cd44/Timp1/Cd24/Hmox1/Clec10a/Hif1a	6	BP	2.44948974278318
GO:0055094	response to lipoprotein particle	10/1485	32/17243	0.000240310552436422	0.00566224786942273	0.00451704667785908	Fgf21/Npc1/Cd68/Itgb2/Fcer1g/Tlr6/Myd88/Mmp9/Cdh13/Socs5	10	BP	3.16227766016838
GO:0009612	response to mechanical stimulus	47/1485	322/17243	0.000240572620470926	0.00566224786942273	0.00451704667785908	Chi3l1/Ankrd1/Ccl2/Gadd45a/Il1b/Scx/Il6/Gdf5/Rcan1/Fosb/Myh1/Ctsb/Prkcd/Bdnf/Myod1/Cav3/Fosl2/Hpn/Slc2a1/Tnc/Atp1a1/Ltbp1/Mmp13/Bak1/Piezo1/Acta1/Nos1/Chek1/Il18/Sftpc/Igf1/Myd88/Col11a1/Fosl1/Nos2/Thbs1/Btg2/Tlr8/Tifab/Casp3/Junb/Mmp9/Hif1a/Fos/Lmna/Tnfrsf1a/Cxcr4	47	BP	5.68873466841789
GO:0014002	astrocyte development	11/1485	38/17243	0.000252475418540393	0.00590994459719351	0.00471464623674375	Mt2A/Il1b/Dll1/Lrp1/C5ar1/Lamb2/S100a8/S100a9/Psen1/Nf1/App	11	BP	2.71360210119987
GO:0031594	neuromuscular junction	20/1527	98/17648	0.000236177264651071	0.00618031143448334	0.0051886296429853	Chrna1/Chrnd/Kcnn3/Lama5/Thbs4/Chrne/Chrnb1/Tuba1a/Cav3/Musk/Prkcq/Dlgap4/Dok7/Lamb2/Lama2/Prkar1a/Psen1/Lrp4/App/Pls3	20	CC	2.23606797749979
GO:0005657	replication fork	16/1527	70/17648	0.000252341126034579	0.00618031143448334	0.0051886296429853	Blm/Donson/Pola2/Rad51c/Bcl6/Pcna/Chek1/Tonsl/Tp53/Top1/Gins4/Rpa3/Mcm10/Mms22l/Prim1/Smarcad1	16	CC	3.5
GO:0002028	regulation of sodium ion transport	19/1485	92/17243	0.000268609082396861	0.00626255119596188	0.0049959374310341	Scn5a/Cxcl1/Stom/Cav3/Sik1/Akt3/Atp1a1/Nos1/Ywhah/Ptpn3/Neto2/Nedd4/Glrx/Per1/Chp1/Atp1b3/Cntn1/Wnk3/Dnm2	19	BP	2.9824045403173
GO:0042326	negative regulation of phosphorylation	61/1485	451/17243	0.000271885058450193	0.00631377524623225	0.00503680131255891	Cdkn1a/Gadd45a/Myog/Sirpa/Il1b/Il6/Pmepa1/Apoc3/Prkcd/Cav3/Dynll1/Mvp/Pik3ip1/Actn3/Ncs1/Fkbp1a/Zc3h12a/Socs3/Met/Ptprc/Dbndd2/Pkia/Bak1/Nnt/Pkib/Ubash3b/Cib1/Wars1/Mstn/Midn/Nos1/Il18/Igf1/Dusp8/Trib3/Socs1/Casp3/Samsn1/Ranbp9/Ddit4/Stat3/Prkar1a/Klf4/Gskip/Per1/Chp1/Pbk/Klhl31/Pdpk1/Psen1/Nf1/Socs5/Prr5l/Inpp5j/Rb1/Foxm1/Prkcz/Fgfr1op/Hsph1/Ier3/Aida	61	BP	4.48129079765136
GO:0032868	response to insulin	47/1485	324/17243	0.000277840037803189	0.00639226011576921	0.00509941245699832	Hsd11b2/Ccl2/Serpina12/Il1b/Il6/Rab31/Slc2a4/Uprt/Egr2/Prkcd/Erbb3/Cdk2/Tlr2/Akt3/Slc2a1/Dnai1/Prkcq/Rab8b/Socs3/Klf15/Phip/Shc1/Lpin2/Mstn/Cad/Igf1/Acsl6/Enho/Trim72/Trib3/Socs1/Icam1/Prkcb/Lmbrd1/Prkci/Vwa2/Inhbb/Hif1a/Pfkfb1/Zfp36l1/Pnmt/Pdpk1/Ptpre/Sik2/Cpeb2/Il10/Prkcz	47	BP	4.23008475343894
GO:0030239	myofibril assembly	16/1485	71/17243	0.00028427650583756	0.00646569920683893	0.00515799834196688	Myoz2/Myh6/Ldb3/Myl2/Myoz1/Cav3/Casq2/Nrap/Acta1/Mybpc1/Capn3/Mybpc2/Tmod4/Myom2/Krt8/Prkar1a	16	BP	-3
GO:0005200	structural constituent of cytoskeleton	15/1379	58/16197	7.39220795214346e-05	0.00674034961454536	0.00604109625945504	Tubb6/Tubb2a/Tuba1b/Tuba1a/Tuba8/Arpc3/Tubb5/Tubb4b/Arpc2/Actr3/Synm/Tuba4a/Arpc4/Arpc5/Pls3	15	MF	3.35658556671309
GO:0005643	nuclear pore	15/1527	64/17648	0.000291539964344916	0.00684077702052179	0.00574311809461414	Rangap1/Ranbp1/Ndc1/Mad2l1/Nup93/Nup214/Kpna1/Nup205/Xpo4/Nup35/Nup133/Tmem33/Nup58/Kpnb1/Ran	15	CC	3.35658556671309
GO:0030198	extracellular matrix organization	40/1485	264/17243	0.000314334374646169	0.00698683266008483	0.00557373149035439	Olfml2b/Scx/Il6/Adamtsl4/Col22a1/Has1/Myf5/Nfkb2/Col24a1/Mpzl3/Bcl3/Hpn/Lcp1/Mmp13/Tmem38b/Phldb2/Ptx3/Col8a1/Col19a1/Lox/Apbb2/Tnfrsf1b/Sh3pxd2b/Col11a1/Mmp12/Tpsab1/Tgfb2/Vhl/Lamb2/Gfod2/Mmp9/Mmp8/Smarca4/Nf1/Cyp1b1/App/Rb1/Adamts9/Vps33b/Tnfrsf1a	40	BP	4.42718872423573
GO:0070296	sarcoplasmic reticulum calcium ion transport	10/1485	33/17243	0.000318405509845129	0.00698683266008483	0.00557373149035439	Dhrs7c/Ccl3/Casq2/Atp2a2/Calm2/Ccr5/Tmem38b/Calm1/Zmpste24/Hrc	10	BP	0.632455532033676
GO:1905898	positive regulation of response to endoplasmic reticulum stress	10/1485	33/17243	0.000318405509845129	0.00698683266008483	0.00557373149035439	Edem1/Bak1/Atf6/Fcgr2b/Bcap31/Atxn3/Tmem33/Serinc3/Edem2/Rnf185	10	BP	3.16227766016838
GO:0034504	protein localization to nucleus	41/1485	274/17243	0.000347243923744655	0.00744348513462902	0.00593802506962616	Dclk1/Cdkn1a/Rangap1/Prkcd/Lilrb4/Pola2/Zc3h12a/Prkcq/Abra/Phip/Pkia/Chp2/Txn1/Xpo1/Mdfic/Cfl1/Nup93/Kpna2/Mmp12/Nup214/Kpna1/Tgfb2/Dtx3l/Calr/Tp53/Nup35/Nolc1/Cdk1/Stat3/Zbtb16/Gbp2/Chp1/Nup133/Psen1/Lmna/Nf1/Tbrg1/Nup58/Kpnb1/Ran/Tnpo1	41	BP	4.84138661854679
GO:0061900	glial cell activation	13/1485	52/17243	0.000355539457206472	0.00759349234880392	0.00605769301848138	Mt2A/Cst7/Il1b/Lrp1/Tlr2/C5ar1/Ifngr2/Tlr6/Tlr8/Tyrobp/Mmp8/Psen1/App	13	BP	3.60555127546399
GO:0031023	microtubule organizing center organization	23/1485	125/17243	0.000387255618945205	0.00818129921323948	0.00652661474452587	Gadd45a/Ccnf/Wdr62/Ranbp1/Cdk2/Map9/Ccdc78/Trim37/Chd3/Chmp4b/Chek1/Pdcd6ip/Xpo1/Pclaf/Ccp110/Mcph1/C2cd3/Cep192/Aurka/Odf2/Kif3a/Kif11/Ppp1r12a	23	BP	4.37880269519857
GO:1901031	regulation of response to reactive oxygen species	12/1485	46/17243	0.000389839999625483	0.00819162005925822	0.00653484817836641	Sesn1/Hk3/Met/Txn1/Nr4a3/Hdac6/Tp53/Glrx/Gch1/Pink1/Il10/Hsph1	12	BP	2.3094010767585
GO:0007584	response to nutrient	51/1485	365/17243	0.000390543745135517	0.00819162005925822	0.00653484817836641	Spp1/Ccl2/Scd4/Il15/Il1b/Klk1/Cd44/Apoc3/Serpina3n/Gstt1/Bdnf/Sell/Slc30a4/Acsl3/Ada/Tnc/Ltbp1/Pim1/Pcna/Nnt/Gatm/Nos1/P2rx6/Cybb/Serpinc1/Hmox1/Pdia3/Il6st/Apaf1/Sftpc/Hsp90b1/Igf1/Acsl6/Tgfb2/Nos2/Acsl4/Srsf2/Mgmt/Prkcb/Vcam1/Acadm/Tp53/Mmp9/Glrx/Lct/Cyp1b1/Oxct1/Ogg1/Atp5mc1/Taf1/Bckdha	51	BP	4.62092427729243
GO:0002437	inflammatory response to antigenic stimulus	16/1485	73/17243	0.000397276534540829	0.00822867746534919	0.00656441064841955	Il1rn/Il1b/Pnma1/Fcgr1a/Fcgr2a/Cd68/Cd24/Ccr5/Fcer1g/Fcgr2b/Serpinc1/Icam1/Btk/Il10/Cysltr1/Spn	16	BP	4
GO:0072594	establishment of protein localization to organelle	55/1485	402/17243	0.000400808128252259	0.00825890551595853	0.00658852501407995	Cdkn1a/Prkcd/Vps37b/Cd68/Hk2/Calm2/Pola2/Zc3h12a/Prkcq/Rab8b/Hspa5/Abra/Phip/Pkia/Chp2/Sec61a2/Chmp4b/Spcs3/Sec61b/Mdfic/Cfl1/Nup93/Kpna2/Mmp12/Nup214/Kpna1/Ap3b1/Tomm34/Ap2b1/Cct6a/Tp53/Nedd4/Nup35/Nolc1/Stat3/Tram2/Zfand2b/Calm1/Chp1/Nup133/Usp46/Vamp7/Psen1/Pink1/Lmna/Nf1/Cct2/Ywhaz/Nup58/Kpnb1/Ran/Tnpo1/Macf1/Hsph1/Dnm2	55	BP	6.06779876216918
GO:0043394	proteoglycan binding	11/1379	35/16197	0.000100287761982478	0.00838238543903544	0.00751278497658212	Gpnmb/Chrd/Fst/Ctsb/Ctsl/Tnc/Sdcbp/Ptprc/Itgam/Atp1a3/Nf1	11	MF	3.3166247903554
GO:0002683	negative regulation of immune system process	62/1485	468/17243	0.000425452254569051	0.00867507523950552	0.00692052356139278	Gpnmb/Runx1/Cst7/Ccl2/Cd44/Nlrc5/Ccl3/Masp1/Lmo2/Dll1/Cd68/Lilrb4/Ada/Alox15/Nfkbid/Cd24/Zc3h12a/Enpp3/Bcl6/Tnfsf18/Ptprc/Vsig4/Fgl2/Slamf8/Ubash3b/Htra1/Cib1/Cbfb/Ccr1/Fcer1g/Fcgr2b/Lst1/Cd300lf/Hmox1/Il18/Tspan6/Igf1/Mmp12/Tgfb2/Thbs1/Tcta/Socs1/Vtcn1/Tyrobp/Casp3/Mill1/Erbb2/Samsn1/Zc3h12d/Btk/Samhd1/Hes1/Prkar1a/Zbtb16/Zfp36l1/Cd22/Nf1/Socs5/Parp3/Il10/RT1-DOb/Spn	62	BP	6.85800685801029
GO:0046683	response to organophosphorus	31/1485	191/17243	0.000437601169709961	0.00889181265674546	0.0070934253935076	Ccl2/Il1b/Serpina3n/Fosb/Kcnq1/Pik3cg/Sell/Fosl2/Cdk2/Hspa5/Apex1/P2rx6/Il18/Sftpc/Hsp90b1/Actr3/Fosl1/Bsg/Junb/Inhbb/Top1/Pfkfb1/Fos/Per1/Zfp36l1/Kdm1a/Cyp1b1/App/Foxm1/Taf1/Bckdha	31	BP	3.77171134256227
GO:0010592	positive regulation of lamellipodium assembly	8/1485	23/17243	0.000448371855596996	0.009047834823978	0.00721789175888449	Twf2/Mstn/Akirin1/Cfl1/Arpc2/Actr3/Cdc42/Dnm2	8	BP	1.41421356237309
GO:0001818	negative regulation of cytokine production	39/1485	261/17243	0.000491702062607262	0.00968835175211346	0.00772886283063338	Gpnmb/Sirpa/Il6/Prg4/Aqp4/Slc11a1/Clec4a3/Dll1/Tnfrsf9/Bcl3/Clec4a/Tlr2/Cd24/Zc3h12a/Bcl6/Met/Ptprc/Vsig4/Fcgr2b/Hmox1/Relb/Nckap1l/Igf1/Tlr6/Nlrp3/Tgfb2/Thbs1/Tlr8/Tyrobp/Btk/Cd83/Inhbb/Mmp8/Klf4/Socs5/Il10/Tnfrsf1a/Nav3/Chid1	39	BP	5.92474169078822
GO:0006302	double-strand break repair	34/1485	218/17243	0.000504396262882074	0.009839089767953	0.00784911377502456	Mad2l2/Spire1/Blm/Mcm3/Nabp1/Rad51c/Chek1/Ube2n/Mcm6/Slc25a16/Trip13/Tonsl/Dtx3l/Tdp1/Shld2/Mgmt/Samhd1/Tp53/Mcm5/Mcm4/Mcm8/Gins4/Rpa3/Cdca5/Kdm1a/Recql/Ppp4c/Rbbp8/Parp3/Mms22l/Rfwd3/Ogg1/Foxm1/Smarcad1	34	BP	5.8309518948453
GO:0002262	myeloid cell homeostasis	29/1485	176/17243	0.000511931899093225	0.00995290854981246	0.00793991247588198	Cd44/Il6/Lmo2/Ampd3/Ptbp3/B2m/Cd24/Bcl6/Bak1/Spi1/Fcer1g/Fcgr2b/Hmox1/Il18/Nckap1l/Slc4a1/Rhd/Casp3/Adam17/Ikzf1/Alas2/Stat3/Hif1a/L3mbtl3/Zfp36l1/Kdm1a/Smarca4/Slc11a2/Rb1	29	BP	5.3851648071345
GO:0008047	enzyme activator activity	59/1379	427/16197	0.000140135581703324	0.0100020823199977	0.00896445222362177	Mgst2/Cdkn1a/Ccl12/Arhgap20/Ncf4/Ccl3/Rangap1/Mtss2/Pak2/Adap2/Prkcd/Arhgap22/Tbc1d1/Ranbp1/Map2k1/Erbb3/Rasal2/Srgap2/Calm2/Cd24/Tbc1d20/Rasa4/Fgf13/Gprc5c/Rasa3/Irgm/Apaf1/Sh3bp1/Nckap1l/Igf1/Sh3pxd2b/Tbc1d9/Dtx3l/Spdya/Strada/Casp3/Rap1gds1/Depdc5/Psme3/Arhgap25/Angpt4/Azin1/Arap2/Arhgap45/Arhgap9/Calm1/Pdpk1/Nf1/Rasa2/Tbc1d8b/Psme2/Arhgap39/App/Adprh/Atp1b3/Arhgap4/Ncf1/Arfgap2/Rps27l	59	MF	6.90001228198367
GO:0003924	GTPase activity	43/1379	284/16197	0.000149582487337951	0.0100020823199977	0.00896445222362177	Tubb6/Tubb2a/Rrad/Rab31/Tuba1b/Rab15/Gng12/Eef1a1/Tuba1a/Septin10/Nras/Rras2/Tuba8/Gspt1/Rab8b/Gng10/Rasd2/Gpn2/Rab4b/Tubb5/Irgm/Rhoc/Tubb4b/Gnat1/LOC100360413/Rras/Gem/Gnat3/Tuba4a/Cdc42/Mx1/Ifi47/Tsr1/Rab32/Gbp2/Rabl2/Gch1/Efl1/Gtpbp4/Ran/Rab30/Dnm2/Rnd1	43	MF	6.25244138363679
GO:0050839	cell adhesion molecule binding	37/1379	233/16197	0.000160288457244308	0.0100480826635025	0.00900568042675255	Gpnmb/Spp1/Pvr/Jaml/Lama5/Il1b/Esm1/Ctnna1/Thbs4/Cd151/Fgg/Sell/Itgb1bp2/Lcp1/Sdcbp/Neo1/Itgb2/Itgal/Msn/Cd1d1/Pkp4/Igf1/Nos2/Thbs1/Myh9/Calr/Lamb2/Icam1/Vcam1/Adam17/Cdh13/Ptprd/Psen1/Cdhr5/Fermt3/Anxa7/Icam4	37	MF	4.76757063185536
GO:0001883	purine nucleoside binding	52/1379	366/16197	0.000170690628618658	0.0100707470885008	0.00902599361240459	Tubb6/Tubb2a/Rrad/Rab31/Tuba1b/Rab15/Eef1a1/Tuba1a/Septin10/Nras/Rras2/Ada/Tuba8/Gspt1/Rab8b/Gucy2g/Rasd2/Mpped2/Gpn2/Rab4b/Tubb5/Irgm/Arl6/Rhoc/Tubb4b/Gnat1/LOC100360413/Rras/Gem/Gvin1/Gnat3/Tuba4a/LOC100911991/Cdc42/Nolc1/Mx1/Ifi47/Tsr1/Rab32/Gbp2/Arf4/Rabl2/Gch1/Thg1l/Arl5b/Efl1/Gtpbp4/Adss/Ran/Rab30/Dnm2/Rnd1	52	MF	6.37905225659014
GO:0001562	response to protozoan	9/1485	29/17243	0.000520267698781267	0.0100814787194304	0.00804247906620745	Il6/Slc11a1/Nras/Bcl3/Vtcn1/Gbp2/Il10/Spn/Ier3	9	BP	2.33333333333333
GO:0031589	cell-substrate adhesion	48/1485	343/17243	0.000551228938315254	0.0104849535330652	0.00836435027505565	Spp1/Akip1/Sirpa/Lama5/Myo1g/Ninj1/Lgals1/Myf5/Micall2/Fgg/Lrp1/Srgap2/Alox15/Actn3/Itgb2/Itgal/Cd63/Bcl6/Parvg/Phldb2/Otoa/Coro1a/Cib1/Col8a1/Prkx/Map4k4/Cfl1/Arpc2/Mmp12/Cass4/Thbs1/Calr/Lamb2/Vcam1/Vwa2/Cdc42/Cdh13/Ptprk/Atxn3/Pdpk1/Fndc3b/Nf1/Adamts9/Pcsk5/Prkcz/Fermt3/Macf1/Dnm2	48	BP	5.77350269189626
GO:1902905	positive regulation of supramolecular fiber organization	32/1485	202/17243	0.000551839659635013	0.0104849535330652	0.00836435027505565	Cdc42ep4/Lmod1/Spire1/Hip1r/Cav3/Alox15/Prkcq/Met/Coro1a/Arpc3/Limk1/Rhoc/Nckap1l/Cfl1/Arpc2/Sh3pxd2b/Actr3/Pfn1/Arpc4/Actr3b/Icam1/Synpo2/Arpc5/Cdc42/Synpo/Gda/Psen1/Ccl24/App/Rb1/Togaram1/Nav3	32	BP	3.53553390593274
GO:0019001	guanyl nucleotide binding	53/1379	378/16197	0.000207869270453839	0.010973309382379	0.00983492282368854	Tubb6/Tubb2a/Rrad/Rab31/Tuba1b/Rab15/Eef1a1/Tuba1a/Septin10/Nras/Rras2/Tuba8/Gspt1/Rab8b/Gucy2g/Rasd2/Mpped2/Gpn2/Rab4b/Tubb5/Irgm/Arl6/Rhoc/Tubb4b/Gnat1/LOC100360413/Rras/Gem/Gvin1/Gnat3/Tuba4a/LOC100911991/Prkg2/Samhd1/Cdc42/Nolc1/Mx1/Ifi47/Tsr1/Rab32/Gbp2/Arf4/Rabl2/Gch1/Thg1l/Arl5b/Efl1/Gtpbp4/Adss/Ran/Rab30/Dnm2/Rnd1	53	MF	6.18122537769101
GO:0010332	response to gamma radiation	16/1485	76/17243	0.000638319505611139	0.0118210308444189	0.00943020322246969	Ccl7/Ccl2/Cdkn1a/Il1b/Cxcl1/Cxcl2/Hspa5/Socs3/Ptprc/Bak1/Cxcl6/Tp53/Top1/Kdm1a/Zmpste24/Rnf4	16	BP	4
GO:0032970	regulation of actin filament-based process	52/1485	384/17243	0.000723421018425905	0.0129860730056086	0.0103596132280235	Scn5a/Mylk2/Cdc42ep4/Lmod1/Spire1/Hip1r/Prkcd/Ctsl/Cav3/Lrp1/Casq2/Alox15/Atp2a2/Tlr2/Tnnc1/Atp1a1/Prkcq/Met/Myo1f/Twf2/Twf1/Phldb2/Fgf13/Coro1a/Arpc3/Nos1/Cotl1/Limk1/Rhoc/Sh3bp1/Nckap1l/Tmod4/Cfl1/Capza1/Arpc2/Sh3pxd2b/Actr3/Pfn1/Tgfb2/Arpc4/Actr3b/Icam1/Synpo2/Arpc5/LOC100909784/Cdc42/Synpo/Hck/Ccl24/Trpm2/Dbnl/Rnd1	52	BP	3.60555127546399
GO:0002532	production of molecular mediator involved in inflammatory response	15/1485	70/17243	0.000767386165783931	0.0135263368739987	0.0107906076260359	Sirpa/Zc3h12a/Il17rc/Slamf8/Fcer1g/Il17ra/Tlr6/Myd88/Nos2/Btk/Adam17/Per1/Vamp7/Ywhaz/Chid1	15	BP	3.35658556671309
GO:0050730	regulation of peptidyl-tyrosine phosphorylation	39/1485	267/17243	0.000771052648246769	0.0135501504430633	0.0108096048521398	Il15/Cd44/Il6/Thbs4/Pak2/Prkcd/Lrp8/Musk/Mvp/Erbb3/Osm/Cd24/Itgb2/Tnfsf18/Socs3/Ptprc/Dok7/Il6st/Il18/Igf1/Cass4/Socs1/Csf2/Icam1/Samsn1/Adam17/Tp53/Hes1/Angpt4/Psen1/Lrp4/Socs5/App/Ncf1/Cntn1/Tnfrsf1a/Prkcz/Fgfr1op/Hsph1	39	BP	4.9639727679577
GO:0034976	response to endoplasmic reticulum stress	35/1485	232/17243	0.000782105443445361	0.0136775418801519	0.0109112311109965	Fgf21/Sdf2l1/Thbs4/Rnf139/Edem1/Grina/Alox15/Atp2a2/Manf/Hspa5/Bak1/Atf6/Fcgr2b/Dnajb14/Pdia3/Apaf1/Sec61b/Hsp90b1/Thbs1/Canx/Trib3/Calr/Pdia4/Tp53/Atf6b/Bcap31/Atxn3/Tmem33/Tmtc3/Serinc3/Edem2/Mbtps2/Serp1/Rnf185/Stt3b	35	BP	5.57801808120821
GO:0030833	regulation of actin filament polymerization	26/1485	156/17243	0.000816638204980393	0.0140725707029255	0.0112263645478783	Cdc42ep4/Lmod1/Spire1/Hip1r/Prkcd/Alox15/Tlr2/Twf2/Twf1/Coro1a/Arpc3/Cotl1/Nckap1l/Tmod4/Cfl1/Capza1/Arpc2/Actr3/Pfn1/Arpc4/Actr3b/Icam1/Arpc5/LOC100909784/Ccl24/Dbnl	26	BP	3.13785816221094
GO:0031668	cellular response to extracellular stimulus	43/1485	304/17243	0.000837919037287239	0.0142959247994313	0.0114045448223689	Ccl2/Cdkn1a/Scd4/Il15/Il6/Sesn1/Prkcd/Ctsl/Myod1/Cd68/Sik1/Nr4a2/Lcn2/RGD1565498/Slc2a1/Tnc/Ltbp1/Ucn2/Zc3h12a/Hspa5/Ptprc/Pim1/Aif1/Cpeb4/Cybb/Hmox1/Pdia3/Hsp90b1/Fosl1/Nos2/Adora2b/Icam1/Vcam1/Tp53/Depdc5/Mmp9/Inhbb/Bmf/Fos/Xpr1/Atp5mc1/Taf1/Rrp8	43	BP	5.64244710230637
GO:0045912	negative regulation of carbohydrate metabolic process	12/1485	50/17243	0.000881519592423346	0.0147812396987433	0.0117917037924824	Myog/Serpina12/Il6/Sik1/Actn3/Midn/Adra1b/Tp53/Ap2a1/Ddit4/Stat3/Ier3	12	BP	2.3094010767585
GO:0140014	mitotic nuclear division	38/1485	260/17243	0.000884191539316068	0.0147836825373647	0.0117936525620053	Il1b/Incenp/Ranbp1/Map9/Cdca8/Smc2/Met/Phip/Mki67/Tpx2/Chmp4b/Mad2l1/Cenpe/Chek1/Kif22/Igf1/Espl1/Trip13/Sirt7/Aurkb/Cdt1/Nek6/Mtbp/Knstrn/Cep192/Cdc42/Cdca5/Ncapg/Aurka/Mybl2/Nusap1/Kif11/Psmg2/Rb1/Kif20b/Kif3b/Kpnb1/Ran	38	BP	5.51552831844593
GO:0032102	negative regulation of response to external stimulus	50/1485	369/17243	0.00089340439940398	0.0147924516720757	0.0118006481213181	Cst7/Spp1/Ccl2/Cdkn1a/Sirpa/Cd44/Nlrc5/Myoz1/Tnfaip6/Prkcd/Fgg/Ada/Smpdl3b/Wfdc1/Cd24/Zc3h12a/Enpp3/Neo1/Serpinf1/Socs3/Aif1/Vsig4/Fgl2/Slamf8/Phldb2/Ubash3b/Htra1/Ccr1/Fcgr2b/Siglec8/Hdac6/Tspan6/Igf1/Tnfrsf1b/Nlrp3/Mmp12/Thbs1/Mill1/Samhd1/Slpi/Pbk/Socs5/Rb1/Robo2/Il10/Tnfrsf1a/Tmprss6/Spn/Chid1/Ier3	50	BP	6.50538238691624
GO:0140253	cell-cell fusion	14/1485	64/17243	0.000917084914439651	0.0149910081544716	0.011959046149779	Mymx/Mymk/Myog/Cd44/Myf5/Myod1/Cav3/Gdf15/Sbno2/Cd53/Neo1/Myf6/Tcta/Tyrobp	14	BP	2.67261241912424
GO:0050679	positive regulation of epithelial cell proliferation	32/1485	208/17243	0.000919994887150751	0.0149966854585131	0.0119635752074874	Scn5a/Ccl2/Jaml/Il6/Thbs4/Nras/Hpn/Akt3/C5ar1/Nr4a3/Htra1/Pdcd6/Hmox1/Hdac6/Igf1/Mmp12/Adora2b/Vhl/Gas1/Erbb2/Dysf/Adam17/Cdc42/Cdh13/Stat3/Egr3/Pdpk1/Ccl24/Nf1/Kif3a/Iqgap3/Il10	32	BP	5.65685424949238
GO:0018105	peptidyl-serine phosphorylation	42/1485	297/17243	0.000961192337040268	0.0153430070693494	0.0122398525654863	Dclk1/Mylk2/Cd44/Il6/Mad2l2/Pak2/Smtnl1/Prkcd/Fnip2/Bdnf/Cdk2/Stk32a/Osm/Akt3/Prkcq/Met/Phip/Bak1/Txn1/Prkx/Bcar3/Nos1/Irgm/Hdac6/Mapkapk3/Aurkb/Prkg2/Nek6/Prkcb/Prkci/Ddit4/Cdk1/Top1/Csnk1e/Pdpk1/Aurka/Pink1/App/Inpp5j/Hrc/Taf1/Prkcz	42	BP	3.08606699924184
GO:0043903	regulation of interspecies interactions between organisms	31/1485	200/17243	0.000967602300482858	0.0153869800609394	0.0122749319297525	Ccl12/Cxcl1/Stom/Fcnb/Ccl3/Lgals1/Dynlt1/Vps37b/Ccl4/Hpn/Top2a/Tbc1d20/Zc3h12a/Ppia/Ccr5/Pabpc1/Ptx3/Chmp4b/Hmox1/Ifitm1/Cxcl6/Mdfic/Cfl1/Kpna2/Pfn1/Hs3st5/Fam111a/Slpi/Oas1b/Smarca4/Cxcr4	31	BP	4.84934315472292
GO:0051348	negative regulation of transferase activity	38/1485	262/17243	0.00102236201268081	0.0159118683462981	0.0126936604877922	Cdkn1a/Gadd45a/Il1b/Il6/Mad2l2/Prkcd/Cav3/Mvp/Pik3ip1/Ncs1/Ptprc/Dbndd2/Pkia/Pkib/Ubash3b/Cib1/Wars1/Mstn/Midn/Mad2l1/Limk1/Dusp8/Dtx3l/Trib3/Socs1/Casp3/Tp53/Prkar1a/Gskip/Chp1/Pdpk1/Psen1/Nf1/Socs5/Parp3/Rb1/Fgfr1op/Aida	38	BP	4.21775694939983
GO:0019239	deaminase activity	8/1379	23/16197	0.000414376829989857	0.0160163123949341	0.0143547576064162	Ampd3/Ada/Cdadc1/Gda/Apobec2/Ampd2/Ampd1/Zbp1	8	MF	0.707106781186547
GO:0098858	actin-based cell projection	33/1527	214/17648	0.000804166815914143	0.0165105499392372	0.0138612964322043	Kcnn3/Ceacam16/Myo1g/Cd44/Slc26a2/Ctsl/Lyz2/Crb1/Mttp/Cd24/Lcp1/Fscn2/Msn/Twf2/Twf1/Acta1/Fgf13/Coro1a/Cib1/Rhoc/Cfl1/Fzd3/Tprn/Dcxr/Erbb2/Vcam1/Nedd4/Ap2a1/Cdc42/App/Cdhr5/Pls3/Spn	33	CC	4.00378608698105
GO:0090130	tissue migration	41/1485	290/17243	0.00110272662688326	0.0168930791113111	0.013476419372354	Lgmn/Dnaja4/Ptp4a3/Akt3/Zc3h12a/Serpinf1/Itgb2/Cd63/Met/Acta1/Cib1/Pdcd6/Prkx/Bmper/Hmox1/Hdac6/Sh3bp1/Map4k4/Igf1/Pfn1/Tgfb2/Thbs1/Adora2b/Myh9/Vhl/Calr/Adam17/Mmp9/Cdh13/Ptpn23/Angpt4/Zeb2/Hif1a/Klf4/Egr3/Pdpk1/Nf1/Krt2/Cyp1b1/Adamts9/Macf1	41	BP	5.153734142324
GO:0045730	respiratory burst	8/1485	26/17243	0.00113125341563835	0.0171505051510767	0.0136817804700193	Ncf4/Slc11a1/Camk1d/Cd24/Prkcq/Slamf8/Cybb/Ncf1	8	BP	1.41421356237309
GO:0048738	cardiac muscle tissue development	36/1485	246/17243	0.00116310627845129	0.0174079231240331	0.013887135132404	Ankrd1/Mylk2/Ncam1/Myh7/Myh6/Myl2/Myl3/Dll1/Cav3/Sik1/Erbb3/Tnnc1/Fkbp1a/Nrap/Tnni1/Met/Pim1/Mybpc1/Mybpc2/Igf1/Col11a1/Tgfb2/Adra1b/Myom2/Popdc2/Calr/Acadm/Cdc42/Cdk1/Prkar1a/Slc25a4/Sgcd/Jph2/Lmna/Zmpste24/Adamts9	36	BP	0.666666666666667
GO:1901136	carbohydrate derivative catabolic process	22/1485	127/17243	0.00118680657961707	0.0176707194907598	0.0140967803974385	Cd44/Neu2/Ampd3/Edem1/Prkcd/Ada/Neu3/Pde7a/Pde4a/Fuca1/Cela1/Cdadc1/Mmp12/Manba/Samhd1/Renbp/Apobec2/Hexa/Edem2/Itpa/Mlycd/Stt3b	22	BP	2.1320071635561
GO:0051656	establishment of organelle localization	47/1485	346/17243	0.00118972376612429	0.0176707194907598	0.0140967803974385	Tac4/Mylk2/Mreg/Slc2a4/Spire1/Dynlt1/Fgr/Map2k1/Kif3c/Cdca8/Nr4a3/Chmp4b/Pdcd6/Fcer1g/Mad2l1/Cenpe/Hmox1/Hdac6/Xpo1/Kif22/Actr3/Adora2b/Gem/Cdt1/Mcph1/Ap3b1/Ap3s1/Btk/Cdc42/Fam91a1/Hif1a/Tfg/Stxbp1/Borcs5/Cdca5/Pdpk1/Vamp7/Psen1/Ykt6/Nusap1/Ywhaz/Prkcz/Arfgap2/Kpnb1/Ran/Ahi1/Dnm2	47	BP	5.98046465141368
GO:0050708	regulation of protein secretion	63/1485	497/17243	0.00120618894067089	0.0178699181792558	0.0142556907445047	Ankrd1/Idh2/Il1b/Il6/Unc93b1/Fcnb/Ccl3/Kcnq1/Fcgr2a/Clec5a/Fgg/Lrp1/Cd14/Dynll1/Fgr/Tnfrsf9/Slc8b1/Tlr2/Osm/Zc3h12a/Prkcq/Neo1/Mmp13/Pfkm/Ppia/Il17rc/Ccr5/Aif1/LOC499235/Midn/Nos1/Il17ra/Rhbdf2/Map4k4/Igf1/Tlr6/Tnfrsf1b/Nlrp3/Mmp12/Traf6/Tgfb2/Nos2/Tlr8/Socs1/Ffar2/Vtcn1/Cd33/Inhbb/Ptpn23/Mmp8/Glrx/Hif1a/Clec4e/Clock/Cd22/Trpm2/Nnat/Oxct1/Il10/Prkcz/Crlf2/Serp1/Ahi1	63	BP	6.17341972581738
GO:0046915	transition metal ion transmembrane transporter activity	10/1379	35/16197	0.000491091843623575	0.0182431525612758	0.0163505822399428	Slc39a6/Slc39a11/Slc39a14/Slc11a1/Slc30a4/Slc30a3/Slc25a37/Slc30a2/Slc11a2/Trpm2	10	MF	3.16227766016838
GO:0016052	carbohydrate catabolic process	23/1485	136/17243	0.00129902961925614	0.0188166369601162	0.0150109337191271	Myog/Neu2/Eno3/Nudt5/Entpd5/Hk2/Hk3/Actn3/Neu3/Pfkm/Ppp1r3c/Slc4a1/Igf1/Adra1b/Manba/Stbd1/Tp53/Ddit4/Stat3/Hif1a/Aldoc/Gk/Ier3	23	BP	1.45960089839952
GO:2001233	regulation of apoptotic signaling pathway	55/1485	423/17243	0.00135125695345832	0.0193421848461902	0.0154301884722908	Il1b/Cd44/Bcl2a1/Ctnna1/Pak2/Hip1r/Prkcd/Fgg/Grina/Ripk3/Map2k1/Nr4a2/Osm/Traf7/Ptprc/Phip/Bak1/Hmox1/Pdia3/Apaf1/G2e3/Igf1/Tgfb2/Thbs1/Vhl/Gas1/Csf2/Icam1/S100a8/Eef1e1/Rnf34/Tp53/Psme3/Mmp9/Inhbb/Siva1/Hif1a/Bmf/Bcap31/Plaur/Snai1/S100a9/Kdm1a/Psen1/Pink1/Stk3/Lmna/Caap1/Nf1/Sh3rf1/Wdr35/Rb1/Serinc3/Hsph1/Ier3	55	BP	7.14651854211037
GO:0106056	regulation of calcineurin-mediated signaling	10/1485	39/17243	0.00135844804712648	0.0193421848461902	0.0154301884722908	Myoz2/Myoz1/Rcan1/Erbb3/RGD1564899/Actn3/Chp2/Cib1/Igf1/Chp1	10	BP	0.632455532033676
GO:1902692	regulation of neuroblast proliferation	10/1485	39/17243	0.00135844804712648	0.0193421848461902	0.0154301884722908	Ctnna1/Wdr62/Bdnf/Cd24/Fzd3/Tp53/Hif1a/Kdm1a/Aspm/Nf1	10	BP	2.5298221281347
GO:0032535	regulation of cellular component size	53/1485	406/17243	0.00149750310780006	0.0201139716977059	0.0160458798574173	Spp1/Slc12a3/Cdc42ep4/Lmod1/Aqp4/Spire1/Hip1r/Prkcd/Bdnf/Cav3/Lrp1/Alox15/Tlr2/Akt3/Msn/Ccr5/Twf2/Twf1/Fgf13/Coro1a/Arpc3/LOC688637/Cotl1/Limk1/Hdac6/Sh3bp1/Nckap1l/Tmod4/Cfl1/Capza1/Arpc2/Actr3/Pfn1/Arpc4/Prkg2/Actr3b/Icam1/Arpc5/LOC100909784/Trpv2/Hif1a/Kdm1a/Ccl24/E2f4/Iqgap3/Dbnl/Arhgap4/Cdhr5/Atp5mc1/Lrrc8d/Anxa7/Macf1/Dnm2	53	BP	4.53289861030674
GO:1902305	regulation of sodium ion transmembrane transport	13/1485	60/17243	0.00151537211837245	0.0201139716977059	0.0160458798574173	Scn5a/Stom/Cav3/Nos1/Ywhah/Ptpn3/Neto2/Nedd4/Glrx/Chp1/Atp1b3/Wnk3/Dnm2	13	BP	2.49615088301353
GO:0048739	cardiac muscle fiber development	6/1485	16/17243	0.00151711899770049	0.0201139716977059	0.0160458798574173	Myh6/Mybpc1/Mybpc2/Myom2/Sgcd/Zmpste24	6	BP	-1.63299316185545
GO:0070243	regulation of thymocyte apoptotic process	6/1485	16/17243	0.00151711899770049	0.0201139716977059	0.0160458798574173	Blm/Ada/Nfkbid/Vhl/Tp53/Hif1a	6	BP	2.44948974278318
GO:0031258	lamellipodium membrane	6/1527	15/17648	0.00104803637272384	0.0202517616729283	0.0170021999785539	Slc39a6/Cd44/Kcna2/Piezo1/Cfl1/Cdc42	6	CC	2.44948974278318
GO:0030055	cell-substrate junction	28/1527	176/17648	0.00119265512316705	0.0217659559977986	0.0182734293725009	Aif1l/Flrt1/Atat1/Cav3/Map2k1/Actn3/Lcp1/Sdcbp/Nrap/Itgb2/Parvg/Msn/Ptprc/Phldb2/Limk1/Map4k4/Mdc1/Cfl1/Arpc2/Actr3/Lmln/Nup214/Cass4/Synpo2/Adam17/Rexo2/Hck/Pdpk1	28	CC	3.77964473009227
GO:0110053	regulation of actin filament organization	36/1485	252/17243	0.00178729537618387	0.0231399392509469	0.0184598392952386	Cdc42ep4/Lmod1/Spire1/Hip1r/Prkcd/Alox15/Tlr2/Prkcq/Met/Twf2/Twf1/Phldb2/Coro1a/Arpc3/Cotl1/Limk1/Rhoc/Sh3bp1/Nckap1l/Tmod4/Cfl1/Capza1/Arpc2/Sh3pxd2b/Actr3/Pfn1/Arpc4/Actr3b/Icam1/Synpo2/Arpc5/LOC100909784/Cdc42/Synpo/Ccl24/Dbnl	36	BP	3.33333333333333
GO:0046716	muscle cell cellular homeostasis	7/1485	22/17243	0.00185688300171543	0.0236227811435624	0.0188450254293088	Chrna1/Il6/Cav3/Pfkm/Mstn/Lox/Hif1a	7	BP	0.377964473009227
GO:0071577	zinc ion transmembrane transport	7/1485	22/17243	0.00185688300171543	0.0236227811435624	0.0188450254293088	Slc39a6/Slc39a11/Slc39a14/Slc30a4/Slc30a3/Slc30a2/Trpm2	7	BP	2.64575131106459
GO:0048306	calcium-dependent protein binding	15/1379	70/16197	0.000679882119665149	0.0237251747683831	0.0212638917481232	Selp/Masp1/Kcnip3/Vps37b/Lrp8/Casq2/Tnnc1/Mmp13/Pdcd6/Pdcd6ip/S100a4/Alg2/Calm1/Chp1/Anxa7	15	MF	2.32379000772445
GO:0071214	cellular response to abiotic stimulus	50/1485	382/17243	0.00189497325940758	0.0240029946191626	0.0191483399532299	Ankrd1/Cdkn1a/Gadd45a/Myog/Il1b/Scx/Slc2a4/Ctsb/Blm/Slc2a1/Atp1a1/Ltbp1/Hspa5/Pcna/Bak1/Piezo1/Nos1/Capn3/Chek1/Relb/Il18/Sftpc/Igf1/Gnat1/Myd88/Aurkb/Tlr8/Prkg2/Mgmt/Casp3/Sncg/Dysf/Tp53/Nedd4/Ptprk/Hif1a/Bmf/Clock/Zfp36l1/Chp1/Kdm1a/Pbk/Zmpste24/Rnf4/Tnfrsf1a/N4bp1/Taf1/Adss/Lrrc8d/Dnm2	50	BP	6.22253967444162
GO:0104004	cellular response to environmental stimulus	50/1485	382/17243	0.00189497325940758	0.0240029946191626	0.0191483399532299	Ankrd1/Cdkn1a/Gadd45a/Myog/Il1b/Scx/Slc2a4/Ctsb/Blm/Slc2a1/Atp1a1/Ltbp1/Hspa5/Pcna/Bak1/Piezo1/Nos1/Capn3/Chek1/Relb/Il18/Sftpc/Igf1/Gnat1/Myd88/Aurkb/Tlr8/Prkg2/Mgmt/Casp3/Sncg/Dysf/Tp53/Nedd4/Ptprk/Hif1a/Bmf/Clock/Zfp36l1/Chp1/Kdm1a/Pbk/Zmpste24/Rnf4/Tnfrsf1a/N4bp1/Taf1/Adss/Lrrc8d/Dnm2	50	BP	6.22253967444162
GO:0050663	cytokine secretion	36/1485	253/17243	0.00191557679738828	0.0242115667782207	0.0193147279673002	Chi3l1/Il1b/Il6/Unc93b1/Fcnb/Ccl3/Fcgr2a/Clec5a/Lrp1/Cd14/Fgr/Tnfrsf9/Rnf19b/Tlr2/Osm/Zc3h12a/Il17rc/Ccr5/Aif1/Trem1/Il17ra/Tlr6/Tnfrsf1b/Nlrp3/Mmp12/Nos2/Tlr8/Socs1/Ffar2/Vtcn1/Dysf/Mmp8/Clec4e/Il10/Prkcz/Crlf2	36	BP	5.33333333333333
GO:2000178	negative regulation of neural precursor cell proliferation	8/1485	28/17243	0.00192727727566995	0.0242546808972485	0.0193491221677334	Il1b/Ctnna1/Bdnf/Cd24/Ccr5/Btg2/Tp53/Nf1	8	BP	2.12132034355964
GO:0034219	carbohydrate transmembrane transport	22/1485	132/17243	0.00198225217882269	0.0246593215933908	0.0196719234569717	Fgf21/Il1b/Slc2a4/Prkcd/Hk2/Erbb3/Slc2a1/Ostn/Met/Klf15/Nr4a3/Tmem144/Rab4b/Fabp5/Slc5a2/Igf1/Trib3/Prkcb/Lmbrd1/Prkci/Naglt1/Ahi1	22	BP	3.41121146168977
GO:0002793	positive regulation of peptide secretion	45/1485	336/17243	0.00198471299905794	0.0246593215933908	0.0196719234569717	Ankrd1/Il1b/Il6/Unc93b1/Fcnb/Ccl3/Clec5a/Fgg/Lrp1/Cd14/Dynll1/Fgr/Tlr2/Osm/Prkcq/Rab8b/Mmp13/Pfkm/Ppia/Il17rc/Ccr5/Aif1/Il17ra/Igf1/Nlrp3/Mmp12/Tgfb2/Tlr8/Ffar2/Vtcn1/S100a8/Cd33/Ptpn23/Mmp8/Glrx/Hif1a/Clec4e/S100a9/Trpm2/Nnat/Oxct1/Il10/Prkcz/Crlf2/Serp1	45	BP	5.21749194749951
GO:0004896	cytokine receptor activity	18/1379	93/16197	0.000759115103491265	0.0249673877670638	0.0223772358220838	Cxcr6/Cd44/Csf2rb/Osmr/Il17rc/Ccr5/Ccr1/Il17ra/Ccr9/Il6st/Il10rb/Ifngr2/Csf2ra/Csf3r/Il21r/Ccrl2/Crlf2/Cxcr4	18	MF	4.24264068711929
GO:0033691	sialic acid binding	5/1379	10/16197	0.000777362409405198	0.0249673877670638	0.0223772358220838	Selp/Fcnb/Sele/Siglec8/Cd22	5	MF	2.23606797749979
GO:0050699	WW domain binding	9/1379	31/16197	0.000822901497865761	0.0250112182533139	0.0224165192720051	Pmepa1/Litaf/Traf4/Tceal7/Scnn1a/Cdc25c/Ndfip2/Kif20b/Dnm2	9	MF	2.33333333333333
GO:0097066	response to thyroid hormone	12/1485	55/17243	0.00213331854865117	0.0261175316876709	0.0208352075826205	Myh7/Myh6/Lmo2/Ctsb/Ctsl/Hpn/Txn1/Igf1/Atp1a3/Hes1/Inhbb/Atp5mc1	12	BP	1.73205080756888
GO:0030666	endocytic vesicle membrane	11/1527	46/17648	0.00153406564193299	0.0265231875460519	0.0222673239992489	Rab31/Slc11a1/Hip1r/Rab8b/Coro1a/Irgm/Ap2b1/Ap2a1/Fcho2/Vamp7/Dnm2	11	CC	3.3166247903554
GO:0051494	negative regulation of cytoskeleton organization	24/1485	150/17243	0.00224092019491538	0.0271149657419945	0.0216309085631085	Ccnf/Lmod1/Hip1r/Prkcd/Cav3/Tlr2/Trim37/Met/Twf2/Twf1/Phldb2/Fgf13/Coro1a/Cib1/Hdac6/Tmod4/Cfl1/Capza1/Arpc2/Pfn1/LOC100909784/Inpp5j/Eml4/Nav3	24	BP	2.44948974278318
GO:0009156	ribonucleoside monophosphate biosynthetic process	9/1485	35/17243	0.00229033631702148	0.0274090963746619	0.0218655506748256	Ampd3/Uprt/Ada/Uck2/Impdh1/Ampd2/Ampd1/Paics/Adss	9	BP	2.33333333333333
GO:0004697	protein kinase C activity	6/1379	15/16197	0.000961391819038876	0.0283610586616469	0.0254188425219567	Ccl3/Prkcd/Prkcq/Prkcb/Prkci/Prkcz	6	MF	0.816496580927726
GO:0071216	cellular response to biotic stimulus	44/1485	330/17243	0.00241032161619812	0.0285082931134609	0.0227424326290965	Ankrd1/Ccl2/Sirpa/Il1rn/Ncam1/Il1b/Cxcl1/Il6/Litaf/Cxcl2/Ccl3/Ccl20/Cxcl11/Cd68/Cd14/Sbno2/Lcn2/Tlr2/Zc3h12a/Cxcl3/Hspa5/Ccr5/Ly86/Mrc1/Fcgr2b/Irgm/Il18/Cxcl6/Tlr6/Myd88/Tnfrsf1b/Nlrp3/Traf6/Nos2/Csf2/Icam1/Btk/Tp53/Mmp9/Hif1a/Gbp2/Tnip2/Zmpste24/Il10	44	BP	6.6332495807108
GO:0014808	release of sequestered calcium ion into cytosol by sarcoplasmic reticulum	8/1485	29/17243	0.0024632809240085	0.0286890101553422	0.0228865992803077	Dhrs7c/Ccl3/Casq2/Calm2/Ccr5/Tmem38b/Calm1/Hrc	8	BP	0.707106781186547
GO:0017038	protein import	30/1485	203/17243	0.00246407999725489	0.0286890101553422	0.0228865992803077	Cdkn1a/Prkcd/Pola2/Zc3h12a/Prkcq/Rab8b/Abra/Phip/Pkia/Chp2/Mdfic/Cfl1/Nup93/Kpna2/Mmp12/Nup214/Kpna1/Tp53/Nup35/Nolc1/Stat3/Chp1/Nup133/Psen1/Lmna/Nf1/Nup58/Kpnb1/Ran/Tnpo1	30	BP	4.01663208837122
GO:0007157	heterophilic cell-cell adhesion via plasma membrane cell adhesion molecules	10/1485	42/17243	0.00248062869764237	0.0286890101553422	0.0228865992803077	Pvr/Jaml/Selp/Sele/Crb1/Cd24/Itgal/Fat4/Vcam1/Ptprd	10	BP	2.5298221281347
GO:1903034	regulation of response to wounding	27/1485	177/17243	0.00251050459597951	0.0289772640940278	0.0231165532713986	Spp1/Ccl2/Cdkn1a/Selp/Myoz1/Prkcd/Fgg/Myod1/Lrp1/Map2k1/Wfdc1/Cd24/Prkcq/Neo1/Phldb2/Ubash3b/Fcer1g/Serpinc1/Capn3/Thbs1/Adam17/Klf4/S100a9/Vps33b/Il10/Tmprss6/Cxcr4	27	BP	3.65655170486763
GO:1903522	regulation of blood circulation	35/1485	248/17243	0.00252200670332296	0.0290527228894606	0.0231767503713994	Scn5a/Th/Klk1/Myh7/Myh6/Myl2/Myl3/Kcnq1/Smtnl1/Fgg/Cav3/Casq2/Ada/Map2k1/Atp2a2/Calm2/Atp1a1/Zc3h12a/Prkcq/Tmem38b/Shc1/Fgf13/Nos1/Tgfb2/Nos2/Adra1b/Scn10a/Popdc2/Icam1/Hif1a/Calm1/Gch1/Zmpste24/Hrc/Cysltr1	35	BP	2.19740106229414
GO:0043596	nuclear replication fork	10/1527	40/17648	0.001734130697686	0.0292134325225564	0.0245258970468951	Pola2/Pcna/Tonsl/Top1/Gins4/Rpa3/Mcm10/Mms22l/Prim1/Smarcad1	10	CC	2.5298221281347
GO:0051602	response to electrical stimulus	15/1485	79/17243	0.00275873799215683	0.0313478344273821	0.0250076709151058	Th/Myog/Il6/Bdnf/Musk/Cd14/Cdk2/Aif1/Mstn/Igf1/Gnat1/Fzd3/Btg2/Hif1a/Adss	15	BP	2.84018778721877
GO:0071241	cellular response to inorganic substance	41/1485	305/17243	0.00286255244558175	0.0320340246804271	0.0255550777885553	Scn5a/Mt1/Th/Mt2A/Myog/Ncam1/Mt1m/Fosb/Lgmn/Blm/B2m/Alox15/Ccna2/Serpinf1/Hspa5/Rasa4/Met/Chp2/Cybb/Capn3/Hmox1/Sftpc/Hsp90b1/Nos2/Thbs1/Calr/Tjp1/Junb/Mmp9/Cpne8/Inhbb/Hif1a/Fos/A3galt2/Slc11a2/Trpm2/App/Ogg1/Rnf4/Ncf1/Dnm2	41	BP	5.46608166610121
GO:0005925	focal adhesion	26/1527	165/17648	0.00201104187710828	0.0322257198356131	0.0270548380899804	Aif1l/Flrt1/Atat1/Cav3/Map2k1/Actn3/Lcp1/Sdcbp/Itgb2/Parvg/Msn/Ptprc/Phldb2/Limk1/Map4k4/Mdc1/Cfl1/Arpc2/Lmln/Nup214/Cass4/Synpo2/Adam17/Rexo2/Hck/Pdpk1	26	CC	3.92232270276368
GO:0030496	midbody	25/1527	157/17648	0.00209644387972271	0.0327943721185195	0.0275322454379624	Incenp/Vps37b/Map11/Bcl3/Slc2a1/Cdca8/Hspa5/Pkp4/Chmp4b/Cenpe/Pdcd6ip/Katna1/Hsp90b1/Aurkb/Gem/Cdc42/Cdk1/Aspm/Entr1/Prc1/Cep55/Kif20b/Kif3b/Ran/Dnm2	25	CC	5
GO:0045740	positive regulation of DNA replication	10/1485	43/17243	0.00298725820590442	0.0329931741139176	0.0263202372909351	Il6/Kctd13/Cdk2/Met/Pcna/E2f8/Slc25a16/Cdt1/Cdc42/Cdk1	10	BP	3.16227766016838
GO:0031331	positive regulation of cellular catabolic process	47/1485	362/17243	0.0029881036022516	0.0329931741139176	0.0263202372909351	Fgf21/Sptlc2/Il1b/Sesn1/Rnf139/Edem1/Prkcd/Entpd5/Lrp1/Hk2/Map2k1/Rnf19b/Tlr2/Zc3h12a/Msn/Nnt/Pabpc1/Ago2/Rnf217/Irgm/Hspb8/Hmox1/Hdac6/Igf1/Tnfrsf1b/Plk3/Btg2/Adra1b/Dtx3l/Trib3/Zc3h12d/Hif1a/Bcap31/Csnk1e/Atxn3/Zfp36l1/Rnf144b/Psen1/Aurka/Tmtc3/Pink1/Socs5/Prr5l/Edem2/Bbs7/Taf1/Rnf185	47	BP	5.68873466841789
GO:0097720	calcineurin-mediated signaling	11/1485	50/17243	0.00300744425710062	0.0330622191457874	0.0263753178241478	Myoz2/Myoz1/Rcan1/Erbb3/RGD1564899/Actn3/Chp2/Cib1/Igf1/Chp1/Adgrb2	11	BP	0.301511344577764
GO:2001039	negative regulation of cellular response to drug	8/1485	30/17243	0.00310920758255071	0.0336323156618978	0.0268301111559731	Hk3/Met/Txn1/Nr4a3/Glrx/Pink1/Il10/Hsph1	8	BP	2.12132034355964
GO:0005178	integrin binding	22/1379	129/16197	0.00125936520888047	0.0346016473802006	0.0310120237841122	Gpnmb/Spp1/Jaml/Lama5/Il1b/Esm1/Thbs4/Cd151/Itgb1bp2/Lcp1/Itgb2/Igf1/Thbs1/Myh9/Calr/Lamb2/Icam1/Vcam1/Adam17/Fermt3/Anxa7/Icam4	22	MF	3.41121146168977
GO:0045820	negative regulation of glycolytic process	5/1485	13/17243	0.00336224843025987	0.0355802492113576	0.0283840711681784	Myog/Actn3/Ddit4/Stat3/Ier3	5	BP	0.447213595499958
GO:0048742	regulation of skeletal muscle fiber development	5/1485	13/17243	0.00336224843025987	0.0355802492113576	0.0283840711681784	Myog/Myf5/Myod1/Actn3/Myf6	5	BP	1.34164078649987
GO:0000280	nuclear division	51/1485	403/17243	0.00347657859379931	0.0365259208813529	0.029138478812246	Il1b/Incenp/Spire1/Ranbp1/Map9/Fanca/Top2a/Osm/Ndc1/Cdca8/Rad51c/Smc2/Met/Phip/Mki67/Tpx2/Chmp4b/Mybl1/Mad2l1/Cenpe/Chek1/Kif22/Igf1/Espl1/Trip13/Actr3/Sirt7/Aurkb/Cdt1/Spdya/Calr/Nek6/Mtbp/Knstrn/Cep192/Cdc42/Shcbp1l/Prkar1a/Cdca5/Ncapg/Aspm/Aurka/Mybl2/Nusap1/Kif11/Psmg2/Rb1/Kif20b/Kif3b/Kpnb1/Ran	51	BP	6.02120436132044
GO:0043303	mast cell degranulation	11/1485	51/17243	0.003541951771561	0.0371460605146505	0.0296331939386399	Tac4/Fgr/Nr4a3/Fcer1g/Hmox1/Adora2b/Btk/Stxbp1/Pdpk1/Vamp7/Ywhaz	11	BP	3.3166247903554
GO:0007009	plasma membrane organization	18/1485	105/17243	0.00357603871340788	0.0372168202684095	0.029689642387739	Myh1/Mtss2/Prkcd/Ugcg/Cav3/Crb1/Atp2a2/Ptprc/Slc4a1/Fat4/Tgfb2/Trim72/Dysf/Fcho2/S100a9/Bin2/Cxcr4/Dnm2	18	BP	1.88561808316413
GO:0097327	response to antineoplastic agent	26/1485	173/17243	0.00366553527707432	0.0380331780876576	0.0303408901713785	Ccl2/Ptgr1/Il1b/Il6/Ctnna1/Blm/Zc3h12a/Serpinf1/Pcna/Txn1/Mstn/Hmox1/Pdia3/Hdac6/Igf1/Arpc2/Nos2/Icam1/Adam17/Ddit4/Adam10/Pnmt/Nf1/Cyp1b1/Wdr35/Rnf4	26	BP	3.92232270276368
GO:0042742	defense response to bacterium	34/1485	245/17243	0.00377941851453263	0.0390073318290035	0.0311180193297173	Fcgr1a/Slc11a1/Adamts4/Prkcd/Lyz2/Fgr/Bcl3/Lcn2/Tlr2/C5ar1/Ccr5/Myo1f/Slamf8/Shc1/Trem1/Fcer1g/Irgm/Cxcl6/Myd88/Nlrp3/Nos2/Clec4d/Mill1/Adam17/Slpi/Lyc2/Hck/Coch/Clec4e/Gbp2/Ncf1/Il10/Tnfrsf1a/Spn	34	BP	5.14495755427526
GO:0012506	vesicle membrane	53/1527	415/17648	0.00267255050020918	0.039019237303054	0.0327582798154294	Gpnmb/Slc6a9/Th/Tmem184a/Rab31/LOC100912478/Selp/Kcnq1/Mreg/Slc2a4/Slc11a1/Spire1/Hip1r/Copz2/Atp2a2/Calm2/Marchf3/Clba1/Slc30a3/Rab8b/Msn/Tmem30a/Pla1a/Ryr3/Coro1a/Pdcd6/Rab4b/Nos1/Irgm/Scamp1/Nos2/Trim72/Appbp2/Bsg/Ap2b1/Ap2a1/Vopp1/Fcho2/Borcs5/Rab32/Calm1/Vamp7/RGD621098/Ykt6/Trpm2/Mctp1/Dbnl/Ap1m1/Sv2b/Arfgap2/Tprg1l/Anxa7/Dnm2	53	CC	5.63178312189625
GO:0007274	neuromuscular synaptic transmission	8/1485	31/17243	0.003879426898499	0.0396810242938956	0.0316554561181831	Chrna1/Mylk2/Chrnd/Chrne/Chrnb1/Cd24/Egr3/Stxbp1	8	BP	2.12132034355964
GO:0006516	glycoprotein catabolic process	6/1485	19/17243	0.00410598225817291	0.0408812518260439	0.0326129351815852	Edem1/Cela1/Mmp12/Manba/Edem2/Stt3b	6	BP	2.44948974278318
GO:0009629	response to gravity	6/1485	19/17243	0.00410598225817291	0.0408812518260439	0.0326129351815852	Myog/Myh1/Mstn/Acsl6/Fosl1/Fos	6	BP	0
GO:0070932	histone H3 deacetylation	6/1485	19/17243	0.00410598225817291	0.0408812518260439	0.0326129351815852	Sirt7/Per1/Atxn3/Hdac8/Smarcad1/Elk4	6	BP	1.63299316185545
GO:0002831	regulation of response to biotic stimulus	37/1485	274/17243	0.00413110156700568	0.0410444929883145	0.0327431604855155	Pvr/Il15/Il1b/Cxcl1/Fcnb/Nlrc5/Lrp8/Fgr/Tlr2/Cd24/Polr3g/Zc3h12a/Vsig4/Fgl2/Myo1f/Slamf8/Htra1/Ly86/Ccr1/Irgm/Tspan6/Cxcl6/Mmp12/Traf6/Dtx3l/Tlr8/Socs1/Ffar2/Mill1/Samhd1/Coch/Slamf6/Trim44/Ppp2r3c/Zmpste24/Spn/Zbp1	37	BP	5.42516658107679
GO:0045177	apical part of cell	55/1527	436/17648	0.0029391824564121	0.0410860185928244	0.0344934290517343	Spp1/Klk1/Cd44/Slc29a1/Slc12a3/Slc26a2/Slc7a5/Abcc6/Osmr/Ctsb/Hip1r/Ctsl/Lgmn/Dll1/Lrp1/Slc17a3/Erbb3/Hpn/Slc2a1/Atp1a1/C5ar1/Enpp3/Cldn4/Msn/Pfkm/Tmem30a/Otoa/Cib1/Ptpro/Pdia3/Il18/Gnat1/Fat4/Fzd3/Gnat3/Prkg2/Tjp1/Erbb2/Prkci/Vcam1/Adam17/Ap2a1/Cdc42/Myl12b/Atp6v0d1/Scnn1a/Lct/Aspm/Slc11a2/Vamp7/App/Naglt1/Cdhr5/Prkcz/Slc3a2	55	CC	6.06779876216918
GO:0043470	regulation of carbohydrate catabolic process	11/1485	52/17243	0.00414982220013057	0.0411606093477358	0.0328357920741821	Myog/Entpd5/Actn3/Ppp1r3c/Igf1/Adra1b/Tp53/Ddit4/Stat3/Hif1a/Ier3	11	BP	1.50755672288882
GO:1905523	positive regulation of macrophage migration	7/1485	25/17243	0.0041642445700875	0.0411641203110676	0.0328385929380122	Ccl2/C5ar1/Tnfsf18/C3ar1/Mstn/Akirin1/Thbs1	7	BP	1.88982236504614
GO:0050673	epithelial cell proliferation	54/1485	436/17243	0.00423871794114658	0.0416190895832043	0.0332015437459998	Scn5a/Ccl2/Jaml/Il6/Fst/Gdf5/Thbs4/Wnt16/Ctsl/Nras/Map2k1/Hpn/Wfdc1/Akt3/C5ar1/Serpinf1/Mki67/Nr4a3/Htra1/Pdcd6/Col8a1/Prkx/Bmper/Hmox1/Hdac6/Igf1/Mmp12/Tgfb2/Nos2/Thbs1/Adora2b/Vhl/Gas1/Csf2/Erbb2/Dysf/Adam17/Hes1/Cdc42/Cdh13/Ptprk/Stat3/Egr3/Zfp36l1/Pdpk1/Psen1/Ccl24/Nf1/Kif3a/Krt2/Btbd10/Rb1/Iqgap3/Il10	54	BP	6.53197264742181
GO:0032147	activation of protein kinase activity	37/1485	275/17243	0.00438859087369002	0.0428748477342805	0.034203322247281	Chi3l1/Gadd45a/Il1b/Traf4/Pak2/Slc11a1/Prkcd/Gdf15/Ripk3/Map2k1/Traf7/Met/Ptprc/Tpx2/Shc1/Gprc5c/Il18/Nckap1l/Map4k4/Igf1/Mdfic/Traf6/Tgfb2/Thbs1/Spdya/Socs1/Strada/Nek6/Map2k6/Angpt4/Pdpk1/Psen1/Avpi1/Stk3/Ppp2r3c/Iqgap3/Prkcz	37	BP	4.76757063185536
GO:0032418	lysosome localization	14/1485	75/17243	0.00441496354997972	0.0430606111574689	0.0343515146388773	Tac4/Fgr/Nr4a3/Fcer1g/Hmox1/Hdac6/Adora2b/Btk/Stxbp1/Borcs5/Pdpk1/Vamp7/Ywhaz/Vps33b	14	BP	3.74165738677394
GO:0046031	ADP metabolic process	15/1485	83/17243	0.00450247085044848	0.0437682050113363	0.0349159961911855	Myog/Eno3/Ampd3/Entpd5/Hk2/Hk3/Actn3/Pfkm/Slc4a1/Igf1/Ddit4/Stat3/Hif1a/Aldoc/Ier3	15	BP	1.29099444873581
GO:0010976	positive regulation of neuron projection development	47/1485	370/17243	0.0045540257332877	0.0440498489110737	0.0351406770372004	Ankrd1/Il6/Mapk6/Camk1d/Dynlt1/Eef1a1/Bdnf/Lrp8/Lrp1/Ranbp1/Map2k1/Kif3c/Cd24/Serpinf1/Hspa5/Met/Crtc1/Tmem30a/Twf2/Twf1/Plxna1/Limk1/Hdac6/Cxcl6/Acsl6/Cfl1/Actr3/Prkci/Adam17/Ap2a1/Trpv2/Ptprd/Zeb2/Caprin1/S100a9/Kdm1a/Vamp7/Psen1/Nf1/Dbnl/Cntn1/Robo2/Atp5mc1/Gpc2/Cxcr4/Ahi1/Macf1	47	BP	5.68873466841789
GO:0048511	rhythmic process	48/1485	380/17243	0.00465105350984551	0.0449141338937556	0.0358301586176217	Runx1/Th/Il6/Npas2/Has1/Egr2/Kcna2/Bdnf/Spsb4/Ada/Sik1/Fosl2/Erbb3/Mttp/Top2a/Cldn4/Serpinf1/Mmp13/Hspa5/Crtc1/Pcna/Ptx3/Mstn/Relb/Pdia3/Il18/Sftpc/Slc4a1/Igf1/Nos2/Prkg2/Csf2/Casp3/Erbb2/Tp53/Map2k6/Ddc/Cdk1/Glrx/Top1/Timp4/Csnk1e/Clock/Per1/Trpm2/Cyp1b1/Robo2/Ciart	48	BP	4.33012701892219
GO:0002440	production of molecular mediator of immune response	31/1485	221/17243	0.0047029449720449	0.0453404184125317	0.0361702262221784	Il1b/Il6/Mad2l2/Slc11a1/Sash3/B2m/Tlr2/Bcl6/Ptprc/Fgl2/Nr4a3/Trem1/Fcer1g/Fcgr2b/Hmox1/Il18/Tnfrsf1b/Nlrp3/Traf6/Tgfb2/Ddx21/Ffar2/Shld2/Btk/Samhd1/Ung/Cd22/Parp3/Il10/Prkcz/Crlf2	31	BP	5.20855375877647
GO:0061614	pri-miRNA transcription by RNA polymerase II	11/1485	53/17243	0.00483789372058708	0.0456772253903426	0.0364389133011062	Lilrb4/Spi1/Tgfb2/Fosl1/Tp53/Stat3/Hif1a/Klf4/Fos/Smarca4/Il10	11	BP	3.3166247903554
GO:0001821	histamine secretion	5/1485	14/17243	0.0048627668178714	0.0456772253903426	0.0364389133011062	Ada/Csf2/Btk/Vamp7/Ywhaz	5	BP	2.23606797749979
GO:0006999	nuclear pore organization	5/1485	14/17243	0.0048627668178714	0.0456772253903426	0.0364389133011062	Ndc1/Nup93/Nup205/Nup35/Nup133	5	BP	2.23606797749979
GO:1904294	positive regulation of ERAD pathway	5/1485	14/17243	0.0048627668178714	0.0456772253903426	0.0364389133011062	Edem1/Bcap31/Atxn3/Edem2/Rnf185	5	BP	2.23606797749979
GO:0008139	nuclear localization sequence binding	7/1379	22/16197	0.00173588231927434	0.0458181570061095	0.0410649169157974	Kpna2/Nup214/Kpna1/Nolc1/Nup58/Kpnb1/Tnpo1	7	MF	2.64575131106459
GO:0034663	endoplasmic reticulum chaperone complex	5/1527	13/17648	0.00343241231992153	0.046022344779356	0.0386376811093208	Sdf2l1/Hspa5/Hsp90b1/Pdia4/Dnajb11	5	CC	2.23606797749979
GO:0071219	cellular response to molecule of bacterial origin	40/1485	305/17243	0.00491959987803669	0.046137016804921	0.0368057109633818	Ankrd1/Ccl2/Sirpa/Il1rn/Ncam1/Il1b/Cxcl1/Il6/Litaf/Cxcl2/Ccl3/Ccl20/Cxcl11/Cd68/Cd14/Sbno2/Lcn2/Tlr2/Zc3h12a/Cxcl3/Ccr5/Ly86/Mrc1/Fcgr2b/Irgm/Il18/Cxcl6/Tlr6/Myd88/Tnfrsf1b/Nlrp3/Traf6/Nos2/Csf2/Icam1/Mmp9/Hif1a/Gbp2/Tnip2/Il10	40	BP	6.32455532033676
GO:0006096	glycolytic process	14/1485	76/17243	0.00499320179414538	0.0464373439523009	0.0370452963320601	Myog/Eno3/Entpd5/Hk2/Hk3/Actn3/Pfkm/Slc4a1/Igf1/Ddit4/Stat3/Hif1a/Aldoc/Ier3	14	BP	1.0690449676497
GO:0046686	response to cadmium ion	14/1485	76/17243	0.00499320179414538	0.0464373439523009	0.0370452963320601	Mt1/Mt1m/Npc1/Cdk2/B2m/Pcna/Cybb/Hmox1/Mmp9/Cdk1/Fos/Slc11a2/Ogg1/Ncf1	14	BP	3.20713490294909
GO:0033059	cellular pigmentation	9/1485	39/17243	0.005030976771319	0.0464373439523009	0.0370452963320601	Pmel/Mreg/Map2k1/Cd63/Ap3b1/Zeb2/Rab32/Ap1m1/Vps33b	9	BP	3
GO:0032465	regulation of cytokinesis	15/1485	84/17243	0.0050555264376705	0.0465172023793204	0.0371090032291769	Incenp/Map9/Calm2/Pkp4/E2f8/Ccp110/Plk3/Aurkb/Cdc42/Calm1/Aurka/Entr1/Prc1/Kif20b/Kif3b	15	BP	3.87298334620742
GO:0051817	modulation of process of other organism involved in symbiotic interaction	15/1485	84/17243	0.0050555264376705	0.0465172023793204	0.0371090032291769	Ccl12/Stom/Ccl3/Ccl4/Hpn/Tlr2/Tbc1d20/Zc3h12a/Ccr5/Ptx3/Irgm/Hmox1/Cfl1/Mmp9/Smarca4	15	BP	3.87298334620742
GO:1903579	negative regulation of ATP metabolic process	7/1485	26/17243	0.00528166236383191	0.0482188582732361	0.0384664957444692	Myog/Apoc3/Actn3/Tp53/Ddit4/Stat3/Ier3	7	BP	1.13389341902768

## Sheet: Table E3C
GO terms enriched by CMV-induced DEPs in the diaphragm of young rats
ID	Description	GeneRatio	BgRatio	pvalue	p.adjust	qvalue	geneID	Count
GO:0030510	regulation of BMP signaling pathway	2/7	98/18303	0.000585592124661966	0.0293434894688237	0.0126771118569237	Tgfbr3/Fst	2
GO:0007229	integrin-mediated signaling pathway	2/7	112/18303	0.000763886493135349	0.0293434894688237	0.0126771118569237	Itgb6/Itgb1bp2	2
GO:0090101	negative regulation of transmembrane receptor protein serine/threonine kinase signaling pathway	2/7	124/18303	0.000935111350093714	0.0293434894688237	0.0126771118569237	Tgfbr3/Fst	2
GO:0070542	response to fatty acid	2/7	133/18303	0.00107460410697079	0.0293434894688237	0.0126771118569237	Lpl/Tgfbr3	2
GO:0007181	transforming growth factor beta receptor complex assembly	1/7	3/18303	0.001146976787055	0.0293434894688237	0.0126771118569237	Tgfbr3	1
GO:0055095	lipoprotein particle mediated signaling	1/7	3/18303	0.001146976787055	0.0293434894688237	0.0126771118569237	Lpl	1
GO:0055096	low-density lipoprotein particle mediated signaling	1/7	3/18303	0.001146976787055	0.0293434894688237	0.0126771118569237	Lpl	1
GO:0060935	cardiac fibroblast cell differentiation	1/7	3/18303	0.001146976787055	0.0293434894688237	0.0126771118569237	Tgfbr3	1
GO:0060936	cardiac fibroblast cell development	1/7	3/18303	0.001146976787055	0.0293434894688237	0.0126771118569237	Tgfbr3	1
GO:0060938	epicardium-derived cardiac fibroblast cell differentiation	1/7	3/18303	0.001146976787055	0.0293434894688237	0.0126771118569237	Tgfbr3	1
GO:0060939	epicardium-derived cardiac fibroblast cell development	1/7	3/18303	0.001146976787055	0.0293434894688237	0.0126771118569237	Tgfbr3	1
GO:0060979	vasculogenesis involved in coronary vascular morphogenesis	1/7	3/18303	0.001146976787055	0.0293434894688237	0.0126771118569237	Tgfbr3	1
GO:0051092	positive regulation of NF-kappaB transcription factor activity	2/7	149/18303	0.00134586651174056	0.0317831553157194	0.0137311077311183	Eda2r/Tgfbr3	2
GO:0003150	muscular septum morphogenesis	1/7	5/18303	0.00191100136356559	0.0333492323733119	0.0144076916819383	Tgfbr3	1
GO:0046882	negative regulation of follicle-stimulating hormone secretion	1/7	5/18303	0.00191100136356559	0.0333492323733119	0.0144076916819383	Fst	1
GO:0071772	response to BMP	2/7	180/18303	0.00195532958540591	0.0333492323733119	0.0144076916819383	Tgfbr3/Fst	2
GO:0010886	positive regulation of cholesterol storage	1/7	7/18303	0.00267452496774456	0.0378191482731331	0.0163388057000335	Lpl	1
GO:1902338	negative regulation of apoptotic process involved in morphogenesis	1/7	7/18303	0.00267452496774456	0.0378191482731331	0.0163388057000335	Tgfbr3	1
GO:0003223	ventricular compact myocardium morphogenesis	1/7	8/18303	0.00305609899076731	0.0378191482731331	0.0163388057000335	Tgfbr3	1
GO:0060318	definitive erythrocyte differentiation	1/7	8/18303	0.00305609899076731	0.0378191482731331	0.0163388057000335	Tgfbr3	1
GO:1901388	regulation of transforming growth factor beta activation	1/7	8/18303	0.00305609899076731	0.0378191482731331	0.0163388057000335	Itgb6	1
GO:1904746	negative regulation of apoptotic process involved in development	1/7	8/18303	0.00305609899076731	0.0378191482731331	0.0163388057000335	Tgfbr3	1
GO:0010890	positive regulation of sequestering of triglyceride	1/7	9/18303	0.0034375478733617	0.0378191482731331	0.0163388057000335	Lpl	1
GO:0034370	triglyceride-rich lipoprotein particle remodeling	1/7	10/18303	0.00381887164973005	0.0378191482731331	0.0163388057000335	Lpl	1
GO:0034372	very-low-density lipoprotein particle remodeling	1/7	10/18303	0.00381887164973005	0.0378191482731331	0.0163388057000335	Lpl	1
GO:0036363	transforming growth factor beta activation	1/7	10/18303	0.00381887164973005	0.0378191482731331	0.0163388057000335	Itgb6	1
GO:0034699	response to luteinizing hormone	1/7	11/18303	0.004200070354068	0.0380840613450514	0.0164532546870443	Tgfbr3	1
GO:0046884	follicle-stimulating hormone secretion	1/7	12/18303	0.00458114402056276	0.0380840613450514	0.0164532546870443	Fst	1
GO:0051798	positive regulation of hair follicle development	1/7	12/18303	0.00458114402056276	0.0380840613450514	0.0164532546870443	Fst	1
GO:0090287	regulation of cellular response to growth factor stimulus	2/7	283/18303	0.0047527844879891	0.0380840613450514	0.0164532546870443	Tgfbr3/Fst	2
GO:0010744	positive regulation of macrophage derived foam cell differentiation	1/7	13/18303	0.00496209268339431	0.0380840613450514	0.0164532546870443	Lpl	1
GO:0042635	positive regulation of hair cycle	1/7	13/18303	0.00496209268339431	0.0380840613450514	0.0164532546870443	Fst	1
GO:2000343	positive regulation of chemokine (C-X-C motif) ligand 2 production	1/7	13/18303	0.00496209268339431	0.0380840613450514	0.0164532546870443	Lpl	1
GO:0060347	heart trabecula formation	1/7	15/18303	0.0057236151347525	0.0408639499155586	0.01765423517696	Tgfbr3	1
GO:0072567	chemokine (C-X-C motif) ligand 2 production	1/7	18/18303	0.00686496213839149	0.0413243799311017	0.017853152310368	Lpl	1
GO:0062009	secondary palate development	1/7	24/18303	0.00914428750083351	0.0471142714085187	0.0203545283643866	Tgfbr3	1
GO:0010742	macrophage derived foam cell differentiation	1/7	25/18303	0.00952373878304247	0.0471142714085187	0.0203545283643866	Lpl	1
GO:0060216	definitive hemopoiesis	1/7	25/18303	0.00952373878304247	0.0471142714085187	0.0203545283643866	Tgfbr3	1
GO:0090077	foam cell differentiation	1/7	25/18303	0.00952373878304247	0.0471142714085187	0.0203545283643866	Lpl	1
GO:0034368	protein-lipid complex remodeling	1/7	26/18303	0.00990306550525033	0.0471142714085187	0.0203545283643866	Lpl	1
GO:0034367	protein-containing complex remodeling	1/7	27/18303	0.0102822677015334	0.0471142714085187	0.0203545283643866	Lpl	1
GO:0060045	positive regulation of cardiac muscle cell proliferation	1/7	28/18303	0.0106613454059595	0.048132838818082	0.0207945746308189	Tgfbr3	1
GO:0034695	response to prostaglandin E	1/7	29/18303	0.0110402986525893	0.0486898907634866	0.0210352348232447	Tgfbr3	1
GO:0030511	positive regulation of transforming growth factor beta receptor signaling pathway	1/7	30/18303	0.0114191274754757	0.0486898907634866	0.0210352348232447	Tgfbr3	1
GO:1903846	positive regulation of cellular response to transforming growth factor beta stimulus	1/7	30/18303	0.0114191274754757	0.0486898907634866	0.0210352348232447	Tgfbr3	1
GO:0050673	epithelial cell proliferation	2/7	459/18303	0.0121220425063967	0.0498421130634948	0.0215330233019041	Tgfbr3/Fst	2
GO:0031069	hair follicle morphogenesis	1/7	32/18303	0.0121764119861958	0.0498421130634948	0.0215330233019041	Fst	1
GO:0060561	apoptotic process involved in morphogenesis	1/7	32/18303	0.0121764119861958	0.0498421130634948	0.0215330233019041	Tgfbr3	1

## Sheet: Table E3D
GO terms enriched by CMV-induced DEPs in the diaphragm of old rats
ID	Description	GeneRatio	BgRatio	pvalue	p.adjust	qvalue	geneID	Count
GO:1990266	neutrophil migration	6/18	123/18303	1.41553980343159e-09	1.78782677173409e-06	8.76144636229234e-07	Ccl3/Cxcl1/Ccl5/Ccl2/Il1a/Cxcl9	6
GO:0070098	chemokine-mediated signaling pathway	5/18	73/18303	7.22535296976474e-09	3.04187360027096e-06	1.49070440218304e-06	Ccl3/Cxcl1/Ccl5/Ccl2/Cxcl9	5
GO:1990868	response to chemokine	5/18	84/18303	1.47539768769931e-08	3.72685455912846e-06	1.82638703235199e-06	Ccl3/Cxcl1/Ccl5/Ccl2/Cxcl9	5
GO:0030593	neutrophil chemotaxis	5/18	98/18303	3.21864715881108e-08	5.80735908796913e-06	2.84596169831716e-06	Ccl3/Cxcl1/Ccl5/Ccl2/Cxcl9	5
GO:2000501	regulation of natural killer cell chemotaxis	3/18	9/18303	6.68378750701707e-08	8.44162362136256e-06	4.13691268855373e-06	Ccl3/Ccl5/Ccl2	3
GO:0071222	cellular response to lipopolysaccharide	6/18	304/18303	3.13625305893659e-07	3.30090634453076e-05	1.6176463146094e-05	Ccl3/Cxcl1/Ccl5/Ccl2/Il1a/Cxcl9	6
GO:0071216	cellular response to biotic stimulus	6/18	342/18303	6.25674636010355e-07	5.4367822213094e-05	2.66435633298323e-05	Ccl3/Cxcl1/Ccl5/Ccl2/Il1a/Cxcl9	6
GO:0010332	response to gamma radiation	4/18	74/18303	7.21597089921607e-07	5.69610702856868e-05	2.79144137417043e-05	Cxcl1/Ccl2/Parp1/Il1a	4
GO:0071347	cellular response to interleukin-1	4/18	137/18303	8.47349670221235e-06	0.000426560468254873	0.00020904075953983	Ccl3/Ccl5/Ccl2/Il1a	4
GO:0071403	cellular response to high density lipoprotein particle stimulus	2/18	5/18303	9.11886986768136e-06	0.000426560468254873	0.00020904075953983	Ccl5/Ccl2	2
GO:0031960	response to corticosteroid	5/18	325/18303	1.21283792705132e-05	0.000510604767288606	0.00025022761442322	Cxcl1/Ccl5/Ccl2/Parp1/Casp3	5
GO:0050921	positive regulation of chemotaxis	4/18	158/18303	1.48860062836876e-05	0.000584071933499167	0.000286231026292878	Ccl3/Ccl5/Ccl2/Cxcl9	4
GO:0070555	response to interleukin-1	4/18	170/18303	1.98575578584131e-05	0.000716574159290737	0.000351165233706675	Ccl3/Ccl5/Ccl2/Il1a	4
GO:1901214	regulation of neuron death	5/18	394/18303	3.06404009449619e-05	0.000992277599832998	0.000486276808519234	Ccl3/Ccl5/Ccl2/Parp1/Casp3	5
GO:0043615	astrocyte cell migration	2/18	9/18303	3.27514748696169e-05	0.00103412781900815	0.00050678597956144	Ccl3/Ccl2	2
GO:0050918	positive chemotaxis	3/18	71/18303	4.3776190908953e-05	0.00128579835158157	0.000630119957269629	Ccl3/Ccl5/Cxcl9	3
GO:0032103	positive regulation of response to external stimulus	5/18	435/18303	4.91624523425316e-05	0.00137982616241372	0.000676199344500785	Ccl3/Cxcl1/Ccl5/Ccl2/Cxcl9	5
GO:0070997	neuron death	5/18	440/18303	5.19113681407713e-05	0.00142530560786509	0.000698487058736236	Ccl3/Ccl5/Ccl2/Parp1/Casp3	5
GO:1903708	positive regulation of hemopoiesis	4/18	225/18303	5.94256021863996e-05	0.00158534301311793	0.000776915190826639	Ccl3/Cxcl1/Ccl5/Il1a	4
GO:0070374	positive regulation of ERK1 and ERK2 cascade	4/18	227/18303	6.15057859404422e-05	0.00158534301311793	0.000776915190826639	Ccl3/Ccl5/Ccl2/Il1a	4
GO:0071560	cellular response to transforming growth factor beta stimulus	4/18	251/18303	9.0824999756143e-05	0.00216437688098129	0.00106067725633788	Ccl5/Ccl2/Parp1/Axin1	4
GO:0001660	fever generation	2/18	15/18303	9.51916639944085e-05	0.00218594675681705	0.00107124781681746	Ccl5/Il1a	2
GO:0043922	negative regulation by host of viral transcription	2/18	15/18303	9.51916639944085e-05	0.00218594675681705	0.00107124781681746	Ccl3/Ccl5	2
GO:0071559	response to transforming growth factor beta	4/18	258/18303	0.000101019067416509	0.00227834075262591	0.00111652653460352	Ccl5/Ccl2/Parp1/Axin1	4
GO:0051702	interaction with symbiont	3/18	99/18303	0.000118082694261636	0.00261646390969203	0.00128222759419837	Ccl3/Cxcl1/Ccl5	3
GO:0043523	regulation of neuron apoptotic process	4/18	277/18303	0.000132881592189368	0.00284456696500292	0.00139401206435947	Ccl3/Ccl2/Parp1/Casp3	4
GO:0051402	neuron apoptotic process	4/18	311/18303	0.000207268454487329	0.00401540208205471	0.0019677929943311	Ccl3/Ccl2/Parp1/Casp3	4
GO:0034349	glial cell apoptotic process	2/18	22/18303	0.000208569166067747	0.00401540208205471	0.0019677929943311	Ccl2/Casp3	2
GO:1903037	regulation of leukocyte cell-cell adhesion	4/18	312/18303	0.000209830987660816	0.00401540208205471	0.0019677929943311	Ccl5/Ccl2/Casp3/Il1a	4
GO:0034284	response to monosaccharide	4/18	318/18303	0.000225690674357119	0.00412127465367161	0.00201967703992908	Nadk/Ccl2/Casp3/Il1a	4
GO:0050863	regulation of T cell activation	4/18	324/18303	0.000242400205656549	0.00419546900215161	0.00205603681565625	Ccl5/Ccl2/Casp3/Il1a	4
GO:0002526	acute inflammatory response	3/18	127/18303	0.000246693630159026	0.00419546900215161	0.00205603681565625	Cxcl1/Ccl5/Il1a	3
GO:0031649	heat generation	2/18	24/18303	0.000248909308936699	0.00419546900215161	0.00205603681565625	Ccl5/Il1a	2
GO:0071346	cellular response to interferon-gamma	3/18	128/18303	0.00025245894233058	0.00419546900215161	0.00205603681565625	Ccl3/Ccl5/Ccl2	3
GO:0070371	ERK1 and ERK2 cascade	4/18	340/18303	0.000291318979789493	0.00477838794122246	0.00234170280404951	Ccl3/Ccl5/Ccl2/Il1a	4
GO:0009408	response to heat	3/18	139/18303	0.000321723273661295	0.00514349993207868	0.00252063004547424	Cxcl1/Ccl2/Il1a	3
GO:0007159	leukocyte cell-cell adhesion	4/18	353/18303	0.000336013621041418	0.00523843208418128	0.00256715261532574	Ccl5/Ccl2/Casp3/Il1a	4
GO:0007178	transmembrane receptor protein serine/threonine kinase signaling pathway	4/18	366/18303	0.000385448435295158	0.00561078962971926	0.00274963062239024	Ccl2/Parp1/Fst/Axin1	4
GO:0046879	hormone secretion	4/18	376/18303	0.000426880563824429	0.00599055724566949	0.00293574001788028	Ccl5/Nadk/Fst/Cpe	4
GO:0002544	chronic inflammatory response	2/18	32/18303	0.000445235505661951	0.00611230917012005	0.00299540591909871	Ccl5/Ccl2	2
GO:0019233	sensory perception of pain	3/18	156/18303	0.000451132018109594	0.0061266638588432	0.00300244059590766	Ccl3/Ccl2/Il1a	3
GO:0009914	hormone transport	4/18	387/18303	0.000476048568472534	0.00639626959554053	0.00313456392230515	Ccl5/Nadk/Fst/Cpe	4
GO:0010574	regulation of vascular endothelial growth factor production	2/18	34/18303	0.000502996625337951	0.00661754935210242	0.00324300455809995	Ccl2/Il1a	2
GO:0070304	positive regulation of stress-activated protein kinase signaling cascade	3/18	174/18303	0.000620357178547785	0.0077866204408705	0.00381592100615232	Il1a/Axin1/Eda2r	3
GO:0070723	response to cholesterol	2/18	38/18303	0.000628848206626121	0.0077866204408705	0.00381592100615232	Ccl3/Ccl5	2
GO:0033273	response to vitamin	3/18	177/18303	0.000651989425917422	0.00789320329487679	0.00386815313363133	Ccl5/Ccl2/Il1a	3
GO:0010573	vascular endothelial growth factor production	2/18	39/18303	0.000662454116592984	0.00789320329487679	0.00386815313363133	Ccl2/Il1a	2
GO:0042129	regulation of T cell proliferation	3/18	180/18303	0.000684637465778508	0.008006454808132	0.00392365331264876	Ccl5/Casp3/Il1a	3
GO:0043279	response to alkaloid	3/18	182/18303	0.000706973756310724	0.00819181517633435	0.00401449124780981	Ccl5/Parp1/Casp3	3
GO:0006816	calcium ion transport	4/18	448/18303	0.000825078515451726	0.00914100144750465	0.00447965066561048	Ccl3/Ccl5/Ccl2/Cxcl9	4
GO:0036230	granulocyte activation	2/18	46/18303	0.000921526505964362	0.00986345743248296	0.00483369835421093	Ccl3/Ccl5	2
GO:0050870	positive regulation of T cell activation	3/18	201/18303	0.000942722951747536	0.010005538555102	0.00490332680785096	Ccl5/Ccl2/Il1a	3
GO:0043491	protein kinase B signaling	3/18	202/18303	0.000956346385519506	0.010040568781456	0.004920493764634	Ccl3/Ccl5/Ccl2	3
GO:0071312	cellular response to alkaloid	2/18	47/18303	0.000961923058239249	0.010040568781456	0.004920493764634	Ccl5/Casp3	2
GO:0042098	T cell proliferation	3/18	217/18303	0.00117593261157546	0.0117930704879158	0.00577932695494811	Ccl5/Casp3/Il1a	3
GO:0019083	viral transcription	2/18	52/18303	0.00117650584440015	0.0117930704879158	0.00577932695494811	Ccl3/Ccl5	2
GO:0001906	cell killing	3/18	218/18303	0.00119160773458327	0.0118017383678571	0.00578357474709335	Cxcl1/Ccl2/Cxcl9	3
GO:0043903	regulation of symbiotic process	3/18	219/18303	0.00120741487602945	0.0118214340188	0.0057932268225648	Ccl3/Cxcl1/Ccl5	3
GO:0016485	protein processing	3/18	229/18303	0.00137284280862299	0.0132358814297011	0.00648639269964098	Parp1/Casp3/Cpe	3
GO:0051930	regulation of sensory perception of pain	2/18	58/18303	0.00146152686051316	0.0136733957394676	0.00670080151252819	Ccl3/Il1a	2
GO:0032944	regulation of mononuclear cell proliferation	3/18	241/18303	0.00158944293347694	0.0143390458927241	0.0070270108637928	Ccl5/Casp3/Il1a	3
GO:0071356	cellular response to tumor necrosis factor	3/18	244/18303	0.00164675409390484	0.0147507122028497	0.00722875257346803	Ccl3/Ccl5/Ccl2	3
GO:0032760	positive regulation of tumor necrosis factor production	2/18	64/18303	0.00177626663990035	0.015579338654126	0.00763483029430854	Ccl3/Ccl2	2
GO:0043200	response to amino acid	3/18	253/18303	0.00182644947391696	0.0158445084804979	0.00776477975291311	Ccl5/Ccl2/Casp3	3
GO:0043588	skin development	3/18	255/18303	0.00186798328090664	0.0160494073726877	0.00786519276171217	Casp3/Il1a/Fst	3
GO:0032355	response to estradiol	3/18	257/18303	0.00191010623930891	0.0161910347667594	0.00793459886056967	Cxcl1/Ccl2/Casp3	3
GO:0051851	modulation by host of symbiont process	2/18	67/18303	0.00194468081261847	0.0163742124422475	0.00802436714259409	Ccl3/Ccl5	2
GO:0034612	response to tumor necrosis factor	3/18	271/18303	0.00222172041616847	0.018103437971747	0.00887179358035356	Ccl3/Ccl5/Ccl2	3
GO:0001101	response to acid chemical	3/18	284/18303	0.00253796097090626	0.0201090248595616	0.00985465401293679	Ccl5/Ccl2/Casp3	3
GO:0001912	positive regulation of leukocyte mediated cytotoxicity	2/18	77/18303	0.00255863088883936	0.0201090248595616	0.00985465401293679	Cxcl1/Ccl2	2
GO:0031349	positive regulation of defense response	3/18	285/18303	0.00256338321646034	0.0201090248595616	0.00985465401293679	Ccl3/Cxcl1/Ccl5	3
GO:0008544	epidermis development	3/18	299/18303	0.0029360784424645	0.0204550230869546	0.0100242143394002	Casp3/Il1a/Fst	3
GO:0097193	intrinsic apoptotic signaling pathway	3/18	299/18303	0.0029360784424645	0.0204550230869546	0.0100242143394002	Parp1/Casp3/Eda2r	3
GO:0002436	immune complex clearance by monocytes and macrophages	1/18	3/18303	0.00294759635932362	0.0204550230869546	0.0100242143394002	Ccl2	1
GO:0018312	peptidyl-serine ADP-ribosylation	1/18	3/18303	0.00294759635932362	0.0204550230869546	0.0100242143394002	Parp1	1
GO:0030070	insulin processing	1/18	3/18303	0.00294759635932362	0.0204550230869546	0.0100242143394002	Cpe	1
GO:0030592	DNA ADP-ribosylation	1/18	3/18303	0.00294759635932362	0.0204550230869546	0.0100242143394002	Parp1	1
GO:0034230	enkephalin processing	1/18	3/18303	0.00294759635932362	0.0204550230869546	0.0100242143394002	Cpe	1
GO:0048320	axial mesoderm formation	1/18	3/18303	0.00294759635932362	0.0204550230869546	0.0100242143394002	Axin1	1
GO:0070953	regulation of neutrophil mediated killing of fungus	1/18	3/18303	0.00294759635932362	0.0204550230869546	0.0100242143394002	Cxcl1	1
GO:0070965	positive regulation of neutrophil mediated killing of fungus	1/18	3/18303	0.00294759635932362	0.0204550230869546	0.0100242143394002	Cxcl1	1
GO:0071307	cellular response to vitamin K	1/18	3/18303	0.00294759635932362	0.0204550230869546	0.0100242143394002	Ccl5	1
GO:0090264	regulation of immune complex clearance by monocytes and macrophages	1/18	3/18303	0.00294759635932362	0.0204550230869546	0.0100242143394002	Ccl2	1
GO:0090265	positive regulation of immune complex clearance by monocytes and macrophages	1/18	3/18303	0.00294759635932362	0.0204550230869546	0.0100242143394002	Ccl2	1
GO:1904444	regulation of establishment of Sertoli cell barrier	1/18	3/18303	0.00294759635932362	0.0204550230869546	0.0100242143394002	Il1a	1
GO:1904762	positive regulation of myofibroblast differentiation	1/18	3/18303	0.00294759635932362	0.0204550230869546	0.0100242143394002	Parp1	1
GO:2000019	negative regulation of male gonad development	1/18	3/18303	0.00294759635932362	0.0204550230869546	0.0100242143394002	Il1a	1
GO:0000302	response to reactive oxygen species	3/18	301/18303	0.00299190904447595	0.0206490771758094	0.0101193127302379	Parp1/Casp3/Il1a	3
GO:0032943	mononuclear cell proliferation	3/18	312/18303	0.00331075818598741	0.0220078294152742	0.0107851845615546	Ccl5/Casp3/Il1a	3
GO:0031343	positive regulation of cell killing	2/18	90/18303	0.00347578536484458	0.0228641506031183	0.0112048343998279	Cxcl1/Ccl2	2
GO:0045765	regulation of angiogenesis	3/18	320/18303	0.0035553418984371	0.0232663047550573	0.0114019145692992	Ccl5/Ccl2/Il1a	3
GO:0051817	modulation of process of other organism involved in symbiotic interaction	2/18	92/18303	0.00362864700216148	0.0236236142460306	0.0115770181078185	Ccl3/Ccl5	2
GO:0008406	gonad development	3/18	323/18303	0.00364985466375904	0.0236398278991162	0.0115849637910408	Casp3/Il1a/Fst	3
GO:0006741	NADP biosynthetic process	1/18	4/18303	0.00392830364159313	0.0240846965986997	0.011802976705451	Nadk	1
GO:0033366	protein localization to secretory granule	1/18	4/18303	0.00392830364159313	0.0240846965986997	0.011802976705451	Cpe	1
GO:2000173	negative regulation of branching morphogenesis of a nerve	1/18	4/18303	0.00392830364159313	0.0240846965986997	0.011802976705451	Cpe	1
GO:2001170	negative regulation of ATP biosynthetic process	1/18	4/18303	0.00392830364159313	0.0240846965986997	0.011802976705451	Parp1	1
GO:0046677	response to antibiotic	2/18	98/18303	0.00410580879248005	0.0249309447351073	0.012217690131469	Ccl2/Casp3	2
GO:0032868	response to insulin	3/18	338/18303	0.00414563281019475	0.0250523169343348	0.012277169944067	Ccl5/Ccl2/Parp1	3
GO:0030216	keratinocyte differentiation	2/18	101/18303	0.00435476881100001	0.0260666967217678	0.0127742781784385	Casp3/Il1a	2
GO:0043547	positive regulation of GTPase activity	3/18	345/18303	0.00439042548188054	0.0261561669038449	0.0128181240483901	Ccl3/Ccl5/Ccl2	3
GO:0061844	antimicrobial humoral immune response mediated by antimicrobial peptide	2/18	104/18303	0.00461059729082962	0.0272111419547561	0.0133351264486366	Cxcl1/Cxcl9	2
GO:0007204	positive regulation of cytosolic calcium ion concentration	3/18	356/18303	0.00479267546245427	0.0273080620749079	0.0133826232446105	Ccl3/Cxcl1/Cxcl9	3
GO:0048319	axial mesoderm morphogenesis	1/18	5/18303	0.00490809983452423	0.0273080620749079	0.0133826232446105	Axin1	1
GO:0070947	neutrophil-mediated killing of fungus	1/18	5/18303	0.00490809983452423	0.0273080620749079	0.0133826232446105	Cxcl1	1
GO:1900150	regulation of defense response to fungus	1/18	5/18303	0.00490809983452423	0.0273080620749079	0.0133826232446105	Cxcl1	1
GO:1990966	ATP generation from poly-ADP-D-ribose	1/18	5/18303	0.00490809983452423	0.0273080620749079	0.0133826232446105	Parp1	1
GO:0030316	osteoclast differentiation	2/18	110/18303	0.00514270763375868	0.0283634923206865	0.0138998487182262	Ccl3/Ccl5	2
GO:0050708	regulation of protein secretion	3/18	368/18303	0.00525636770674133	0.0288643148418013	0.0141452824327867	Ccl5/Nadk/Il1a	3
GO:0002444	myeloid leukocyte mediated immunity	2/18	112/18303	0.00532609690702034	0.029120607764358	0.0142708816647435	Ccl3/Cxcl1	2
GO:0002248	connective tissue replacement involved in inflammatory response wound healing	1/18	6/18303	0.00588698573478563	0.0303850277079917	0.0148905248925275	Il1a	1
GO:0002278	eosinophil activation involved in immune response	1/18	6/18303	0.00588698573478563	0.0303850277079917	0.0148905248925275	Ccl3	1
GO:0010990	regulation of SMAD protein complex assembly	1/18	6/18303	0.00588698573478563	0.0303850277079917	0.0148905248925275	Parp1	1
GO:0036446	myofibroblast differentiation	1/18	6/18303	0.00588698573478563	0.0303850277079917	0.0148905248925275	Parp1	1
GO:0043308	eosinophil degranulation	1/18	6/18303	0.00588698573478563	0.0303850277079917	0.0148905248925275	Ccl3	1
GO:2000110	negative regulation of macrophage apoptotic process	1/18	6/18303	0.00588698573478563	0.0303850277079917	0.0148905248925275	Ccl5	1
GO:0051222	positive regulation of protein transport	3/18	385/18303	0.00595854563303737	0.0305920452623016	0.0149919761755497	Nadk/Ccl2/Il1a	3
GO:0006970	response to osmotic stress	2/18	120/18303	0.00608945264771332	0.0308874646347868	0.0151367497647661	Ccl5/Casp3	2
GO:0051209	release of sequestered calcium ion into cytosol	2/18	125/18303	0.006590536537185	0.0322806275370391	0.0158194849287652	Ccl3/Cxcl9	2
GO:1904951	positive regulation of establishment of protein localization	3/18	401/18303	0.00666887867040669	0.0322806275370391	0.0158194849287652	Nadk/Ccl2/Il1a	3
GO:0051283	negative regulation of sequestering of calcium ion	2/18	126/18303	0.00669294818418058	0.0322806275370391	0.0158194849287652	Ccl3/Cxcl9	2
GO:0031584	activation of phospholipase D activity	1/18	7/18303	0.00686496213839161	0.0322806275370391	0.0158194849287652	Ccl5	1
GO:1905563	negative regulation of vascular endothelial cell proliferation	1/18	7/18303	0.00686496213839161	0.0322806275370391	0.0158194849287652	Ccl2	1
GO:0051282	regulation of sequestering of calcium ion	2/18	128/18303	0.00689995538902451	0.0322806275370391	0.0158194849287652	Ccl3/Cxcl9	2
GO:0001909	leukocyte mediated cytotoxicity	2/18	131/18303	0.0072159054980105	0.0333435644363376	0.0163403891224457	Cxcl1/Ccl2	2
GO:0062197	cellular response to chemical stress	3/18	413/18303	0.00723367906219834	0.0333435644363376	0.0163403891224457	Ccl5/Parp1/Casp3	3
GO:0002791	regulation of peptide secretion	3/18	415/18303	0.0073305136786391	0.0334239667007985	0.0163797911572859	Ccl5/Nadk/Il1a	3
GO:0043087	regulation of GTPase activity	3/18	415/18303	0.0073305136786391	0.0334239667007985	0.0163797911572859	Ccl3/Ccl5/Ccl2	3
GO:0042060	wound healing	3/18	420/18303	0.007575999783254	0.0341731704508922	0.0167469468892983	Ccl2/Casp3/Il1a	3
GO:0035234	ectopic germ cell programmed cell death	1/18	8/18303	0.0078420298407037	0.0342715698574698	0.0167951686262385	Il1a	1
GO:0043504	mitochondrial DNA repair	1/18	8/18303	0.0078420298407037	0.0342715698574698	0.0167951686262385	Parp1	1
GO:2000427	positive regulation of apoptotic cell clearance	1/18	8/18303	0.0078420298407037	0.0342715698574698	0.0167951686262385	Ccl2	1
GO:0001666	response to hypoxia	3/18	430/18303	0.00808162686405982	0.0351126611589997	0.0172073548872708	Ccl2/Casp3/Il1a	3
GO:0071887	leukocyte apoptotic process	2/18	139/18303	0.00809009057582653	0.0351126611589997	0.0172073548872708	Ccl5/Casp3	2
GO:0014823	response to activity	2/18	143/18303	0.00854428533878914	0.0363966454601793	0.017836585848719	Ccl5/Ccl2	2
GO:0008627	intrinsic apoptotic signaling pathway in response to osmotic stress	1/18	9/18303	0.00881818963643299	0.0363966454601793	0.017836585848719	Casp3	1
GO:0034351	negative regulation of glial cell apoptotic process	1/18	9/18303	0.00881818963643299	0.0363966454601793	0.017836585848719	Ccl2	1
GO:0036480	neuron intrinsic apoptotic signaling pathway in response to oxidative stress	1/18	9/18303	0.00881818963643299	0.0363966454601793	0.017836585848719	Parp1	1
GO:0042769	DNA damage response, detection of DNA damage	1/18	9/18303	0.00881818963643299	0.0363966454601793	0.017836585848719	Parp1	1
GO:0048318	axial mesoderm development	1/18	9/18303	0.00881818963643299	0.0363966454601793	0.017836585848719	Axin1	1
GO:0050882	voluntary musculoskeletal movement	1/18	9/18303	0.00881818963643299	0.0363966454601793	0.017836585848719	Parp1	1
GO:1903376	regulation of oxidative stress-induced neuron intrinsic apoptotic signaling pathway	1/18	9/18303	0.00881818963643299	0.0363966454601793	0.017836585848719	Parp1	1
GO:1904783	positive regulation of NMDA glutamate receptor activity	1/18	9/18303	0.00881818963643299	0.0363966454601793	0.017836585848719	Ccl2	1
GO:0008360	regulation of cell shape	2/18	148/18303	0.00912789087294067	0.0371887941049164	0.0182247872098102	Ccl3/Ccl2	2
GO:0009411	response to UV	2/18	149/18303	0.00924671356860108	0.0375517660358301	0.0184026656907681	Parp1/Casp3	2
GO:0034101	erythrocyte homeostasis	2/18	150/18303	0.0093662336885171	0.0379152344506317	0.0185807874792445	Casp3/Axin1	2
GO:0050673	epithelial cell proliferation	3/18	459/18303	0.00966001592068308	0.0380588235375474	0.0186511549277642	Ccl5/Ccl2/Fst	3
GO:0031622	positive regulation of fever generation	1/18	10/18303	0.00979344231963808	0.0380588235375474	0.0186511549277642	Ccl5	1
GO:0040009	regulation of growth rate	1/18	10/18303	0.00979344231963808	0.0380588235375474	0.0186511549277642	Parp1	1
GO:1904044	response to aldosterone	1/18	10/18303	0.00979344231963808	0.0380588235375474	0.0186511549277642	Parp1	1
GO:0002683	negative regulation of immune system process	3/18	472/18303	0.0104225062399019	0.0397652547004229	0.0194874107295484	Ccl3/Ccl2/Casp3	3
GO:0035592	establishment of protein localization to extracellular region	3/18	477/18303	0.0107249421450832	0.0397652547004229	0.0194874107295484	Ccl5/Nadk/Il1a	3
GO:0010193	response to ozone	1/18	11/18303	0.010767788683725	0.0397652547004229	0.0194874107295484	Il1a	1
GO:0018894	dibenzo-p-dioxin metabolic process	1/18	11/18303	0.010767788683725	0.0397652547004229	0.0194874107295484	Ccl5	1
GO:0051901	positive regulation of mitochondrial depolarization	1/18	11/18303	0.010767788683725	0.0397652547004229	0.0194874107295484	Parp1	1
GO:0071447	cellular response to hydroperoxide	1/18	11/18303	0.010767788683725	0.0397652547004229	0.0194874107295484	Ccl5	1
GO:0071888	macrophage apoptotic process	1/18	11/18303	0.010767788683725	0.0397652547004229	0.0194874107295484	Ccl5	1
GO:0071692	protein localization to extracellular region	3/18	484/18303	0.0111569642382254	0.0410823493669934	0.0201328677983015	Ccl5/Nadk/Il1a	3
GO:0033080	immature T cell proliferation in thymus	1/18	12/18303	0.0117412295214512	0.0418903188858555	0.0205288223568638	Il1a	1
GO:0036005	response to macrophage colony-stimulating factor	1/18	12/18303	0.0117412295214512	0.0418903188858555	0.0205288223568638	Ccl2	1
GO:0036006	cellular response to macrophage colony-stimulating factor stimulus	1/18	12/18303	0.0117412295214512	0.0418903188858555	0.0205288223568638	Ccl2	1
GO:0051798	positive regulation of hair follicle development	1/18	12/18303	0.0117412295214512	0.0418903188858555	0.0205288223568638	Fst	1
GO:0097709	connective tissue replacement	1/18	12/18303	0.0117412295214512	0.0418903188858555	0.0205288223568638	Il1a	1
GO:1905168	positive regulation of double-strand break repair via homologous recombination	1/18	12/18303	0.0117412295214512	0.0418903188858555	0.0205288223568638	Parp1	1
GO:0009950	dorsal/ventral axis specification	1/18	13/18303	0.0127137656249237	0.0436344727833657	0.0213835646094254	Axin1	1
GO:0033148	positive regulation of intracellular estrogen receptor signaling pathway	1/18	13/18303	0.0127137656249237	0.0436344727833657	0.0213835646094254	Parp1	1
GO:0034244	negative regulation of transcription elongation from RNA polymerase II promoter	1/18	13/18303	0.0127137656249237	0.0436344727833657	0.0213835646094254	Axin1	1
GO:0042635	positive regulation of hair cycle	1/18	13/18303	0.0127137656249237	0.0436344727833657	0.0213835646094254	Fst	1
GO:0060272	embryonic skeletal joint morphogenesis	1/18	13/18303	0.0127137656249237	0.0436344727833657	0.0213835646094254	Axin1	1
GO:1904064	positive regulation of cation transmembrane transport	2/18	178/18303	0.0129906076484573	0.0444637871544757	0.0217899794531247	Ccl2/Cxcl9	2
GO:0002705	positive regulation of leukocyte mediated immunity	2/18	179/18303	0.0131297824117963	0.0448186896921587	0.0219639034370874	Cxcl1/Ccl2	2
GO:0043123	positive regulation of I-kappaB kinase/NF-kappaB signaling	2/18	180/18303	0.0132696155010774	0.0450524848867225	0.0220784774041695	Il1a/Eda2r	2
GO:0046007	negative regulation of activated T cell proliferation	1/18	14/18303	0.0136853977855994	0.0451296537942873	0.0221162948960628	Casp3	1
GO:0048755	branching morphogenesis of a nerve	1/18	14/18303	0.0136853977855994	0.0451296537942873	0.0221162948960628	Cpe	1
GO:0060137	maternal process involved in parturition	1/18	14/18303	0.0136853977855994	0.0451296537942873	0.0221162948960628	Ccl2	1
GO:0030534	adult behavior	2/18	189/18303	0.0145575276956806	0.0469814419826952	0.0230237845445887	Parp1/Axin1	2
GO:0003214	cardiac left ventricle morphogenesis	1/18	15/18303	0.014656126794285	0.0469814419826952	0.0230237845445887	Cpe	1
GO:0031269	pseudopodium assembly	1/18	15/18303	0.014656126794285	0.0469814419826952	0.0230237845445887	Ccl5	1
GO:0032025	response to cobalt ion	1/18	16/18303	0.0156259534411409	0.048609800975766	0.0238217802006504	Casp3	1
GO:0032308	positive regulation of prostaglandin secretion	1/18	16/18303	0.0156259534411409	0.048609800975766	0.0238217802006504	Il1a	1
GO:0033591	response to L-ascorbic acid	1/18	16/18303	0.0156259534411409	0.048609800975766	0.0238217802006504	Il1a	1
GO:0072498	embryonic skeletal joint development	1/18	16/18303	0.0156259534411409	0.048609800975766	0.0238217802006504	Axin1	1
