# Supplementary material for: Multi-omics reveals age-related differences in the diaphragm response to mechanical ventilation: a pilot study
Source: Skelet Muscle. 2021 May 3;11:11. doi: 10.1186/s13395-021-00267-4 (PMC8089133; doi:10.1186/s13395-021-00267-4)
Supplement: Supplementary file 5 — Additional file 5. Supplemental Table 4: Enriched KEGG pathways in the diaphragm. [file 13395_2021_267_MOESM5_ESM.xlsx]

## Sheet: Table E4A
KEGG pathways enriched by CMV-induced DEGs in the diaphragm of young rats
ID	Description	GeneRatio	BgRatio	pvalue	p.adjust	qvalue	geneID	Count	Category	Category_l2	zscore
rno01200	Carbon metabolism	57/966	131/9427	3.29639546353607e-23	1.02188259369618e-20	7.94604801210274e-21	Acss1/Idh2/Fbp2/Eno3/Me3/Pkm/LOC100364062/Mdh1/Mdh2/Aco2/Pfkm/Gpi/Tpi1/Echs1/Idh3b/Acat1/Fh/Pdhb/Sdha/Sdhc/Idh3g/Pgam2/Got1/Rgn/Mmut/Aldoa/Sdhb/Sdhd/Aldh6a1/Acads/H6pd/LOC100911515/Suclg1/Dld/Pccb/Dlat/Sucla2/Pdha1/Pcca/Dlst/Pgk1/Idh3a/Ehhadh/Mcee/Pgam1/Me2/Hadha/Glud1/Gapdh/LOC108351137/Hibch/Ogdh/LOC103693780/Cs/Idh1/Pgp/Me1	57	Metabolism	Metabolism	-6.75511502103172
rno00190	Oxidative phosphorylation	56/966	144/9427	5.48291066217198e-20	8.49851152636656e-18	6.60835021914412e-18	Uqcrc2/Ndufs1/Atp5f1c/Atp5f1a/Atp5f1b/Sdha/Ndufs3/Sdhc/Ndufa10/Atp5mc1/Cox10/Ndufa9/Uqcrfs1/Cox7b/Ndufs7/Ndufb5/Sdhb/Sdhd/Ndufs2/Cyc1/Ppa2/LOC100911417/Cox8b/Atp5mc3/Ndufv1/Uqcrc1/Ndufv2/Atp5pf/Ndufa8/Cox6c/Ndufab1/Atp6v1e2/Ndufb8/ND6/ND4/Cox5a/CYTB/Ndufs8/COX1/COX3/Atp5po/Atp5pb/ND5/ND2/COX2/Uqcrq/Ndufc1/ATP6/Ndufa11/ND1/Atp5mg/Ndufa4/Uqcr11/ATP8/Cox4i1/Ndufa12	56	Metabolism	Energy metabolism	-7.21605353163546
rno04260	Cardiac muscle contraction	41/966	89/9427	3.86707090345556e-18	3.71062287062224e-16	2.88534002503393e-16	Atp1b2/Atp1b4/Myl3/Uqcrc2/Atp2a2/Trdn/Casq2/Cacng7/Tpm2/Actc1/Uqcrfs1/Myh7/Hrc/Tpm3/Cox7b/Myl2/Tnni3/Myh6/Cyc1/Cox8b/Uqcrc1/Slc8a3/Cox6c/Tpm1/Fxyd2/Tnnc1/Cox5a/CYTB/Cacna2d1/Cacnb1/Tnnt2/COX1/COX3/COX2/Uqcrq/Cacng1/Atp1a1/Uqcr11/Cacna2d3/Cacna1s/Cox4i1	41	Organismal Systems	Circulatory system	-4.84138661854679
rno05012	Parkinson disease	77/966	266/9427	4.78790047822224e-18	3.71062287062224e-16	2.88534002503393e-16	Tubb6/Kif5a/Th/Uqcrc2/Ndufs1/Tuba1b/Slc25a4/Atp5f1c/Ryr3/Atp5f1a/Atp5f1b/Sdha/Ndufs3/Sdhc/Ndufa10/Atp5mc1/Ndufa9/Uqcrfs1/Cycs/LOC100363502/Cox7b/Ndufs7/Ndufb5/Sdhb/Tubb2a/Sdhd/Ndufs2/Cyc1/LOC100911417/Cox8b/Atp5mc3/Mfn2/Ndufv1/Pink1/Uqcrc1/Ndufv2/Tuba1a/Camk2g/Lrrk2/Txn1/Atp5pf/Mfn1/Ndufa8/Camk2a/Cox6c/Ndufab1/Ndufb8/ND6/ND4/Vdac3/Cox5a/CYTB/Atf4/Ndufs8/COX1/COX3/Atp5po/Atp5pb/ND5/ND2/COX2/Uqcrq/…	77	Human Diseases	Neurodegenerative disease	-6.49575285819936
rno05020	Prion disease	77/966	288/9427	6.75366225359589e-16	4.18727059722945e-14	3.25597611804939e-14	Tubb6/Ncam1/Kif5a/Uqcrc2/Ndufs1/Ncf1/Tuba1b/Slc25a4/Atp5f1c/Ryr3/Atp5f1a/Atp5f1b/Sdha/Ndufs3/Sdhc/Ndufa10/Atp5mc1/Ndufa9/Uqcrfs1/Cycs/LOC100363502/Cav3/Cox7b/C1qb/Ndufs7/Ndufb5/Sdhb/Tubb2a/Sdhd/Ndufs2/Cyc1/LOC100911417/Cox8b/Atp5mc3/Ndufv1/Cybb/Uqcrc1/Ndufv2/Tuba1a/C1qc/Atp5pf/Ndufa8/Cox6c/Ndufab1/Ndufb8/ND6/ND4/Vdac3/Cox5a/CYTB/Atf4/Ndufs8/COX1/COX3/Atp5po/Atp5pb/ND5/ND2/COX2/Uqcrq/Ncf2/Ndufc1/C…	77	Human Diseases	Neurodegenerative disease	-6.03991055236081
rno00020	Citrate cycle (TCA cycle)	23/966	34/9427	1.30311238829835e-15	6.73274733954146e-14	5.23531117404073e-14	Idh2/Mdh1/Mdh2/Aco2/Idh3b/Fh/Pdhb/Sdha/Sdhc/Idh3g/Sdhb/Sdhd/Suclg1/Dld/Dlat/Sucla2/Pdha1/Dlst/Idh3a/Ogdh/LOC103693780/Cs/Idh1	23	Metabolism	Carbohydrate metabolism	-4.79583152331272
rno04714	Thermogenesis	69/966	247/9427	2.10278222550958e-15	9.31232128439955e-14	7.24115984423598e-14	Acsl6/Rps6ka2/Fgf21/Prkg2/Uqcrc2/Ppargc1a/Ndufs1/Atp5f1c/Atp5f1a/Atp5f1b/Sdha/Ndufs3/Sdhc/Ndufa10/Atp5mc1/Cox10/Ndufa9/Uqcrfs1/Cox7b/Ndufs7/Ndufb5/Sdhb/Sdhd/Ndufs2/Cyc1/LOC100911417/Cox8b/Atp5mc3/Ndufv1/Uqcrc1/Coa5/Acsl3/Ndufv2/Acsl4/Prkaa2/Atp5pf/Ndufa8/Cox6c/Ndufab1/Ndufb8/ND6/ND4/Cox5a/CYTB/Ndufs8/Adcy9/COX1/COX3/Atp5po/Atp5pb/ND5/ND2/COX2/Uqcrq/Cpt1c/Ndufc1/Acsl1/ATP6/Ndufa11/Prkab2/ND1/Atp5m…	69	Organismal Systems	Environmental adaptation	-7.58430874440346
rno00280	Valine, leucine and isoleucine degradation	28/966	57/9427	1.10753565556897e-13	4.29170066532976e-12	3.33717980428019e-12	Hadh/Acadm/Oxct1/Echs1/Acat1/Acaa2/Bckdhb/Dbt/Mmut/Bcat2/Aldh6a1/Acads/Dld/Mccc2/Pccb/Acadsb/Pcca/Mccc1/Hibadh/Auh/Ehhadh/Mcee/Hadha/Hadhb/Hibch/Bckdha/Acsf3/Ivd	28	Metabolism	Amino acid metabolism	-5.29150262212918
rno05010	Alzheimer disease	89/966	394/9427	2.03994897639812e-13	7.02649091870465e-12	5.4637229894172e-12	Tubb6/Dkk2/Kif5a/Uqcrc2/Atp2a2/Ndufs1/Wnt16/Rtn4/Fzd9/Tuba1b/Slc25a4/Atp5f1c/Ryr3/Atp5f1a/Atp5f1b/Sdha/Ndufs3/Sdhc/Ndufa10/Atp5mc1/Ndufa9/Uqcrfs1/Cycs/LOC100363502/Cox7b/Ndufs7/Ndufb5/Sdhb/Tubb2a/Fzd4/Sdhd/Ndufs2/Cyc1/LOC100911417/Cox8b/Wnt11/Atp5mc3/Nox4/Ndufv1/Cybb/Uqcrc1/Bid/Ndufv2/Tuba1a/Atp5pf/Ndufa8/Cox6c/Ndufab1/Ndufb8/ND6/Lrp1/ND4/Vdac3/Cox5a/CYTB/Irs1/Atf4/Ndufs8/Cdk5r1/COX1/COX3/Gapdh/L…	89	Human Diseases	Neurodegenerative disease	-6.88998622004134
rno05016	Huntington disease	75/966	322/9427	3.6447932583147e-12	1.12988591007756e-10	8.78587006477966e-11	Tubb6/Dnah11/Dnah5/Kif5a/Uqcrc2/Ppargc1a/Gpx3/Ndufs1/Tuba1b/Slc25a4/Atp5f1c/Atp5f1a/Atp5f1b/Sdha/Ndufs3/Sdhc/Ndufa10/Atp5mc1/Ndufa9/Uqcrfs1/Cycs/LOC100363502/Cox7b/Ndufs7/Ndufb5/Sdhb/Tubb2a/Sdhd/Ndufs2/Cyc1/LOC100911417/Cox8b/Sod2/Atp5mc3/Ndufv1/Uqcrc1/Ndufv2/Tuba1a/Atp5pf/Ndufa8/Cox6c/Ndufab1/Ndufb8/ND6/ND4/Vdac3/Cox5a/CYTB/Ndufs8/COX1/COX3/Atp5po/Atp5pb/ND5/ND2/Nrbf2/LOC100363472/COX2/Uqcrq/Ndu…	75	Human Diseases	Neurodegenerative disease	-6.58179306876173
rno00640	Propanoate metabolism	20/966	35/9427	9.80194979474844e-12	2.76236766942911e-10	2.14798708420803e-10	Acss1/Ldhb/Echs1/Acat1/Bckdhb/Dbt/Mmut/Aldh6a1/Acads/Ldha/Suclg1/Dld/Pccb/Sucla2/Pcca/Ehhadh/Mcee/Hadha/Hibch/Bckdha	20	Metabolism	Carbohydrate metabolism	-4.47213595499958
rno04932	Non-alcoholic fatty liver disease	47/966	162/9427	1.63515274186942e-11	4.22414458316266e-10	3.28464892884295e-10	Uqcrc2/Ndufs1/Sdha/Ndufs3/Sdhc/Ndufa10/Ndufa9/Uqcrfs1/Cycs/LOC100363502/Cox7b/Ndufs7/Ndufb5/Sdhb/Sdhd/Ndufs2/Cyc1/Cox8b/Ndufv1/Uqcrc1/Bid/Ndufv2/Prkaa2/Ppara/Ndufa8/Cox6c/Ndufab1/Ndufb8/Mlxip/Cox5a/CYTB/Irs1/Atf4/Ndufs8/COX1/COX3/Jun/COX2/Uqcrq/Ndufc1/Traf2/Ndufa11/Prkab2/Ndufa4/Uqcr11/Cox4i1/Ndufa12	47	Human Diseases	Endocrine and metabolic disease	-5.98046465141368
rno05014	Amyotrophic lateral sclerosis	80/966	391/9427	6.56145452997395e-10	1.56465454176302e-08	1.21665837033525e-08	Tubb6/Dnah11/Dnah5/Map2k6/Kif5a/Uqcrc2/Gpx3/Ndufs1/Tuba1b/Atp5f1c/Atp5f1a/Atp5f1b/Sdha/Ndufs3/Sdhc/Ndufa10/Atp5mc1/Ndufa9/Uqcrfs1/Cycs/LOC100363502/Cox7b/Ndufs7/Ndufb5/Sdhb/Tubb2a/Sdhd/Ndufs2/Cyc1/LOC100911417/Cox8b/Atp5mc3/Ndufv1/Pink1/Uqcrc1/Bid/Ndufv2/Anxa7/Tuba1a/Atp5pf/Ndufa8/Tomm40l/Cox6c/Ndufab1/Ndufb8/ND6/ND4/Cox5a/CYTB/Atf4/Ndufs8/COX1/COX3/Atp5po/Atp5pb/ND5/ND2/Nrbf2/LOC100363472/COX2/U…	80	Human Diseases	Neurodegenerative disease	-5.81377674149945
rno05410	Hypertrophic cardiomyopathy	30/966	92/9427	3.861523917056e-09	8.55051724490971e-08	6.64878930079566e-08	Myl3/Atp2a2/Itga4/Cacng7/Tpm2/Actc1/Myh7/Tpm3/Myl2/Tnni3/Myh6/Tgfb2/Prkaa2/Sgcd/Slc8a3/Tpm1/Itgb3/Igf1/Tnnc1/Cacna2d1/Cacnb1/Tnnt2/Cacng1/Lmna/Sgcb/Edn1/Prkab2/Cacna2d3/Cacna1s/Itga9	30	Human Diseases	Cardiovascular disease	-2.19089023002066
rno00620	Pyruvate metabolism	18/966	40/9427	1.68658783064593e-08	3.48561485000159e-07	2.7103762331082e-07	Acss1/Ldhb/Ldhd/Me3/Pkm/LOC100364062/Mdh1/Mdh2/Acat1/Fh/Pdhb/Ldha/Dld/Dlat/Pdha1/Acyp2/Me2/Me1	18	Metabolism	Carbohydrate metabolism	-3.77123616632825
rno00071	Fatty acid degradation	20/966	49/9427	2.09561247380044e-08	4.06024916798835e-07	3.1572056348704e-07	Acsl6/Hadh/Acadm/Echs1/Acat1/Acaa2/Acads/Acsl3/Acsl4/Acadsb/Acadvl/Ehhadh/Gcdh/Hadha/Hadhb/Cpt1c/Acsl1/Eci2/Eci3/Cpt2	20	Metabolism	Lipid metabolism	-3.57770876399966
rno05414	Dilated cardiomyopathy	29/966	96/9427	4.83756659491936e-08	8.82144496720588e-07	6.85945975378658e-07	Myl3/Pln/Atp2a2/Itga4/Cacng7/Tpm2/Actc1/Myh7/Tpm3/Myl2/Tnni3/Myh6/Tgfb2/Sgcd/Slc8a3/Tpm1/Itgb3/Igf1/Tnnc1/Cacna2d1/Cacnb1/Tnnt2/Adcy9/Cacng1/Lmna/Sgcb/Cacna2d3/Cacna1s/Itga9	29	Human Diseases	Cardiovascular disease	-2.41403939630167
rno04261	Adrenergic signaling in cardiomyocytes	38/966	151/9427	1.02297624041932e-07	1.7617924140555e-06	1.36995063775453e-06	Scn5a/Atp1b2/Atp1b4/Myl3/Ppp2r3a/Pln/Atp2a2/Atp2b3/Scn4b/Cacng7/Tpm2/Adra1b/Actc1/Myh7/Tpm3/Myl2/Tnni3/Myh6/Atp2b2/Slc8a3/Camk2g/Camk2a/Tpm1/Fxyd2/Rapgef4/Tnnc1/Cacna2d1/Atf4/Cacnb1/Tnnt2/Adcy9/Ppp2r5a/Cacng1/Ppp1r1a/Atp1a1/Pik3cg/Cacna2d3/Cacna1s	38	Organismal Systems	Circulatory system	-3.56887126487678
rno00010	Glycolysis / Gluconeogenesis	23/966	72/9427	3.86599969727741e-07	6.00395380765557e-06	4.66860924262522e-06	Acss1/Fbp2/Ldhb/Eno3/Pkm/LOC100364062/Pfkm/Gpi/Tpi1/Pdhb/Pgam2/Aldoa/Ldha/LOC100911515/Dld/Dlat/Pdha1/Bpgm/Pgk1/Pgam1/Gapdh/LOC108351137/G6pc	23	Metabolism	Carbohydrate metabolism	-4.37880269519857
rno03320	PPAR signaling pathway	26/966	88/9427	3.87351858558424e-07	6.00395380765557e-06	4.66860924262522e-06	Acsl6/Acox2/Me3/Rxrg/Acadm/Plin2/Scd4/Plin4/Fabp1/Gk/Fabp3/Acsl3/Acsl4/Ppara/Ehhadh/Cyp8b1/Cpt1c/Acsl1/Ubc/Cd36/RGD1565355/Pltp/Me1/Slc27a5/Ppard/Cpt2	26	Organismal Systems	Endocrine system	-2.35339362165821
rno04066	HIF-1 signaling pathway	30/966	120/9427	2.60099105360152e-06	3.83955822198319e-05	2.98559875325688e-05	Cdkn1a/Ldhb/Eno3/Hmox1/Pfkm/Angpt4/Pdhb/Egln1/Angpt1/Aldoa/Tfrc/Angpt2/Mknk1/Ldha/Erbb2/Cybb/Pdk1/Pdha1/Camk2g/Pgk1/Camk2a/Timp1/Eif4e2/Igf1/Mknk2/Gapdh/LOC108351137/Igf1r/Edn1/Prkcb	30	Environmental Information Processing	Signal transduction	-1.09544511501033
rno01212	Fatty acid metabolism	20/966	64/9427	3.24580277833822e-06	4.5736311876584e-05	3.5564059150213e-05	Acsl6/Hadh/Acadm/Echs1/Acat1/Acaa2/Scd4/Acads/Acsl3/Acsl4/Acadsb/Acadvl/Ehhadh/Hadha/Hadhb/Cpt1c/Ppt2/Acsl1/Acsf3/Cpt2	20	Metabolism	Metabolism	-3.13049516849971
rno01230	Biosynthesis of amino acids	23/966	87/9427	1.41863669338137e-05	0.000191207554325315	0.000148680916606102	Idh2/Eno3/Pkm/LOC100364062/Aco2/Pfkm/Tpi1/Idh3b/Idh3g/Pgam2/Got1/Cth/Aldoa/Bcat2/LOC100911515/Asns/Pgk1/Idh3a/Pgam1/Gapdh/LOC108351137/Cs/Idh1	23	Metabolism	Metabolism	-3.96177386708442
rno04723	Retrograde endocannabinoid signaling	33/966	156/9427	3.77265767814458e-05	0.000487301616760341	0.000378920442234697	Faah/Ndufs1/Ndufs3/Ndufa10/Ndufa9/Ndufs7/Ndufb5/Gnb3/Ndufs2/Ndufv1/Ndufv2/Faahl/Ndufa8/Ndufab1/Ndufb8/Gnao1/ND6/ND4/Ndufs8/Adcy9/ND5/ND2/Ndufc1/Gng12/Gng8/Cacna1a/Ndufa11/Dagla/ND1/Ndufa4/Cacna1s/Prkcb/Ndufa12	33	Organismal Systems	Nervous system	-4.00378608698105
rno00630	Glyoxylate and dicarboxylate metabolism	12/966	32/9427	4.03715622732087e-05	0.000500607372187788	0.000389266853076412	Acss1/Mdh1/Mdh2/Aco2/Acat1/Mmut/Dld/Pccb/Pcca/Mcee/Cs/Pgp	12	Metabolism	Carbohydrate metabolism	-3.46410161513775
rno04922	Glucagon signaling pathway	25/966	107/9427	5.9606623270328e-05	0.000710694354376987	0.00055262820764798	Fbp2/Ldhb/Pfkfb1/Phkg1/Pkm/LOC100364062/Pygm/Pfkm/Ppargc1a/Pdhb/Pgam2/Gys1/Ldha/Prkaa2/Pdha1/Camk2g/Ppara/Camk2a/Pgam1/Atf4/Cpt1c/Prkab2/G6pc/Ppp3cb/Phkb	25	Organismal Systems	Endocrine system	-4.6
rno01210	2-Oxocarboxylic acid metabolism	9/966	20/9427	7.08302440502764e-05	0.000813236135392062	0.000632363582359192	Idh2/Aco2/Idh3b/Idh3g/Got1/Bcat2/Idh3a/Cs/Idh1	9	Metabolism	Metabolism	-3
rno04010	MAPK signaling pathway	52/966	304/9427	0.000133399993703938	0.00145576076678081	0.00113198375413516	Gadd45a/Rps6ka2/Map2k6/Fgf21/Rasgrp3/Ntf4/Fgf1/Myc/Angpt4/Fgf2/Cacng7/Angpt1/Dusp8/Angpt2/Mknk1/Erbb2/Fgf6/Rras/Vegfb/Gadd45g/Ecsit/Tgfb2/Csf1r/Nfatc1/Mapk8ip1/Mapkapk2/Pak1/Igf1/Mknk2/Nfkb2/Cacna2d1/Atf4/Cacnb1/Vegfd/Jun/Cacng1/Gng12/Igf1r/Traf2/Erbb3/Map3k14/Cacna1a/Cd14/Ppp3cb/Cacna2d3/Irak4/Cacna1s/Tab1/Bdnf/Pla2g4e/Prkcb/Fgf16	52	Environmental Information Processing	Signal transduction	-1.10940039245046
rno04380	Osteoclast differentiation	28/966	132/9427	0.000136184071731108	0.00145576076678081	0.00113198375413516	Map2k6/Sirpa/Ncf1/Fcgr1a/Fcgr2a/Tgfb2/Fcgr2b/Csf1r/Syk/Nfatc1/Fosl2/Spi1/Itgb3/Nfkb2/Oscar/Lilrb3/Jun/Ncf2/Lilrb4/Traf2/Map3k14/Tyrobp/Sqstm1/Trem2/Btk/Ppp3cb/Tab1/Stat1	28	Organismal Systems	Development and regeneration	3.02371578407382
rno05230	Central carbon metabolism in cancer	18/966	70/9427	0.000175304346485204	0.00181147824701377	0.00140858580158287	Idh2/Ldhb/Slc16a3/Pkm/LOC100364062/Pfkm/Myc/Pdhb/Pgam2/Ldha/Erbb2/Pdk1/Sirt3/Pdha1/Ret/Pgam1/Slc7a5/Idh1	18	Human Diseases	Cancer: overview	-2.35702260395516
rno04978	Mineral absorption	16/966	59/9427	0.00020436319570669	0.0020436319570669	0.00158910600396713	Mt1/Mt2A/Atp1b2/Atp1b4/Hmox1/Mt1m/Atp2b3/Slc26a9/Atp2b2/Slc8a3/LOC100360087/Slc26a6/Fxyd2/Ftl1/Slc46a1/Atp1a1	16	Organismal Systems	Digestive system	0.5
rno04022	cGMP-PKG signaling pathway	33/966	176/9427	0.000420369330965563	0.00407232789372889	0.00316659792076033	Mylk2/Mylk4/Atp1b2/Atp1b4/Pln/Prkg2/Atp2a2/Atp2b3/Nppc/Slc25a4/Adra1b/Adora1/Myh7/Myh6/Atp2b2/Slc8a3/Nfatc1/Mylk3/LOC103689985/Fxyd2/Vdac3/Irs1/Atf4/Adcy9/Atp1a1/Prkce/Pik3cg/Gata4/Trpc6/Ppp3cb/Cacna1s/Vdac1/LOC100912262	33	Environmental Information Processing	Signal transduction	-2.95932015124686
rno04931	Insulin resistance	24/966	115/9427	0.000514425621030932	0.00477691653766977	0.00371447839431707	Tbc1d4/Prkcq/Rps6ka2/Ppp1r3c/Pygm/Ppargc1a/Ppp1r3a/Gys1/Ppp1r3d/Prkaa2/Ppara/Ppargc1b/Mlxip/Irs1/Slc2a4/Trib3/Prkce/Prkab2/Cd36/RGD1565355/Prkcz/G6pc/Slc27a5/Prkcb	24	Human Diseases	Endocrine and metabolic disease	-4.08248290463863
rno04920	Adipocytokine signaling pathway	18/966	76/9427	0.000523919878325072	0.00477691653766977	0.00371447839431707	Acsl6/Prkcq/Rxrg/Ppargc1a/Acsl3/Acsl4/Prkaa2/Ppara/Irs1/Slc2a4/Cpt1c/Traf2/Acsl1/Prkab2/Cd36/RGD1565355/G6pc/Nfkbie	18	Organismal Systems	Endocrine system	-2.35702260395516
rno04216	Ferroptosis	12/966	43/9427	0.000947876964487554	0.00839548168546119	0.00652823533436541	Acsl6/Hmox1/Sat1/Tfrc/Cybb/Acsl3/Acsl4/LOC100360087/Vdac3/Ftl1/Acsl1/Gss	12	Cellular Processes	Cell growth and death	1.15470053837925
rno00564	Glycerophospholipid metabolism	21/966	100/9427	0.00103340047240253	0.00889872629013291	0.00691955287076549	Ache/Plpp1/Lpin1/Gpd1/Gnpat/Gpcpd1/Pla1a/Gpd2/Cds2/Pla2g3/Chpt1/Pnpla7/Pla2g2d/Dgkd/Lclat1/Pld4/Plpp3/Lpin2/Lpin3/Gpam/Pla2g4e	21	Metabolism	Lipid metabolism	-0.654653670707977
rno00270	Cysteine and methionine metabolism	13/966	51/9427	0.00148432459247224	0.0124362330720647	0.0096702797062914	Ldhb/Mdh1/Mdh2/Dnmt3a/Got1/Cth/Kyat1/Bcat2/Ldha/Kyat3/LOC100912604/Bhmt2/Gss	13	Metabolism	Amino acid metabolism	-3.05085107923876
rno05412	Arrhythmogenic right ventricular cardiomyopathy	17/966	77/9427	0.00170713562615283	0.0139266327396678	0.010829198293324	Actn3/Atp2a2/Itga4/Ctnna3/Cacng7/Sgcd/Slc8a3/Ctnna1/Itgb3/Cacna2d1/Cacnb1/Cacng1/Lmna/Sgcb/Cacna2d3/Cacna1s/Itga9	17	Human Diseases	Cardiovascular disease	-1.69774937525433
rno04146	Peroxisome	19/966	91/9427	0.00188806185185998	0.0150076711301691	0.0116698019993505	Idh2/Acsl6/Acox2/Phyh/Pecr/Ech1/Gnpat/Sod2/Ephx2/Acsl3/Acsl4/Gstk1/Abcd2/Ehhadh/Acsl1/Eci2/Eci3/Idh1/Pxmp2	19	Cellular Processes	Transport and catabolism	-3.44123600805843
rno04919	Thyroid hormone signaling pathway	23/966	125/9427	0.00381103821085326	0.0291682811407541	0.0226809384761722	Tbc1d4/Atp1b2/Atp1b4/Rxrg/Pln/Atp2a2/Esr1/Pfkm/Rcan2/Myc/Thrb/Thra/Myh7/Myh6/Rcan1/Dio3/Fxyd2/Itgb3/Slc16a10/Atp1a1/Gata4/Prkcb/Stat1	23	Organismal Systems	Endocrine system	-1.45960089839952
rno04921	Oxytocin signaling pathway	28/966	162/9427	0.00385774040893845	0.0291682811407541	0.0226809384761722	Cdkn1a/Mylk2/Mylk4/Ryr3/Cacng7/Prkaa2/Camk2g/Nfatc1/Mylk3/Rcan1/Camk2a/LOC103689985/Gnao1/Cacna2d1/Cacnb1/Adcy9/Jun/Cacng1/Kcnj12/Prkab2/Pik3cg/Ppp3cb/Cacna2d3/Cacna1s/Ppp1r12b/Trpm2/Pla2g4e/Prkcb	28	Organismal Systems	Endocrine system	-2.64575131106459
rno00310	Lysine degradation	14/966	64/9427	0.00461968457162977	0.033304702725703	0.0258973749547911	Hadh/Echs1/Acat1/Dld/Dlst/Ehhadh/Gcdh/Prdm6/Hadha/Setd7/Smyd2/Prdm9/Tmlhe/Plod2	14	Metabolism	Amino acid metabolism	-2.1380899352994
rno00561	Glycerolipid metabolism	14/966	64/9427	0.00461968457162977	0.033304702725703	0.0258973749547911	Plpp1/Lpin1/Lipg/Gk/Mogat2/Dgkd/Lclat1/Pnpla3/Plpp3/Akr1b8/Akr1b10/Lpin2/Lpin3/Gpam	14	Metabolism	Lipid metabolism	0.534522483824849
rno04964	Proximal tubule bicarbonate reclamation	7/966	22/9427	0.00497525074601255	0.0350346259159487	0.0272425444303981	Atp1b2/Atp1b4/Mdh1/Slc38a3/Fxyd2/Glud1/Atp1a1	7	Organismal Systems	Excretory system	-1.13389341902768
rno04350	TGF-beta signaling pathway	19/966	99/9427	0.00508567150392803	0.0350346259159487	0.0272425444303981	Gdf5/Tgif1/Ltbp1/Cdkn2b/Fst/Inhbc/Myc/Chrd/Grem2/Id3/Grem1/Tgfb2/Acvr2b/Hjv/Acvr1c/Amhr2/Id1/Pitx2/Id4	19	Environmental Information Processing	Signal transduction	1.60591013709393
rno04151	PI3K-Akt signaling pathway	52/966	357/9427	0.00549215602301129	0.03701235580725	0.0287804057041095	Cdkn1a/Ppp2r3a/Fgf21/Thbs4/Spp1/Ntf4/Fgf1/Myc/Itga4/Angpt4/Fgf2/Gys1/Ghr/Lamb3/Tnc/Sgk1/Angpt1/Lama5/Gnb3/Angpt2/Erbb2/Fgf6/Vegfb/Ccne1/Prkaa2/Csf1r/Lamb2/Syk/Ywhah/Thbs3/Itgb3/Eif4e2/Igf1/Tlr2/Irs1/Atf4/Vegfd/Ppp2r5a/Csf3r/Osm/Gng12/Igf1r/Erbb3/Cdk2/Gng8/Pik3cg/Epor/G6pc/Brca1/Bdnf/Itga9/Fgf16	52	Environmental Information Processing	Signal transduction	1.10940039245046
rno05205	Proteoglycans in cancer	34/966	213/9427	0.00577699834798838	0.0381036061250297	0.0296289500938262	Cdkn1a/Ctsl/Esr1/Wnt16/Fzd9/Myc/Fgf2/Ank1/Cav3/Fzd4/Mmp9/Wnt11/Erbb2/Rras/Tgfb2/Camk2g/Cd63/Plaur/Hbegf/Camk2a/Pak1/Vav1/Itgb3/Igf1/Tlr2/Wnt5a/Igf1r/Erbb3/Msn/Cd44/Vav2/Ank3/Ppp1r12b/Prkcb	34	Human Diseases	Cancer: overview	1.02899151085505
rno04020	Calcium signaling pathway	33/966	208/9427	0.0071059602072454	0.0444283829028469	0.034547027792027	Mylk2/Mylk4/Phkg1/Pln/Atp2a2/Atp2b3/Casq1/P2rx6/Slc25a4/Trdn/Ryr3/Casq2/Adra1b/Hrc/Erbb2/Atp2b2/Slc8a3/Camk2g/Mylk3/Camk2a/LOC103689985/Tnnc1/P2rx5/Vdac3/Adcy9/Erbb3/Ntsr1/Cacna1a/Ppp3cb/Phkb/Cacna1s/Prkcb/Vdac1	33	Environmental Information Processing	Signal transduction	-3.65563077506965
rno00650	Butanoate metabolism	8/966	29/9427	0.00713818297155528	0.0444283829028469	0.034547027792027	Hadh/Oxct1/Bdh1/Echs1/Acat1/Acads/Ehhadh/Hadha	8	Metabolism	Carbohydrate metabolism	-2.82842712474619
rno05226	Gastric cancer	26/966	154/9427	0.0071658682101366	0.0444283829028469	0.034547027792027	Gadd45a/Cdkn1a/Rxrg/Cdkn2b/Fgf21/Fgf1/Wnt16/Fzd9/Myc/Ctnna3/Abcb1b/Abcb1a/Fgf2/Fzd4/Wnt11/Erbb2/Fgf6/Gadd45g/Tgfb2/Ccne1/Ctnna1/Wnt5a/Cdk2/Lrp5/E2f1/Fgf16	26	Human Diseases	Cancer: specific types	-0.784464540552736

## Sheet: Table E4B
KEGG pathways enriched by CMV-induced DEGs in the diaphragm of old rats
ID	Description	GeneRatio	BgRatio	pvalue	p.adjust	qvalue	geneID	Count	Category	Category_l2	zscore
rno04657	IL-17 signaling pathway	29/781	96/9427	3.67980747082644e-10	1.13706050848537e-07	8.0181068048534e-08	Ccl7/Ccl2/Ccl12/Il1b/Cxcl1/Il6/Traf4/Cxcl2/Fosb/Mapk6/Ccl20/Lcn2/Cxcl3/Mmp13/Il17rc/Il17ra/Srsf1/Ccl17/Hsp90b1/Cxcl6/Traf6/Fosl1/LOC100910771/Csf2/Casp3/S100a8/Mmp9/Fos/S100a9	29	Organismal Systems	Immune system	5.3851648071345
rno05323	Rheumatoid arthritis	27/781	97/9427	1.0826713537958e-08	1.2060029180983e-06	8.50426176277801e-07	Ccl2/Ccl12/Il15/Il1b/Cxcl1/Il6/Cxcl2/Ccl3/Ccl20/Ctsl/Tlr2/Itgb2/Itgal/Cxcl3/RT1-DMb/LOC108348139/Il18/Cxcl6/Tgfb2/Csf2/Icam1/Atp6v0a2/Ltb/Atp6v0d1/Fos/LOC103694381/RT1-DOb	27	Human Diseases	Immune disease	4.81125224324688
rno04060	Cytokine-cytokine receptor interaction	52/781	276/9427	1.17087661951291e-08	1.2060029180983e-06	8.50426176277801e-07	Cxcr6/Ccl7/Ccl2/Ccl12/Il1rn/Il15/Il1b/Cxcl1/Il6/Gdf5/Cxcl2/Csf2rb/Ccl3/Osmr/Ccl20/Cxcl11/Gdf15/Tnfrsf9/Ccl4/Osm/Cxcl3/Tnfsf18/Il17rc/Ccr5/Mstn/Ccr1/Il17ra/Ccr9/Il6st/Il10rb/Ccl17/Il18/Ifngr2/Cxcl6/Tnfrsf1b/Tgfb2/Csf2/Csf2ra/Inhbb/Csf3r/Ltb/Relt/Il21r/Tnfsf9/Eda2r/Ccl24/LOC103694381/Il10/Tnfrsf1a/Inhbc/Crlf2/Cxcr4	52	Environmental Information Processing	Signaling molecules and interaction	6.37905225659014
rno05140	Leishmaniasis	24/781	81/9427	1.86571612792081e-08	1.44126570881883e-06	1.01632431178844e-06	Il1b/Ncf4/Fcgr1a/Fcgr2a/Eef1a1/Tlr2/Itgb2/RT1-DMb/LOC108348139/Cybb/Itgam/Irak4/Ifngr2/Myd88/Traf6/Tgfb2/Nos2/LOC497963/LOC100910771/Prkcb/Fos/Ncf1/Il10/RT1-DOb	24	Human Diseases	Infectious disease: parasitic	4.49073119510249
rno04668	TNF signaling pathway	29/781	116/9427	4.36235754672205e-08	2.69593696387423e-06	1.90106949930835e-06	Ccl2/Ccl12/Il15/Il1b/Cxcl1/Il6/Cxcl2/Ccl20/Sele/Ripk3/Map2k1/Bcl3/Akt3/Cxcl3/Socs3/Cxcl6/Tnfrsf1b/LOC100910771/Csf2/Casp3/Icam1/Junb/Vcam1/Map2k6/Mmp9/Ifi47/Atf6b/Fos/Tnfrsf1a	29	Environmental Information Processing	Signal transduction	4.6423834544263
rno04061	Viral protein interaction with cytokine and cytokine receptor	24/781	86/9427	6.72639432571487e-08	3.46409307774316e-06	2.44274320249645e-06	Ccl7/Ccl2/Ccl12/Cxcl1/Il6/Cxcl2/Ccl3/Ccl20/Cxcl11/Ccl4/Cxcl3/Ccr5/Ccr1/Ccr9/Il6st/Il10rb/Ccl17/Il18/Cxcl6/Tnfrsf1b/Ccl24/Il10/Tnfrsf1a/Cxcr4	24	Environmental Information Processing	Signaling molecules and interaction	4.89897948556636
rno05145	Toxoplasmosis	29/781	122/9427	1.42835287732682e-07	6.30515770134269e-06	4.44615106175417e-06	Lama5/Pik3cg/Tlr2/Akt3/Ccr5/Lama1/Pik3r5/RT1-DMb/LOC108348139/Irgm/Irak4/Il10rb/Ifngr2/Myd88/Traf6/Tgfb2/Nos2/LOC497963/Socs1/LOC100910771/Lamb2/Casp3/Map2k6/Lama2/Stat3/Pdpk1/Il10/Tnfrsf1a/RT1-DOb	29	Human Diseases	Infectious disease: parasitic	4.27099277807219
rno05152	Tuberculosis	38/781	190/9427	2.33578020602035e-07	8.62759674255487e-06	6.08384440711585e-06	Il1b/Il6/Fcgr1a/Fcgr2a/Cd14/Calm2/Tlr2/Akt3/Itgb2/RT1-DMb/LOC108348139/Coro1a/Mrc1/Fcer1g/Fcgr2b/Lsp1/Itgam/Irak4/Clec7a/Apaf1/Il10rb/Il18/Ifngr2/Tlr6/Myd88/Traf6/Tgfb2/Nos2/LOC497963/Plk3/Casp3/Atp6v0a2/Atp6v0d1/Clec4e/Calm1/Il10/Tnfrsf1a/RT1-DOb	38	Human Diseases	Infectious disease: bacterial	6.16441400296898
rno04380	Osteoclast differentiation	30/781	132/9427	2.51289225511307e-07	8.62759674255487e-06	6.08384440711585e-06	Sirpa/Il1b/Ncf4/Fosb/Fcgr1a/Fcgr2a/Nfkb2/Lilrb4/Fosl2/Map2k1/Akt3/Socs3/Lilrb3/Spi1/Fcgr2b/Blnk/Relb/Ifngr2/Traf6/Tgfb2/Fosl1/Socs1/LOC100910771/Tyrobp/Junb/Btk/Map2k6/Fos/Ncf1/Tnfrsf1a	30	Organismal Systems	Development and regeneration	4.74692883171144
rno05144	Malaria	19/781	64/9427	5.49348035955454e-07	1.69748543110235e-05	1.19700045729241e-05	Ccl2/Ccl12/Il1b/Il6/Selp/Thbs4/Sele/Lrp1/Tlr2/Itgb2/Itgal/Met/Il18/Myd88/Tgfb2/Thbs1/Icam1/Vcam1/Il10	19	Human Diseases	Infectious disease: parasitic	4.35889894354067
rno04145	Phagosome	38/781	203/9427	1.3311328987214e-06	3.7392733245901e-05	2.63678956971607e-05	Tubb6/Tubb2a/Tuba1b/Ncf4/Olr1/Thbs4/Fcgr1a/Fcgr2a/Ctsl/Tuba1a/Cd14/Tuba8/Tlr2/Itgb2/Msr1/Sec61a2/RT1-DMb/LOC108348139/Coro1a/Mrc1/Nos1/Fcgr2b/Cybb/Tubb5/LOC100910446/Itgam/Clec7a/Sec61b/Tubb4b/Tlr6/Thbs1/Canx/Tuba4a/Calr/Atp6v0a2/Atp6v0d1/Ncf1/RT1-DOb	38	Cellular Processes	Transport and catabolism	5.83997116070745
rno04062	Chemokine signaling pathway	35/781	185/9427	2.70394731438902e-06	6.96266433455172e-05	4.90979907086427e-05	Cxcr6/Ccl7/Ccl2/Ccl12/Cxcl1/Cxcl2/Ccl3/Pik3cg/Ccl20/Cxcl11/Gng12/Prkcd/Nras/Fgr/Map2k1/Ccl4/Akt3/Cxcl3/Ccr5/Gng10/Pik3r5/Shc1/Ccr1/Ccr9/Ccl17/Cxcl6/Prkcb/Cdc42/Grk5/Stat3/Hck/Ccl24/Ncf1/Prkcz/Cxcr4	35	Organismal Systems	Immune system	5.2399563793168
rno04064	NF-kappa B signaling pathway	24/781	106/9427	4.25245691867734e-06	0.000101077629836254	7.12759985559684e-05	Gadd45a/Il1b/Cxcl1/Bcl2a1/Cxcl2/Nfkb2/Cd14/Ccl4/Prkcq/Cxcl3/Blnk/Relb/Irak4/Myd88/Traf6/LOC100910771/Icam1/Prkcb/Vcam1/Btk/Ltb/Eda2r/LOC103694381/Tnfrsf1a	24	Environmental Information Processing	Signal transduction	4.49073119510249
rno04066	HIF-1 signaling pathway	25/781	120/9427	1.29191380524879e-05	0.000285143832729911	0.000201072299012406	Cdkn1a/Il6/Timp1/Eno3/Hk2/Map2k1/Eif4e2/Hk3/Akt3/Slc2a1/Ldhb/Pfkm/Cybb/Hmox1/Ifngr2/Igf1/Nos2/LOC497963/Vhl/Prkcb/Erbb2/Angpt4/Stat3/Hif1a/Aldoc	25	Environmental Information Processing	Signal transduction	3.4
rno05132	Salmonella infection	39/781	233/9427	1.59559839392277e-05	0.000328693269148091	0.000231781661432992	Il1b/Il6/Myl2/Pik3cg/Pik3c2g/Dynlt1/Cd14/Dynll1/Ripk3/Map2k1/Tlr2/Akt3/Cyth4/Ptprc/Bak1/Txn1/Arpc3/Irak4/Il18/Nckap1l/Hsp90b1/Arpc2/Tlr6/Myd88/Nlrp3/Rras/Pfn1/Kpna1/Traf6/Arpc4/LOC100910771/Casp3/Arpc5/Map2k6/Cdc42/Myl12b/Fos/Tnfrsf1a/Dnm2	39	Human Diseases	Infectious disease: bacterial	5.28422907556788
rno05164	Influenza A	32/781	178/9427	2.14092775741866e-05	0.000406811932299117	0.000286867892985581	Ccl2/Ccl12/Il1b/Il6/Map2k1/Akt3/Socs3/Bak1/RT1-DMb/LOC108348139/Irak4/Apaf1/Il18/Xpo1/Ifngr2/Kpna2/Myd88/Nlrp3/Tpsab1/Kpna1/Casp3/Icam1/Prkcb/Cpsf4/LOC100360200/Mx1/Slc25a4/Oas1b/Tpsb2/Tnfrsf1a/Tmprss4/RT1-DOb	32	Human Diseases	Infectious disease: viral	4.24264068711928
rno05166	Human T-cell leukemia virus 1 infection	42/781	262/9427	2.23812389938025e-05	0.000406811932299117	0.000286867892985581	Cdkn1a/Il15/Il6/Egr2/Nfkb2/Nras/Ranbp1/Map2k1/Cdk2/B2m/Akt3/Slc2a1/Ccna2/Itgb2/Itgal/Crtc1/RT1-DMb/LOC108348139/Spi1/Mad2l1/Chek1/Relb/Xpo1/Espl1/Tgfb2/Fosl1/Canx/Calr/Csf2/Icam1/Tp53/Vac14/Atf6b/Fos/Slc25a4/E2f2/Msx3/Rb1/Tnfrsf1a/RT1-DOb/Ran/Elk4	42	Human Diseases	Infectious disease: viral	5.24631389871112
rno04216	Ferroptosis	13/781	43/9427	2.75470348007252e-05	0.000472890764079115	0.000333464105482463	Slc39a14/Acsl3/Alox15/LOC100360087/Ftl1/Cybb/Hmox1/Sat1/Acsl6/Acsl4/Tp53/Slc11a2/Slc3a2	13	Cellular Processes	Cell growth and death	3.05085107923876
rno05133	Pertussis	18/781	76/9427	3.50684399188109e-05	0.000570323575521713	0.000402169920398551	Il1b/Il6/Cd14/Calm2/Itgb2/Itgam/Irak4/Cxcl6/Cfl1/Myd88/Nlrp3/Traf6/Nos2/LOC497963/Casp3/Fos/Calm1/Il10	18	Human Diseases	Infectious disease: bacterial	4.24264068711929
rno04625	C-type lectin receptor signaling pathway	23/781	116/9427	6.4615873479118e-05	0.000998315245252374	0.00070397293737776	Il1b/Il6/Egr2/Prkcd/Nfkb2/Nras/Rras2/Bcl3/Calm2/Akt3/Fcer1g/Lsp1/Relb/Clec7a/Ccl17/Nlrp3/Rras/Plk3/Clec4d/Egr3/Clec4e/Calm1/Il10	23	Organismal Systems	Immune system	4.79583152331272
rno05146	Amoebiasis	21/781	105/9427	0.00011673243723689	0.00171763443362852	0.00121120874726999	Lama5/Il1b/Cxcl1/Il6/Cxcl2/Cd14/Tlr2/Itgb2/Cxcl3/Cd1d1/Lama1/Itgam/Tgfb2/Nos2/LOC497963/Csf2/Lamb2/Casp3/Prkcb/Lama2/Il10	21	Human Diseases	Infectious disease: parasitic	3.27326835353989
rno05134	Legionellosis	15/781	63/9427	0.000145797300597229	0.00204778935838835	0.0014440211111783	Il1b/Cxcl1/Il6/Cxcl2/Eef1a1/Nfkb2/Cd14/Tlr2/Itgb2/Cxcl3/Itgam/Apaf1/Il18/Myd88/Casp3	15	Human Diseases	Infectious disease: bacterial	3.87298334620742
rno05161	Hepatitis B	28/781	165/9427	0.000193689027796869	0.00260216998214055	0.00183494868439139	Cdkn1a/Il6/Egr2/Nras/Map2k1/Cdk2/Tlr2/Akt3/Ccna2/Pcna/Irak4/Apaf1/Myd88/Traf6/Tgfb2/LOC100910771/Casp3/Prkcb/Tp53/Map2k6/Mmp9/Stat3/Atf6b/Egr3/Fos/Ywhaz/E2f2/Rb1	28	Human Diseases	Infectious disease: viral	4.91353814911995
rno05418	Fluid shear stress and atherosclerosis	27/781	158/9427	0.000222701498642319	0.00286728179501986	0.00202189518504211	Mgst2/Ccl2/Ccl12/Il1b/Gstt3/Mgst3/Gstt1/Ctsl/Sele/Cav3/Gstt4/Calm2/Akt3/Txn1/Hmox1/Hsp90b1/LOC100910771/Icam1/Vcam1/Tp53/Map2k6/Mmp9/Fos/Calm1/Ncf1/Tnfrsf1a/Prkcz	27	Human Diseases	Cardiovascular disease	3.27165152540788
rno04210	Apoptosis	25/781	143/9427	0.000262065567872285	0.00319386951457016	0.00225219209509802	Gadd45a/Lmnb2/Bcl2a1/Tuba1b/Csf2rb/Ctsb/Ctsl/Tuba1a/Nras/Map2k1/Tuba8/Akt3/Bak1/Apaf1/Gzmb/Gzmbl2/Tuba4a/Casp3/Tp53/Fos/Pdpk1/Lmna/Parp3/Tnfrsf1a/Ctsz	25	Cellular Processes	Cell growth and death	5
rno04110	Cell cycle	23/781	127/9427	0.000268739829704932	0.00319386951457016	0.00225219209509802	Cdkn1a/Gadd45a/Mad2l2/Cdk2/Mcm3/Ccna2/E2f5/Pcna/Mad2l1/Ywhah/Chek1/Mcm6/Espl1/Tgfb2/Tp53/Mcm5/Cdk1/Mcm4/E2f4/Ywhaz/E2f2/Cdc25c/Rb1	23	Cellular Processes	Cell growth and death	4.37880269519857
rno04666	Fc gamma R-mediated phagocytosis	19/781	98/9427	0.000369489765936051	0.00422860509904592	0.00298184723386989	Plpp1/Fcgr1a/Fcgr2a/Prkcd/Map2k1/Akt3/Ptprc/Arpc3/Fcgr2b/Limk1/Cfl1/Arpc2/Arpc4/Prkcb/Arpc5/Cdc42/Hck/Ncf1/Dnm2	19	Organismal Systems	Immune system	3.90006747579955
rno05169	Epstein-Barr virus infection	36/781	245/9427	0.000493670484730467	0.0053142848860247	0.00374742623541854	Cdkn1a/Gadd45a/Cd44/Il6/Nfkbie/Nfkb2/Cdk2/B2m/Tlr2/Akt3/Ccna2/Itgal/Bak1/RT1-DMb/LOC108348139/Blnk/Relb/Irak4/Pdia3/Apaf1/Myd88/Traf6/Calr/LOC100910771/Casp3/Icam1/Btk/Tp53/Map2k6/Nedd4/Hes1/Stat3/Oas1b/E2f2/Rb1/RT1-DOb	36	Human Diseases	Infectious disease: viral	5.33333333333333
rno05223	Non-small cell lung cancer	15/781	70/9427	0.000498751655969956	0.0053142848860247	0.00374742623541854	Cdkn1a/Gadd45a/Nras/Map2k1/Akt3/Met/Bak1/Prkcb/Erbb2/Tp53/Stat3/Pdpk1/E2f2/Eml4/Rb1	15	Human Diseases	Cancer: specific types	3.87298334620742
rno05222	Small cell lung cancer	18/781	96/9427	0.000792386833368927	0.00816158438369994	0.00575523068446905	Cdkn1a/Gadd45a/Lama5/Traf4/Cdk2/Akt3/Lama1/Bak1/Apaf1/Traf6/Nos2/LOC497963/Lamb2/Casp3/Tp53/Lama2/E2f2/Rb1	18	Human Diseases	Cancer: specific types	3.29983164553722
rno04142	Lysosome	23/781	137/9427	0.000819103956649812	0.00816461685821909	0.00575736906711412	Npc1/Litaf/LOC100909505/Slc11a1/Ctsb/Ctsl/Lgmn/Cd68/Cd63/Fuca1/LOC103694867/Napsa/Manba/Ap3b1/Ap3s1/Slc17a5/Atp6v0a2/Atp6v0d1/Hexa/Slc11a2/Laptm5/Ap1m1/Ctsz	23	Cellular Processes	Transport and catabolism	4.37880269519857
rno04620	Toll-like receptor signaling pathway	18/781	98/9427	0.00101875042625599	0.00983730880353436	0.00693688612615096	Spp1/Il1b/Il6/Ccl3/Cxcl11/Cd14/Map2k1/Ccl4/Tlr2/Akt3/Irak4/Tlr6/Myd88/Traf6/Tlr8/LOC100910771/Map2k6/Fos	18	Organismal Systems	Immune system	3.77123616632825
rno05150	Staphylococcus aureus infection	19/781	108/9427	0.00128090424295829	0.0119939215477003	0.00845764524058583	Selp/Fcgr1a/Masp1/Fcgr2a/Fgg/C5ar1/Krt18/LOC683212/Itgb2/Itgal/RT1-DMb/LOC108348139/C3ar1/Fcgr2b/Itgam/Icam1/Il10/RT1-DOb/Krt13	19	Human Diseases	Infectious disease: bacterial	3.44123600805843
rno05221	Acute myeloid leukemia	14/781	69/9427	0.0013400561513059	0.0121787456103977	0.00858797595418951	Runx1/Bcl2a1/Fcgr1a/Cd14/Nras/Map2k1/Akt3/Ccna2/Pim1/Spi1/Itgam/Csf2/Stat3/Zbtb16	14	Human Diseases	Cancer: specific types	3.20713490294909
rno04261	Adrenergic signaling in cardiomyocytes	24/781	151/9427	0.00140476119379087	0.012402034539468	0.00874543058991608	Scn5a/Myh7/Myh6/Myl2/Myl3/Kcnq1/Pik3cg/Cacnb1/Tpm3/Atp2a2/Calm2/Akt3/Tnnc1/Atp1a1/Pik3r5/Atp2b3/Adra1b/Atp1a3/Atf6b/Tpm2/Calm1/Atp1b4/Ppp2r3c/Atp1b3	24	Organismal Systems	Circulatory system	0.408248290463863
rno04973	Carbohydrate digestion and absorption	11/781	48/9427	0.00154064404823607	0.0129477871086007	0.00913027399584514	Hk2/Hk3/Akt3/Atp1a1/Atp1a3/Gnat3/Prkcb/Amy1a/Lct/Atp1b4/Atp1b3	11	Organismal Systems	Digestive system	1.50755672288882
rno05230	Central carbon metabolism in cancer	14/781	70/9427	0.00155038227513989	0.0129477871086007	0.00913027399584514	Idh2/Slc7a5/Hk2/Nras/Map2k1/Hk3/Akt3/Slc2a1/Ldhb/Met/Pfkm/Erbb2/Tp53/Hif1a	14	Human Diseases	Cancer: overview	2.1380899352994
rno05142	Chagas disease	19/781	111/9427	0.00178768189668572	0.0145366764756812	0.0102506967483087	Ccl2/Ccl12/Il1b/Il6/Ccl3/Tlr2/Akt3/Irak4/Ifngr2/Tlr6/Myd88/Traf6/Tgfb2/Nos2/LOC497963/Calr/Fos/Il10/Tnfrsf1a	19	Human Diseases	Infectious disease: parasitic	4.35889894354067
rno04010	MAPK signaling pathway	40/781	304/9427	0.00220144562493586	0.0174422230283379	0.0122995747466052	Fgf21/Gadd45a/Il1b/Pak2/Gng12/Bdnf/Nfkb2/Cd14/Nras/Rras2/Cacnb1/Map2k1/Erbb3/Akt3/Met/Relb/Irak4/Map4k4/Igf1/Mapkapk3/Dusp8/Myd88/Rras/Traf6/Tgfb2/LOC100910771/Casp3/Prkcb/Erbb2/Tp53/Map2k6/Cdc42/Angpt4/Fos/Stk3/Nf1/Rasa2/Tnfrsf1a/Ptpn7/Elk4	40	Environmental Information Processing	Signal transduction	5.37587202228624
rno04260	Cardiac muscle contraction	16/781	89/9427	0.00239244440756031	0.0184816330484034	0.013032526114868	Myh7/Myh6/Myl2/Myl3/Casq2/Cacnb1/Tpm3/Atp2a2/Tnnc1/Atp1a1/Cox8b/Atp1a3/Tpm2/Atp1b4/Atp1b3/Hrc	16	Organismal Systems	Circulatory system	-2
rno04933	AGE-RAGE signaling pathway in diabetic complications	18/781	106/9427	0.00255471706583995	0.019253843252306	0.0135770586040788	Ccl2/Ccl12/Il1b/Il6/Prkcd/Sele/Nras/Akt3/Pim1/Cybb/Tgfb2/Casp3/Icam1/Prkcb/Vcam1/Cdc42/Stat3/Prkcz	18	Human Diseases	Endocrine and metabolic disease	3.77123616632825
rno05205	Proteoglycans in cancer	30/781	213/9427	0.0027445282943841	0.0201918867372545	0.0142385302490604	Cdkn1a/Cd44/Wnt16/Ctsl/Cav3/Nras/Rras2/Map2k1/Erbb3/Tlr2/Akt3/Cd63/Msn/Met/Igf1/Rras/Fzd3/Tgfb2/Thbs1/Casp3/Prkcb/Erbb2/Tp53/Cdc42/Mmp9/Stat3/Hif1a/Plaur/Pdpk1/Ppp1r12a	30	Human Diseases	Cancer: overview	4.74692883171144
rno04978	Mineral absorption	12/781	59/9427	0.00283547749100507	0.0203758731330364	0.0143682702726573	Mt1/Mt2A/Mt1m/LOC100360087/Atp1a1/Ftl1/Hmox1/Atp2b3/Atp1a3/Slc11a2/Atp1b4/Atp1b3	12	Organismal Systems	Digestive system	2.3094010767585
rno05410	Hypertrophic cardiomyopathy	16/781	92/9427	0.00338513648635831	0.0237728903246527	0.0167637141788557	Il6/Myh7/Myh6/Myl2/Myl3/Cacnb1/Tpm3/Atp2a2/Tnnc1/Lama1/Igf1/Tgfb2/Lama2/Tpm2/Sgcd/Lmna	16	Human Diseases	Cardiovascular disease	-1
rno05214	Glioma	14/781	76/9427	0.0034695802419309	0.0238244509945922	0.0168000727504023	Cdkn1a/Gadd45a/Nras/Map2k1/Calm2/Akt3/Bak1/Shc1/Igf1/Prkcb/Tp53/Calm1/E2f2/Rb1	14	Human Diseases	Cancer: specific types	3.74165738677394
rno05167	Kaposi sarcoma-associated herpesvirus infection	31/781	226/9427	0.00354748045602659	0.0238298143676569	0.0168038547917049	Cdkn1a/Cxcl1/Il6/Cxcl2/Rcan1/Pik3cg/Gng12/Nras/Map2k1/Calm2/Akt3/Cxcl3/Ccr5/Gng10/Bak1/Pik3r5/Ccr1/Il6st/Csf2/Casp3/Icam1/Tp53/Map2k6/Stat3/Hif1a/Hck/Fos/Calm1/E2f2/Rb1/Tnfrsf1a	31	Human Diseases	Infectious disease: viral	5.20855375877647
rno04810	Regulation of actin cytoskeleton	31/781	227/9427	0.00379406868301282	0.0249439834691694	0.0175895233456585	Fgf21/Mylk2/LOC103689985/Myl2/Pak2/Gng12/Nras/Rras2/Map2k1/Mylk4/Itgb2/Itgal/Msn/Fgd1/Arpc3/Limk1/Itgam/Itgad/Nckap1l/Cfl1/Arpc2/Rras/Pfn1/Myh9/Arpc4/Arpc5/Cdc42/Myl12b/Iqgap3/Cxcr4/Ppp1r12a	31	Cellular Processes	Cell motility	4.13092194661582
rno05135	Yersinia infection	21/781	137/9427	0.00422607107967922	0.027205332575435	0.019184138453807	Ccl2/Ccl12/Il1b/Il6/Map2k1/Akt3/Limk1/Irak4/Il18/Myd88/Actr3/Nlrp3/Traf6/Fyb1/LOC100910771/Actr3b/Map2k6/Cdc42/Fos/Wipf3/Il10	21	Human Diseases	Infectious disease: bacterial	3.27326835353989
rno04961	Endocrine and other factor-regulated calcium reabsorption	12/781	62/9427	0.00435187248342044	0.0274434407627942	0.0193520430519448	Klk1/Klk1b3/Klk1c9/Atp1a1/Atp2b3/Atp1a3/Prkcb/Ap2b1/Ap2a1/Atp1b4/Atp1b3/Dnm2	12	Organismal Systems	Excretory system	2.3094010767585
rno04960	Aldosterone-regulated sodium reabsorption	9/781	40/9427	0.0046156545866106	0.0285247453452535	0.0201145368300715	Hsd11b2/Atp1a1/Igf1/Atp1a3/Prkcb/Scnn1a/Pdpk1/Atp1b4/Atp1b3	9	Organismal Systems	Excretory system	2.33333333333333
rno05219	Bladder cancer	9/781	41/9427	0.00548939059427841	0.0332592488947457	0.0234531239012514	Cdkn1a/Nras/Map2k1/Thbs1/Erbb2/Tp53/Mmp9/E2f2/Rb1	9	Human Diseases	Cancer: specific types	3
rno05203	Viral carcinogenesis	31/781	233/9427	0.00559922711621578	0.0332723303636669	0.0234623484424426	Cdkn1a/Egr2/Nfkb2/Nras/Ranbp1/Cdk2/Hpn/Ccna2/Ccr5/Bak1/Ywhah/Chek1/Gtf2e1/Il6st/Hdac6/LOC108348065/Gtf2e2/Casp3/Tp53/Cdc42/Vac14/Cdk1/Atp6v0d1/Stat3/Atf6b/Egr3/Rasa2/Ywhaz/Gtf2a1/Hdac8/Rb1	31	Human Diseases	Cancer: overview	5.56776436283002
rno04530	Tight junction	24/781	168/9427	0.00582348410497391	0.0339520111025837	0.0239416327652353	Runx1/Cldn2/Tuba1b/Myl2/Micall2/Tuba1a/Tuba8/Cldn4/Rab8b/Msn/Cd1d1/Pcna/Actr3/Myh9/Tuba4a/Tjp1/Actr3b/Erbb2/Prkci/Nedd4/Cdc42/Myl12b/Synpo/Prkcz	24	Cellular Processes	Cellular community - eukaryotes	2.85773803324704
rno05202	Transcriptional misregulation in cancer	28/781	207/9427	0.00656969387930324	0.0375932483093463	0.0265092910919254	Runx1/Cdkn1a/Gadd45a/Il6/Bcl2a1/Fcgr1a/Lmo2/Wnt16/Nfkbiz/Mlf1/Cd14/Mllt3/Ccna2/Bcl6/Met/Cdk14/Bak1/Nr4a3/Spi1/Itgam/Igf1/Gzmb/Gzmbl2/Csf2/Tp53/Mmp9/Zbtb16/Elk4	28	Human Diseases	Cancer: overview	3.77964473009227
rno04371	Apelin signaling pathway	21/781	143/9427	0.00697266928923478	0.0386078420927373	0.0272247430188949	Spp1/Mylk2/LOC103689985/Myl2/Myl3/Pik3cg/Gng12/Nras/Rras2/Map2k1/Calm2/Akt3/Mylk4/Gng10/Pik3r5/Ryr3/Nos1/Rras/Nos2/LOC497963/Calm1	21	Environmental Information Processing	Signal transduction	1.96396101212393
rno04970	Salivary secretion	14/781	82/9427	0.00699689047635368	0.0386078420927373	0.0272247430188949	Lyz2/Calm2/Atp1a1/Ryr3/Nos1/Atp2b3/Adra1b/Atp1a3/Prkg2/Prkcb/Amy1a/Calm1/Atp1b4/Atp1b3	14	Organismal Systems	Digestive system	1.0690449676497
rno00603	Glycosphingolipid biosynthesis - globo and isoglobo series	5/781	16/9427	0.00777322544662068	0.0421390642632595	0.0297148230369433	Sec1/Fut1/Fut2/A3galt2/Hexa	5	Metabolism	Glycan biosynthesis and metabolism	2.23606797749979
rno03030	DNA replication	8/781	36/9427	0.00802940097417795	0.0423081354936076	0.0298340454681546	Pola2/Mcm3/Pcna/Mcm6/Mcm5/Mcm4/Rpa3/Prim1	8	Genetic Information Processing	Replication and repair	2.12132034355964
rno04115	p53 signaling pathway	13/781	75/9427	0.00807825240816456	0.0423081354936076	0.0298340454681546	Cdkn1a/Gadd45a/Cd82/Sesn1/Cdk2/Chek1/Apaf1/Igf1/Thbs1/Casp3/Tp53/Cdk1/Siva1	13	Cellular Processes	Cell growth and death	3.05085107923876
rno05170	Human immunodeficiency virus 1 infection	32/781	249/9427	0.00822141004689872	0.0423402617415284	0.0298566996440006	Pak2/Gng12/Nras/Map2k1/B2m/Calm2/Tlr2/Akt3/Ccr5/Gng10/Bak1/Chek1/Limk1/Irak4/Pdia3/Cfl1/Myd88/Tnfrsf1b/Traf6/Calr/LOC100910771/Casp3/Prkcb/Samhd1/Map2k6/Cdk1/Fos/Calm1/Cdc25c/Ap1m1/Tnfrsf1a/Cxcr4	32	Human Diseases	Infectious disease: viral	5.30330085889911
rno05160	Hepatitis C	23/781	164/9427	0.00854466344074279	0.0426172825787191	0.0300520439236752	Cdkn1a/Cldn2/Nras/Map2k1/Cdk2/Akt3/Cldn4/Socs3/Bak1/Ywhah/Apaf1/Traf6/Ifit1bl/Casp3/Tp53/Psme3/Mx1/Stat3/Oas1b/Ywhaz/E2f2/Rb1/Tnfrsf1a	23	Human Diseases	Infectious disease: viral	4.37880269519857
rno04640	Hematopoietic cell lineage	16/781	101/9427	0.00855104051741289	0.0426172825787191	0.0300520439236752	Il1b/Cd44/Il6/Fcgr1a/Cd14/Cd24/Cd1d1/RT1-DMb/LOC108348139/Itgam/Csf2/Csf2ra/Cd33/Csf3r/Cd22/RT1-DOb	16	Organismal Systems	Immune system	3.5
rno05143	African trypanosomiasis	9/781	44/9427	0.00888854814213881	0.0435962123162047	0.0307423469577733	Il1b/Il6/Sele/Il18/Myd88/Icam1/Prkcb/Vcam1/Il10	9	Human Diseases	Infectious disease: parasitic	3
rno05321	Inflammatory bowel disease	12/781	68/9427	0.00929642563976814	0.0448843050420056	0.0316506596617106	Il1b/Il6/Tlr2/RT1-DMb/LOC108348139/Il18/Ifngr2/Tgfb2/Stat3/Il21r/Il10/RT1-DOb	12	Human Diseases	Immune disease	3.46410161513775
rno04670	Leukocyte transendothelial migration	18/781	121/9427	0.0104992185149991	0.0499116695559189	0.0351957608518999	Cldn2/Ncf4/Ctnna1/Myl2/Cldn4/Itgb2/Itgal/Msn/Cybb/Itgam/Icam1/Prkcb/Vcam1/Cdc42/Myl12b/Mmp9/Ncf1/Cxcr4	18	Organismal Systems	Immune system	3.29983164553722

## Sheet: Table E4C
KEGG pathways enriched by CMV-induced DEPs in the diaphragm of young rats
ID	Description	GeneRatio	BgRatio	pvalue	p.adjust	qvalue	geneID	Count	Category	Category_l2	zscore
rno04979	Cholesterol metabolism	1/4	49/8853	0.0219599480783416	0.0725936924571878	0.0305657652451317	Lpl	1	Organismal Systems	Digestive system	1
rno00561	Glycerolipid metabolism	1/4	63/8853	0.0281672434695923	0.0725936924571878	0.0305657652451317	Lpl	1	Metabolism	Lipid metabolism	1
rno05412	Arrhythmogenic right ventricular cardiomyopathy	1/4	77/8853	0.0343449451427843	0.0725936924571878	0.0305657652451317	Itgb6	1	Human Diseases	Cardiovascular disease	1
rno03320	PPAR signaling pathway	1/4	86/8853	0.0383007413272254	0.0725936924571878	0.0305657652451317	Lpl	1	Organismal Systems	Endocrine system	1
rno04512	ECM-receptor interaction	1/4	87/8853	0.038739522784359	0.0725936924571878	0.0305657652451317	Itgb6	1	Environmental Information Processing	Signaling molecules and interaction	1
rno05410	Hypertrophic cardiomyopathy	1/4	91/8853	0.0404931473078235	0.0725936924571878	0.0305657652451317	Itgb6	1	Human Diseases	Cardiovascular disease	1
rno04350	TGF-beta signaling pathway	1/4	94/8853	0.0418067902892885	0.0725936924571878	0.0305657652451317	Fst	1	Environmental Information Processing	Signal transduction	1
rno05414	Dilated cardiomyopathy	1/4	94/8853	0.0418067902892885	0.0725936924571878	0.0305657652451317	Itgb6	1	Human Diseases	Cardiovascular disease	1
rno04064	NF-kappa B signaling pathway	1/4	98/8853	0.0435562154743127	0.0725936924571878	0.0305657652451317	Eda2r	1	Environmental Information Processing	Signal transduction	1
rno04510	Focal adhesion	1/4	200/8853	0.0873628294812768	0.131044244221915	0.0551765238829117	Itgb6	1	Cellular Processes	Cellular community - eukaryotes	1

## Sheet: Table E4D
KEGG pathways enriched by CMV-induced DEPs in the diaphragm of old rats
ID	Description	GeneRatio	BgRatio	pvalue	p.adjust	qvalue	geneID	Count	Category	Category_l2	zscore
rno04060	Cytokine-cytokine receptor interaction	7/16	269/8853	2.00176848046391e-07	8.13492719348013e-06	5.52806511482327e-06	Ccl3/Cxcl1/Ccl5/Ccl2/Il1a/Cxcl9/Eda2r	7	Environmental Information Processing	Signaling molecules
rno04061	Viral protein interaction with cytokine and cytokine receptor	5/16	85/8853	2.91264121007018e-07	8.13492719348013e-06	5.52806511482327e-06	Ccl3/Cxcl1/Ccl5/Ccl2/Cxcl9	5	Environmental Information Processing	Signalin
rno05323	Rheumatoid arthritis	5/16	86/8853	3.08921285828359e-07	8.13492719348013e-06	5.52806511482327e-06	Ccl3/Cxcl1/Ccl5/Ccl2/Il1a	5	Human Diseases	Immune disease	1.34164078649987
rno04062	Chemokine signaling pathway	5/16	182/8853	1.26318175996714e-05	0.000249478397593511	0.000169532288837695	Ccl3/Cxcl1/Ccl5/Ccl2/Cxcl9	5	Organismal Systems	Immune system	2.23606797749979
rno04668	TNF signaling pathway	4/16	111/8853	3.79314736261848e-05	0.00059931728329372	0.0004072642431443	Cxcl1/Ccl5/Ccl2/Casp3	4	Environmental Information Processing	Signal transduction	2
rno05164	Influenza A	4/16	169/8853	0.000194955357794555	0.00256691221096165	0.00174433741184602	Ccl5/Ccl2/Casp3/Il1a	4	Human Diseases	Infectious disease: viral	1
rno04657	IL-17 signaling pathway	3/16	91/8853	0.000534048837184197	0.00552089252873907	0.00375170578235433	Cxcl1/Ccl2/Casp3	3	Organismal Systems	Immune system	1.73205080756888
rno04620	Toll-like receptor signaling pathway	3/16	93/8853	0.000569194228193953	0.00552089252873907	0.00375170578235433	Ccl3/Ccl5/Cxcl9	3	Organismal Systems	Immune system	1.73205080756888
rno04064	NF-kappa B signaling pathway	3/16	98/8853	0.00066346861351097	0.00552089252873907	0.00375170578235433	Cxcl1/Parp1/Eda2r	3	Environmental Information Processing	Signal transduction	1.73205080756888
rno04933	AGE-RAGE signaling pathway in diabetic complications	3/16	101/8853	0.000724552138159697	0.00552089252873907	0.00375170578235433	Ccl2/Casp3/Il1a	3	Human Diseases	Endocrine and metabolic disease	0.577350269189626
