# Supplementary material for: Multi-omics reveals age-related differences in the diaphragm response to mechanical ventilation: a pilot study
Source: Skelet Muscle. 2021 May 3;11:11. doi: 10.1186/s13395-021-00267-4 (PMC8089133; doi:10.1186/s13395-021-00267-4)
Supplement: Supplementary file 6 — Additional file 6. Supplemental Table 5: Enriched KEGG pathways in the plasma. [file 13395_2021_267_MOESM6_ESM.xlsx]

## Sheet: Table E5A
KEGG pathways enriched by CMV-induced DEPs in the plasma of young rats
ID	Description	GeneRatio	BgRatio	pvalue	p.adjust	qvalue	geneID	Count
rno04060	Cytokine-cytokine receptor interaction	4/8	269/8853	5.29962454043357e-05	0.00180187234374741	0.0015062090799127	Eda2r/Cxcl1/Ccl3/Tnfrsf12a	4
rno04061	Viral protein interaction with cytokine and cytokine receptor	2/8	85/8853	0.00245703723640187	0.027642155660127	0.0231064459078461	Cxcl1/Ccl3	2
rno05323	Rheumatoid arthritis	2/8	86/8853	0.00251439867347556	0.027642155660127	0.0231064459078461	Cxcl1/Ccl3	2
rno04064	NF-kappa B signaling pathway	2/8	98/8853	0.00325201831295612	0.027642155660127	0.0231064459078461	Eda2r/Cxcl1	2
rno04062	Chemokine signaling pathway	2/8	182/8853	0.0108480811301572	0.0737669516850688	0.0616627769503671	Cxcl1/Ccl3	2
rno04979	Cholesterol metabolism	1/8	49/8853	0.0434472862790232	0.157835632557409	0.131936906472138	Lpl	1
rno05144	Malaria	1/8	55/8853	0.048652117832312	0.157835632557409	0.131936906472138	Hgf	1
rno05134	Legionellosis	1/8	58/8853	0.0512452281998265	0.157835632557409	0.131936906472138	Cxcl1	1
rno00561	Glycerolipid metabolism	1/8	63/8853	0.0555533368512671	0.157835632557409	0.131936906472138	Lpl	1
rno04940	Type I diabetes mellitus	1/8	69/8853	0.0607004651116974	0.157835632557409	0.131936906472138	Cpe	1
rno05211	Renal cell carcinoma	1/8	70/8853	0.0615559291689726	0.157835632557409	0.131936906472138	Hgf	1
rno05218	Melanoma	1/8	73/8853	0.0641182324044811	0.157835632557409	0.131936906472138	Hgf	1
rno05223	Non-small cell lung cancer	1/8	73/8853	0.0641182324044811	0.157835632557409	0.131936906472138	Hgf	1
rno01521	EGFR tyrosine kinase inhibitor resistance	1/8	80/8853	0.0700731475202084	0.157835632557409	0.131936906472138	Hgf	1
rno03320	PPAR signaling pathway	1/8	86/8853	0.0751509454254495	0.157835632557409	0.131936906472138	Lpl	1
rno04657	IL-17 signaling pathway	1/8	91/8853	0.0793638940181737	0.157835632557409	0.131936906472138	Cxcl1	1
rno04620	Toll-like receptor signaling pathway	1/8	93/8853	0.081044365716702	0.157835632557409	0.131936906472138	Ccl3	1
rno05146	Amoebiasis	1/8	96/8853	0.0835600407656873	0.157835632557409	0.131936906472138	Cxcl1	1
rno05142	Chagas disease	1/8	104/8853	0.090239071103263	0.161480443026892	0.134983652065823	Ccl3	1
rno04668	TNF signaling pathway	1/8	111/8853	0.0960482438012148	0.163282014462065	0.136489609612253	Cxcl1	1
rno05226	Gastric cancer	1/8	151/8853	0.128625052443484	0.208250084908497	0.174079018344564	Hgf	1
rno04514	Cell adhesion molecules	1/8	172/8853	0.145312986114367	0.21365194407986	0.178594504339201	Cntn1	1
rno04621	NOD-like receptor signaling pathway	1/8	176/8853	0.148459733612546	0.21365194407986	0.178594504339201	Cxcl1	1
rno05225	Hepatocellular carcinoma	1/8	179/8853	0.150813136997548	0.21365194407986	0.178594504339201	Hgf	1
rno04510	Focal adhesion	1/8	200/8853	0.167128214887113	0.219656502820097	0.183613794927016	Hgf	1
rno05205	Proteoglycans in cancer	1/8	207/8853	0.172505280052456	0.219656502820097	0.183613794927016	Hgf	1
rno04015	Rap1 signaling pathway	1/8	213/8853	0.177089991664064	0.219656502820097	0.183613794927016	Hgf	1
rno05167	Kaposi sarcoma-associated herpesvirus infection	1/8	218/8853	0.180893590557727	0.219656502820097	0.183613794927016	Cxcl1	1
rno04014	Ras signaling pathway	1/8	231/8853	0.190711046203995	0.222081879026121	0.185641199185922	Hgf	1
rno04020	Calcium signaling pathway	1/8	238/8853	0.195954599140695	0.222081879026121	0.185641199185922	Hgf	1
rno05163	Human cytomegalovirus infection	1/8	248/8853	0.203393815333613	0.223077087785253	0.186473107436589	Ccl3	1
rno04510	Focal adhesion	1/9	207/9427	0.181196919335125	0.223441149211079	0.177835060989562	Hgf	1
rno05202	Transcriptional misregulation in cancer	1/9	207/9427	0.181196919335125	0.223441149211079	0.177835060989562	Csf2	1
rno05205	Proteoglycans in cancer	1/9	213/9427	0.18598211902814	0.223441149211079	0.177835060989562	Hgf	1
rno04015	Rap1 signaling pathway	1/9	219/9427	0.190742444448482	0.223441149211079	0.177835060989562	Hgf	1
rno04014	Ras signaling pathway	1/9	243/9427	0.20953726101601	0.238639658379345	0.189931435423869	Hgf	1
rno05163	Human cytomegalovirus infection	1/9	259/9427	0.221850583407691	0.241835537629734	0.192475010693755	Ccl3	1
rno05166	Human T-cell leukemia virus 1 infection	1/9	262/9427	0.224140254388534	0.241835537629734	0.192475010693755	Csf2	1

## Sheet: Table E5B
KEGG pathways enriched by CMV-induced DEPs in the plasma of old rats
ID	Description	GeneRatio	BgRatio	pvalue	p.adjust	qvalue	geneID	Count
rno04060	Cytokine-cytokine receptor interaction	6/9	269/8853	5.79413638690484e-08	2.60736137410718e-06	2.01270000808273e-06	Epo/Tnfrsf12a/Eda2r/Ccl3/Cxcl1/Il5	6
rno04630	JAK-STAT signaling pathway	3/9	158/8853	0.000432963025981363	0.00974166808458067	0.00751988413546578	Epo/Pdgfb/Il5	3
rno04061	Viral protein interaction with cytokine and cytokine receptor	2/9	85/8853	0.0031393821728796	0.0266855382417956	0.0205993628533159	Ccl3/Cxcl1	2
rno05323	Rheumatoid arthritis	2/9	86/8853	0.00321243219229046	0.0266855382417956	0.0205993628533159	Ccl3/Cxcl1	2
rno04640	Hematopoietic cell lineage	2/9	90/8853	0.00351262295256546	0.0266855382417956	0.0205993628533159	Epo/Il5	2
rno04657	IL-17 signaling pathway	2/9	91/8853	0.00358966166602306	0.0266855382417956	0.0205993628533159	Cxcl1/Il5	2
rno04064	NF-kappa B signaling pathway	2/9	98/8853	0.00415108372650153	0.0266855382417956	0.0205993628533159	Eda2r/Cxcl1	2
rno04062	Chemokine signaling pathway	2/9	182/8853	0.0137603039318482	0.0774017096166458	0.0597486881251301	Ccl3/Cxcl1	2
rno05167	Kaposi sarcoma-associated herpesvirus infection	2/9	218/8853	0.0193874765874241	0.0969373829371203	0.0748288570040928	Pdgfb/Cxcl1	2
rno05310	Asthma	1/9	26/8853	0.0261350039212044	0.11760751764542	0.090784750463131	Il5	1
rno04672	Intestinal immune network for IgA production	1/9	43/8853	0.0428932644188137	0.146520131377716	0.113103259309114	Il5	1
rno04151	PI3K-Akt signaling pathway	2/9	345/8853	0.0454741087215761	0.146520131377716	0.113103259309114	Epo/Pdgfb	2
rno05134	Legionellosis	1/9	58/8853	0.0574665709657286	0.146520131377716	0.113103259309114	Cxcl1	1
rno05321	Inflammatory bowel disease	1/9	61/8853	0.0603574473763313	0.146520131377716	0.113103259309114	Il5	1
rno05330	Allograft rejection	1/9	62/8853	0.0613193198710553	0.146520131377716	0.113103259309114	Il5	1
rno04664	Fc epsilon RI signaling pathway	1/9	66/8853	0.0651580635707123	0.146520131377716	0.113103259309114	Il5	1
rno04940	Type I diabetes mellitus	1/9	69/8853	0.0680279572436691	0.146520131377716	0.113103259309114	Cpe	1
rno05211	Renal cell carcinoma	1/9	70/8853	0.0689828466317389	0.146520131377716	0.113103259309114	Pdgfb	1
rno05320	Autoimmune thyroid disease	1/9	71/8853	0.069936866258326	0.146520131377716	0.113103259309114	Il5	1
rno05218	Melanoma	1/9	73/8853	0.0718422989996726	0.146520131377716	0.113103259309114	Pdgfb	1
rno05214	Glioma	1/9	74/8853	0.0727937134995593	0.146520131377716	0.113103259309114	Pdgfb	1
rno01521	EGFR tyrosine kinase inhibitor resistance	1/9	80/8853	0.0784840178648529	0.146520131377716	0.113103259309114	Pdgfb	1
rno04540	Gap junction	1/9	87/8853	0.0850834569862078	0.146520131377716	0.113103259309114	Pdgfb	1
rno04612	Antigen processing and presentation	1/9	87/8853	0.0850834569862078	0.146520131377716	0.113103259309114	Lgmn	1
rno04658	Th1 and Th2 cell differentiation	1/9	89/8853	0.0869612783644832	0.146520131377716	0.113103259309114	Il5	1
rno04620	Toll-like receptor signaling pathway	1/9	93/8853	0.0907066465520151	0.146520131377716	0.113103259309114	Ccl3	1
rno05146	Amoebiasis	1/9	96/8853	0.0935067039750136	0.146520131377716	0.113103259309114	Cxcl1	1
rno05231	Choline metabolism in cancer	1/9	98/8853	0.0953691483389455	0.146520131377716	0.113103259309114	Pdgfb	1
rno05215	Prostate cancer	1/9	99/8853	0.0962990943886259	0.146520131377716	0.113103259309114	Pdgfb	1
rno04660	T cell receptor signaling pathway	1/9	104/8853	0.100936090504649	0.146520131377716	0.113103259309114	Il5	1
rno05142	Chagas disease	1/9	104/8853	0.100936090504649	0.146520131377716	0.113103259309114	Ccl3	1
rno04668	TNF signaling pathway	1/9	111/8853	0.107392352895399	0.148949200444744	0.114978330167872	Cxcl1	1
rno04066	HIF-1 signaling pathway	1/9	113/8853	0.109229413659479	0.148949200444744	0.114978330167872	Epo	1
rno04142	Lysosome	1/9	130/8853	0.124709251716131	0.165056362565467	0.127411928997905	Lgmn	1
rno05418	Fluid shear stress and atherosclerosis	1/9	148/8853	0.140838601466835	0.178267924168405	0.137610327428242	Pdgfb	1
rno04072	Phospholipase D signaling pathway	1/9	150/8853	0.142614339334724	0.178267924168405	0.137610327428242	Pdgfb	1
rno04621	NOD-like receptor signaling pathway	1/9	176/8853	0.165403892672375	0.201166896493429	0.155286727117735	Cxcl1	1
rno04510	Focal adhesion	1/9	200/8853	0.185960816020248	0.220216755813452	0.169991881680559	Pdgfb	1
rno04015	Rap1 signaling pathway	1/9	213/8853	0.196906818320429	0.227200174985111	0.175382591216577	Pdgfb	1
rno04810	Regulation of actin cytoskeleton	1/9	223/8853	0.205237587028413	0.230892285406964	0.17823264136678	Pdgfb	1
rno04014	Ras signaling pathway	1/9	231/8853	0.211846800678487	0.232514781232485	0.179485094284725	Pdgfb	1
rno04020	Calcium signaling pathway	1/9	238/8853	0.217589738248045	0.23313186240862	0.179961437648759	Pdgfb	1
rno05163	Human cytomegalovirus infection	1/9	248/8853	0.225729409883897	0.236228452204078	0.182351787666306	Ccl3	1
